# Supplementary material for: DPP4 inhibition impairs senohemostasis to improve plaque stability in atherosclerotic mice
Source: J Clin Invest. 2023 Jun 15;133(12):e165933. doi: 10.1172/JCI165933 (PMC10266795; doi:10.1172/JCI165933)
Supplement: Supplemental table 1 [file jci-133-165933-s216.xlsx]

## Sheet: Table S1. siRNAs for screen
Pool Catalog Number	Duplex Catalog Number	Gene Symbol	GENE ID	Gene Accession	GI Number	Sequence
L-005848-00	J-005848-06	CFD	1675	NM_001928	42544238	UGAUGUGCGCGGAGAGCAA
L-005848-00	J-005848-07	CFD	1675	NM_001928	42544238	ACGGGAAGGUGCAGGUUCU
L-005848-00	J-005848-08	CFD	1675	NM_001928	42544238	CCAAGCGCCUGUACGACGU
L-005848-00	J-005848-09	CFD	1675	NM_001928	42544238	GGAACUCUCUGCGACGUGG
L-017853-00	J-017853-06	C9	735	NM_001737	31542289	GCGGAAAGGUGUUGAACUA
L-017853-00	J-017853-07	C9	735	NM_001737	31542289	GGGAAGAUUUGUAAUGAGA
L-017853-00	J-017853-08	C9	735	NM_001737	31542289	GAACCGAACAUUACGAAGA
L-017853-00	J-017853-09	C9	735	NM_001737	31542289	AAAUGGAGGUACAGUGAUU
L-005792-00	J-005792-06	CFB	629	NM_001710	67782357	GGAGAUAGAAGUAGUCCUA
L-005792-00	J-005792-07	CFB	629	NM_001710	67782357	GGAUUUGGGUUUUCUAUAA
L-005792-00	J-005792-08	CFB	629	NM_001710	67782357	GAGAAGUCGUUUCAUUCAA
L-005792-00	J-005792-09	CFB	629	NM_001710	67782357	AGGAUUAUCUGGAUGUCUA
L-011002-00	J-011002-05	C4A	720	NM_007293	67190747	GCGCAACCCUGUACGACUA
L-011002-00	J-011002-06	C4A	720	NM_007293	67190747	UCAAAGGCCACGUCGAGUA
L-011002-00	J-011002-07	C4A	720	NM_007293	67190747	GAGUACGGCUUCCAGGUUA
L-011002-00	J-011002-08	C4A	720	NM_007293	67190747	UGUUGAAGGUCCUGAGUUU
L-007821-00	J-007821-06	C7	730	NM_000587	45580687	GGAACAGAGUCAUCAAUAC
L-007821-00	J-007821-07	C7	730	NM_000587	45580687	GGAAAUGGUUACAAUGAAC
L-007821-00	J-007821-08	C7	730	NM_000587	45580687	AAACAUACGUCGACAGAAC
L-007821-00	J-007821-09	C7	730	NM_000587	45580687	GCAUUUGUGUGGAAGUGAA
L-007902-00	J-007902-07	FGB	2244	NM_005141	70906434	ACACAGAUGGGAAGAAUUA
L-007902-00	J-007902-08	FGB	2244	NM_005141	70906434	GGUGUAGUAUGGAUGAAUU
L-007902-00	J-007902-09	FGB	2244	NM_005141	70906434	UGUCAAACCGUAUAGAGUA
L-007902-00	J-007902-10	FGB	2244	NM_005141	70906434	GGAUGGUGGUAUAAUAGAU
L-007903-00	J-007903-09	FGG	2266	NM_000509	70906436	GAAAUAUGAAGCAUCGAUU
L-007903-00	J-007903-10	FGG	2266	NM_000509	70906436	GCUGACAAGUACCGCCUAA
L-007903-00	J-007903-11	FGG	2266	NM_000509	70906436	GAAAGAUUCGGUAGUUAUU
L-007903-00	J-007903-12	FGG	2266	NM_000509	70906436	GGAUCUGGUUGGUGGAUGA
L-005867-00	J-005867-06	F10	2159	NM_000504	9961350	CAUAACGUCCUCUCCAUUA
L-005867-00	J-005867-07	F10	2159	NM_000504	9961350	GAUCGACAGGUCCAUGAAA
L-005867-00	J-005867-08	F10	2159	NM_000504	9961350	GAAAGGACACCUCGAAAGA
L-005867-00	J-005867-09	F10	2159	NM_000504	9961350	GCGACAAGACGAAUGAAUU
L-007897-00	J-007897-06	F5	2153	NM_000130	10518500	CAAAGUAACUCAUCUAAGA
L-007897-00	J-007897-07	F5	2153	NM_000130	10518500	GGAAUUAGGUACAGUAAAU
L-007897-00	J-007897-08	F5	2153	NM_000130	10518500	GAAAAUGCAUGAUCGUUUA
L-007897-00	J-007897-09	F5	2153	NM_000130	10518500	GGAAUUUAAUCCACUGGUU
L-005870-00	J-005870-05	F2	2147	NM_000506	5922005	CGGGAAGCCUGGCGACUUU
L-005870-00	J-005870-06	F2	2147	NM_000506	5922005	CUGCAUGUCUGGAAGGUAA
L-005870-00	J-005870-07	F2	2147	NM_000506	5922005	GAAGGUCAUUGAUCAGUUU
L-005870-00	J-005870-08	F2	2147	NM_000506	5922005	GUACCAGACUUUCUUCAAU
L-019376-01	J-019376-09	SERPINE1	5054	NM_000602	10835158	GGACAUCCAGCGUGACGGA
L-019376-01	J-019376-10	SERPINE1	5054	NM_000602	10835158	UGCAGAAAGUGAAGAUCGA
L-019376-01	J-019376-11	SERPINE1	5054	NM_000602	10835158	UCUCCAAACCAGACGGUGA
L-019376-01	J-019376-12	SERPINE1	5054	NM_000602	10835158	GAGACAGGCAGCUCGGAUU
L-012564-00	J-012564-05	SERPINF2	5345	NM_000934	11386142	GGAACAAUCCGAACAGCUA
L-012564-00	J-012564-06	SERPINF2	5345	NM_000934	11386142	GGAACAAGUUUGACCCGAG
L-012564-00	J-012564-07	SERPINF2	5345	NM_000934	11386142	GAGCAGGUGUCCCCACUUA
L-012564-00	J-012564-08	SERPINF2	5345	NM_000934	11386142	GCAAAGCCCGUGAGCCUGA
L-009540-00	J-009540-05	SERPIND1	3053	NM_000185	73858565	GAACAAGUGCACUCGAUUU
L-009540-00	J-009540-06	SERPIND1	3053	NM_000185	73858565	AGUGGGAGCAGUUAAAUAA
L-009540-00	J-009540-07	SERPIND1	3053	NM_000185	73858565	CAUAAUCUCUUCCGUAAGC
L-009540-00	J-009540-08	SERPIND1	3053	NM_000185	73858565	GCAGGCAUCUCAGACCAAA
L-011792-00	J-011792-05	TIMP1	7076	NM_003254	73858576	GCGAGGAGUUUCUCAUUGC
L-011792-00	J-011792-06	TIMP1	7076	NM_003254	73858576	CCACCUUAUACCAGCGUUA
L-011792-00	J-011792-07	TIMP1	7076	NM_003254	73858576	CAAGAUGUAUAAAGGGUUC
L-011792-00	J-011792-08	TIMP1	7076	NM_003254	73858576	GACCUACACUGUUGGCUGU
L-011111-00	J-011111-06	TIMP3	7078	NM_000362	75905820	GCUGACAGGUCGCGUCUAU
L-011111-00	J-011111-07	TIMP3	7078	NM_000362	75905820	GGGCUGAACUAUCGGUAUC
L-011111-00	J-011111-08	TIMP3	7078	NM_000362	75905820	CCGACAUGCUCUCCAAUUU
L-011111-00	J-011111-09	TIMP3	7078	NM_000362	75905820	GCUACUACCUGCCUUGCUU
L-005951-00	J-005951-06	MMP1	4312	NM_002421	13027798	AGAAUGUGCUACACGGAUA
L-005951-00	J-005951-07	MMP1	4312	NM_002421	13027798	ACAGUAAGCUAACCUUUGA
L-005951-00	J-005951-08	MMP1	4312	NM_002421	13027798	GAACUCGGCCAUUCUCUUG
L-005951-00	J-005951-09	MMP1	4312	NM_002421	13027798	AAAGGUGGACCAACAAUUU
L-019922-00	J-019922-05	TFPI	7035	NM_001032281	73760408	UGGAAUAUGUCGAGGUUAU
L-019922-00	J-019922-06	TFPI	7035	NM_001032281	73760408	UUGUGAAGAUGGUCCGAAU
L-019922-00	J-019922-07	TFPI	7035	NM_001032281	73760408	UGGGCAAUAUGAACAAUUU
L-019922-00	J-019922-08	TFPI	7035	NM_001032281	73760408	CAGAAUCGAUUUGAAAGUC
L-005999-00	J-005999-05	PLAT	5327	NM_000931	14702166	GCAGCGAGCCAAGGUGUUU
L-005999-00	J-005999-06	PLAT	5327	NM_000931	14702166	CGAAGGAUUUGCUGGGAAG
L-005999-00	J-005999-07	PLAT	5327	NM_000931	14702166	GCUCUGAGGGAAACAGUGA
L-005999-00	J-005999-08	PLAT	5327	NM_000931	14702166	GGAAGUACAGCUCAGAGUU
D-001810-10	D-001810-01	ON-TARGETplus Non-targeting Control	0		0	UGGUUUACAUGUCGACUAA
D-001810-10	D-001810-02	ON-TARGETplus Non-targeting Control	0		0	UGGUUUACAUGUUGUGUGA
D-001810-10	D-001810-03	ON-TARGETplus Non-targeting Control	0		0	UGGUUUACAUGUUUUCUGA
D-001810-10	D-001810-04	ON-TARGETplus Non-targeting Control	0		0	UGGUUUACAUGUUUUCCUA
