# Supplementary material for: DPP4 inhibition impairs senohemostasis to improve plaque stability in atherosclerotic mice
Source: J Clin Invest. 2023 Jun 15;133(12):e165933. doi: 10.1172/JCI165933 (PMC10266795; doi:10.1172/JCI165933)
Supplement: Supplemental table 3 [file jci-133-165933-s218.xlsx]

## Sheet: Sen v Pro
Gene symbol	sen/prolif	p value	log adjust p value	score	DMSO_2	DMSO_3	DMSO_4	CoCl2_10	CoCl2_11	CoCl2_12	Doxo_18	Doxo_19	Doxo_20
LRPAP1	6.32786	0.00149831	9.38245	59.3708	-4.91629	-2.70055	-3.72495	-2.7973	3.66734	2.96876	3.95459	3.65866	3.83153
CFD	5.16225	0.000805103	10.2785	53.0604	-3.51161	-2.98608	-4.37363	-2.13559	3.25352	3.06655	2.30714	1.27587	1.46341
FLNC	6.23639	0.00619275	7.3352	45.7452	-0.0784142	-1.00643	-2.13636	4.5652	5.2622	4.8591	5.52851	5.34815	5.41279
SNX2	6.96444	0.0105555	6.56587	45.7276	-1.72311	-1.30535	-1.93924	-3.40245	7.85259	7.68907	6.8963	6.47473	6.341
LTF	4.80737	0.00210955	8.88885	42.732	-1.21239	-1.57191	-1.72937	1.32568	1.92046	1.16368	4.32823	5.23523	5.84359
GLOD4	3.78762	0.000534591	10.8693	41.1687	0.281277	0.57452	1.27944	2.61281	4.73393	3.10814	5.23043	5.30354	6.00733
TIMP3	3.15327	0.000271964	11.8443	37.3483	-4.92959	-4.92272	-5.00023	-1.92463	-0.989218	-1.22992	-1.03243	-3.00261	-2.60665
SYNCRIP	4.79221	0.00746207	7.06621	33.8627	0.67576	0.858877	0.458852	-0.0997552	6.48683	6.50994	6.7792	6.44709	6.61691
MAP2K1	3.41516	0.00170882	9.19279	31.3948	-1.19405	0.26301	-0.811948	0.745187	3.78544	2.7611	2.7393	3.51898	3.45497
HGFAC	1.96154	2.16079e-05	15.4981	30.4	-0.722521	-0.637624	-0.514885	1.99269	1.51709	1.43575	0.937268	1.05943	1.07692
RBP4	2.20929	0.0002394	12.0283	26.574	0.279023	0.834142	0.695263	2.94655	2.66996	2.25984	3.20115	2.82442	2.97066
APOA1	3.96467	0.0106085	6.55863	26.0029	-3.65099	-1.6054	-3.07721	0.589426	1.9214	2.1017	1.05441	1.07567	0.378249
AKR1A1	3.19916	0.00378928	8.04386	25.7336	0.44551	1.87866	1.50819	1.54373	5.6766	5.05949	5.27223	5.00798	4.29967
SEMA4B	3.3269	0.00494765	7.65904	25.4809	-4.85338	-5.00146	-5.19927	-5.16647	-0.658477	-0.962993	-1.24223	-0.725272	-1.39135
PPM1F	3.22302	0.00432815	7.85204	25.3073	-1.63722	-2.14792	-1.73864	-1.97863	2.26061	2.01971	2.07646	1.85761	2.05483
SCYL2	2.51185	0.000973457	10.0046	25.13	2.22349	1.33093	1.83276	6.05801	3.42066	3.96386	3.67058	4.34199	4.39035
MMP1	2.35178	0.000672001	10.5392	24.786	6.03966	6.42095	6.12313	9.29244	9.10993	9.38712	8.39672	7.50474	7.58722
THOP1	4.04093	0.0148336	6.07498	24.5486	-3.5857	-4.95287	-2.8439	-5.13685	1.87804	1.81393	1.00335	0.736802	1.18535
THBS4	1.79117	8.20498e-05	13.5731	24.3117	0.760889	1.02452	1.21093	2.31775	2.84446	2.33797	3.29055	3.19479	2.75414
LMAN2	5.12118	0.0396425	4.65681	23.8484	-4.75448	-0.177138	-1.71668	-0.214139	2.82947	2.13307	4.31682	4.2959	4.06938
PZP	4.97724	0.0372199	4.74778	23.6309	-2.63848	1.69125	-0.157838	1.60868	4.70944	5.05625	5.65559	4.85225	5.77112
JPT1	4.34109	0.0250596	5.31849	23.088	-1.99344	-4.99976	-4.90618	-5.1107	1.59058	1.87166	1.58237	1.17849	1.13536
TF	3.53501	0.0125533	6.31579	22.3264	-3.84127	-4.0817	-3.61192	-1.40623	-1.94349	-3.38741	0.749171	1.51758	2.61065
LUZP1	4.89936	0.0478443	4.38551	21.4862	-4.92971	-1.47643	-1.54698	-5.2833	1.65827	1.28678	4.58287	5.26781	5.97749
UTRN	4.41691	0.0354705	4.81724	21.2773	-2.23594	-4.83784	-1.7184	-5.37251	2.45248	1.88748	3.69893	3.09029	3.16044
ENO2	2.8702	0.00654924	7.25446	20.8217	0.486862	1.41848	1.50089	3.48029	4.19171	4.30635	3.93583	3.98294	4.13657
LCAT	4.58228	0.0434808	4.52348	20.7278	-4.83897	-4.91643	-1.8063	0.380711	0.93619	0.906629	1.02015	1.03528	0.0913332
BMPER	4.4358	0.0410829	4.60532	20.4283	-1.7093	-5.42958	-5.14348	-5.19001	1.55085	-0.151157	2.11982	2.97342	0.747123
NCAM1	2.17775	0.00163826	9.25362	20.152	-3.51521	-4.0187	-4.42335	-1.99138	-1.95665	-1.46455	-1.13798	-1.61607	-2.68142
ERO1A	2.68207	0.00677021	7.20658	19.3285	-2.62749	-1.53373	-2.42967	0.822197	0.976721	0.0422171	0.282584	0.271698	0.515204
TFG	3.63224	0.0294638	5.08491	18.4696	-1.94444	0.991857	0.516372	0.0123596	5.28925	5.11211	4.00853	3.05206	3.44668
FGB	1.67267	0.000563473	10.7934	18.0538	-1.89319	-1.96246	-1.52441	-1.21408	-0.0157329	-0.315476	0.440779	0.0873615	0.293067
GC	1.44393	0.000192997	12.3391	17.8168	5.01214	4.76136	4.76955	6.84954	6.42517	6.11805	6.65836	5.69172	6.00684
ARSA	2.2056	0.00396476	7.97855	17.5975	-2.26251	-2.6121	-1.47883	-1.39667	0.785314	0.789817	-0.310919	0.365397	0.29377
HPX	3.61927	0.0363871	4.78043	17.3016	-5.0349	-5.00671	-4.99008	1.11217	-5.42005	-0.0941407	-5.34741	0.346138	1.05552
AHSG	1.61412	0.000613677	10.6702	17.223	7.69949	7.95073	8.17475	9.42395	9.52061	9.86538	9.40608	9.82316	9.29548
PLOD2	2.51856	0.00877979	6.8316	17.2058	2.59867	3.01235	4.13254	4.05289	5.37415	5.50564	6.48628	6.48678	6.69277
PPIC	3.44179	0.0336826	4.89185	16.8367	1.98534	3.53205	4.4296	5.96728	7.17199	6.89218	7.0064	6.98019	6.5267
ANXA10	2.53667	0.0139625	6.16229	15.6317	-5.04369	-3.8805	-5.0813	-5.40224	-1.58548	-1.24596	-1.3184	-2.14268	-1.09624
PGM1	1.48291	0.000748355	10.384	15.3985	0.752609	0.680587	0.683629	1.24424	2.17849	2.41137	2.69984	2.4529	2.14425
C4A	3.01149	0.0293529	5.09035	15.3296	-1.0298	0.849299	-0.00715601	3.18935	2.97139	2.81112	3.10544	2.78954	2.82679
LCP1	2.41034	0.0123796	6.33589	15.2717	-4.86501	-4.79368	-5.08906	-1.38064	-2.09469	-5.6005	-1.66309	-1.85989	-2.43463
P4HA1	2.70529	0.0201298	5.63452	15.243	-1.31875	-2.22054	-2.17041	-3.17245	1.70565	2.43412	1.38945	1.10701	1.34856
C5	1.56903	0.00128557	9.60337	15.068	-0.432139	-0.125394	0.0979942	1.53811	1.49309	1.62083	1.61845	1.0242	1.20045
SERPINA7	3.18126	0.0379657	4.71916	15.0129	-1.69865	0.666345	-0.579537	2.37969	2.45919	2.46482	2.42317	3.29057	2.84647
PSMD1	3.20222	0.0388529	4.68583	15.0051	-2.38867	-2.0347	-4.56175	-1.12806	0.0592718	-0.218204	0.872252	1.12636	0.531493
UBE2D1	4.01651	0.0753753	3.72976	14.9806	-4.79685	-0.86259	-4.95007	-5.39332	2.00404	2.02306	1.89239	2.5524	-0.198549
F5	1.54282	0.00124717	9.64712	14.8838	-0.833991	-0.571869	-1.1369	0.763983	0.313545	-0.282807	0.944975	1.46179	0.969915
MAN2A1	2.99068	0.0374022	4.74073	14.178	-1.4383	-0.312889	-0.603844	0.268399	4.68854	-1.09296	4.56035	4.3647	0.444985
SERPINF2	2.22492	0.0131024	6.25403	13.9147	3.85554	4.59412	5.03176	6.15398	6.99453	7.02131	6.72573	6.54507	6.87171
POFUT1	2.56628	0.0274517	5.18696	13.3112	-2.60733	-2.17943	-2.88235	-3.61419	1.85725	2.14866	0.00743696	-0.141709	-0.19797
XYLT2	2.06112	0.0116141	6.42798	13.2488	-4.84425	-4.74674	-5.03059	-1.62723	-2.8554	-5.36528	-2.35683	-2.48551	-2.18622
UBAP2L	3.47866	0.0717524	3.80083	13.2218	-0.35805	-2.90173	-3.48185	-5.30834	2.81689	3.41636	1.93311	2.12846	2.40222
KRT6A	3.87233	0.0958886	3.3825	13.0982	-4.84043	-0.315936	-2.10772	1.05648	1.11872	2.11223	1.84946	1.49215	1.07678
ITIH4	2.92298	0.0491663	4.34619	12.7038	0.410614	2.73991	2.4052	4.58004	5.01114	5.52195	4.41307	4.31286	4.81027
CPA4	2.5135	0.0343919	4.86179	12.2201	-4.96325	-4.22118	-3.20264	-5.31371	-2.08399	-1.33517	0.379489	-0.822556	-0.517199
IL1RAP	2.01086	0.0158369	5.98057	12.0261	-2.83234	-2.25397	-1.75705	-0.659154	0.0456015	-0.202692	-0.147287	-0.265634	-0.392407
PGLYRP2	2.13706	0.0223623	5.48279	11.717	-2.5548	-1.24558	-1.16065	1.24052	0.567971	0.379266	-0.339313	0.0743121	0.977507
SERPINI1	1.69538	0.00842765	6.89065	11.6823	-4.89422	-4.89402	-5.03152	-5.17473	-2.29565	-2.83882	-2.92259	-3.04065	-3.1948
NQO1	1.89253	0.0141221	6.1459	11.6313	-5.01113	-4.84256	-5.00985	-5.19591	-2.91721	-3.0893	-1.65248	-1.97954	-3.53748
KPNA4	1.81006	0.0116766	6.42023	11.621	-5.03451	-4.9492	-5.16033	-2.02592	-2.5613	-2.71828	-3.51299	-5.32672	-3.28252
IGFBP2	3.20309	0.0826794	3.59633	11.5194	-0.326489	-3.30219	-2.2387	-5.34778	2.43326	2.82893	2.70823	2.27563	2.58555
AP1M1	2.11911	0.0248832	5.32868	11.2921	-2.79833	-2.05454	-1.68915	-3.3209	0.966759	0.786583	0.606503	0.214422	0.377227
VTN	1.75708	0.0120844	6.37071	11.1939	0.463418	1.30965	1.5897	3.26667	3.71176	3.24205	2.25397	2.18999	2.6036
ADI1	3.54583	0.11646	3.10209	10.9995	-4.75903	-4.80797	-5.05636	0.41041	4.18583	-5.61353	-5.27734	-5.14041	3.4633
GPX3	2.96658	0.0783293	3.6743	10.9001	-4.87719	-2.10461	-1.63472	1.93031	0.703455	0.346972	-1.11354	-0.0452323	-1.25554
MAN1B1	3.27108	0.101431	3.30142	10.7992	-4.96331	-1.23979	-4.4905	0.52552	-0.824309	-0.948262	-0.0965185	-0.717516	0.300355
KNG1	1.86783	0.0191093	5.70958	10.6645	2.83249	1.96701	3.25846	5.3695	4.08489	4.25769	4.22288	4.37045	5.01748
RANGAP1	2.44036	0.0512393	4.28661	10.4608	-5.01149	-4.83598	-5.1271	-0.732538	-5.6076	-5.49253	-1.58663	-1.17235	-0.715359
KRT14	3.81168	0.156165	2.67885	10.2109	-4.99005	0.85977	-1.10877	2.403	1.96963	1.75458	2.36714	2.17656	1.72104
MFAP5	1.35162	0.00547538	7.51283	10.1545	0.644197	1.12586	1.09025	1.15233	2.07917	2.53891	3.42753	2.25733	2.37506
CDH5	3.39468	0.127745	2.96867	10.0777	-0.545121	-4.93642	-1.15335	0.653487	0.224671	1.63248	1.72468	1.26753	1.59546
C9	1.0601	0.00150609	9.37498	9.93844	-0.244044	-0.434732	0.00974162	0.427468	0.57336	0.860288	1.04464	0.976927	1.13986
AMY1A	2.09763	0.0375646	4.73448	9.9312	-1.79609	-0.314856	-0.678435	1.41796	1.11196	0.772158	1.30857	1.2569	1.13948
UGGT1	2.07024	0.036791	4.7645	9.86369	0.00314915	-0.728708	-0.578049	-1.60904	1.6505	0.978505	2.56037	3.05691	3.17701
RBM6	2.87692	0.0949089	3.39731	9.77381	-2.18957	1.23742	0.398471	3.07412	3.26214	3.47079	1.35254	1.89064	3.10394
IGFALS	2.06918	0.0413749	4.5951	9.50811	-4.97411	-4.78791	-3.31467	-1.66064	-1.919	-1.80842	-2.85319	-2.80395	-2.69308
TPM2	3.28655	0.134645	2.89277	9.50724	1.64918	-0.321572	-0.531753	-5.36323	5.49376	5.32396	5.23626	5.18774	5.43253
CNTN1	2.04062	0.040554	4.62401	9.43585	-3.75512	-3.92262	-2.3176	-0.777885	-1.47862	-0.888765	-2.20016	-1.08128	-1.32024
ZFYVE26	3.18972	0.133132	2.90907	9.27912	-1.62508	-4.99063	-4.91161	0.946874	1.60311	1.30135	-5.36606	-5.32408	2.92252
TUBB4B	1.37845	0.0100629	6.63481	9.14572	1.38257	1.73399	2.13858	2.49971	2.52015	2.19979	3.76058	3.97023	3.83048
UAP1	2.0607	0.0473766	4.39968	9.06641	-1.98865	-0.495027	-0.846299	-1.4964	-0.213788	-0.0284819	3.06921	2.45439	1.9193
A2M	1.88165	0.041448	4.59255	8.64159	3.8977	5.18424	5.14595	6.64394	6.38499	6.44815	7.02753	6.589	6.65208
RNASE4	1.53786	0.0209103	5.57964	8.58068	-1.35889	-0.222409	-0.990475	1.13414	1.66357	1.62935	-0.222698	-0.339219	0.218462
CPN1	1.74206	0.0340478	4.8763	8.49482	-1.69385	-0.456483	-0.288896	0.809586	-0.287324	-0.315297	1.39475	1.46577	2.50643
HABP2	2.05011	0.0586649	4.09136	8.38774	-5.0383	-4.91783	-5.04109	-1.15825	-5.60653	-5.55131	-1.61904	-2.09003	-1.66863
EIF4A1	1.30286	0.0127394	6.29455	8.2009	3.28617	3.85815	3.16647	3.42904	4.50746	4.36722	5.54367	5.48636	5.10497
OMD	1.10165	0.00635021	7.29898	8.04089	-0.538571	-1.00901	-0.500792	-0.651677	0.903112	0.797283	0.548026	0.230033	0.686353
CDCP1	2.01622	0.0662791	3.9153	7.89413	-4.99902	-3.1318	-5.04821	-0.822123	-1.93716	-0.874969	-4.32822	-4.12324	-2.17501
ROBO4	2.46433	0.109632	3.18926	7.85938	-2.0767	-4.79357	-5.14325	-5.31964	-0.130586	-1.28627	-0.323876	-1.69807	-0.482605
PDXP	2.51905	0.118886	3.07236	7.73942	-5.03613	-4.95529	-4.97175	-5.37917	1.24066	-0.711514	-5.41016	-5.42371	0.871863
AFP	1.52598	0.0298833	5.06452	7.72833	4.18768	5.16868	5.04997	6.65226	5.98317	6.29032	6.43119	6.20397	6.4076
EWSR1	2.58366	0.127607	2.97022	7.67406	-1.15036	-1.26649	-1.89451	-5.35949	3.94112	4.19312	1.66988	1.16724	1.26738
HBA1	1.00416	0.00609391	7.35842	7.38903	5.00259	4.78433	4.93301	6.56727	6.1579	6.46968	5.56057	5.25051	5.45887
NOTCH2	1.41789	0.0274466	5.18723	7.35492	1.06407	1.13801	0.77324	3.83165	3.01145	3.33948	1.53094	0.989905	1.75456
CALD1	2.06597	0.085644	3.5455	7.3249	1.14071	-1.09593	0.998421	1.02216	3.02593	2.41433	2.78763	2.21775	3.01442
SHBG	2.62119	0.14618	2.77419	7.27168	-4.88614	-1.01928	-2.16195	0.663859	-0.195566	0.245232	-0.187531	-0.237978	-0.695613
HBD	1.36212	0.0261606	5.25646	7.15993	3.5436	4.61135	4.11704	6.2355	5.30056	5.16873	5.0881	5.39069	5.53313
SPP2	2.40563	0.12824	2.96308	7.12808	-2.01085	-4.90976	-2.01086	-0.772263	-0.2306	-0.597185	-0.863918	-0.162297	-0.802869
ADH5	2.11475	0.0971586	3.36351	7.11298	1.9746	-0.584165	-0.192581	4.33023	1.84097	1.91362	2.69799	2.08136	2.22002
VNN1	2.33114	0.120771	3.04965	7.10918	-4.85695	-4.89674	-5.12403	-5.26022	-5.4117	-5.56989	-0.0116359	0.3778	0.107082
SERPIND1	2.25294	0.114305	3.12903	7.04951	-0.509791	2.43804	1.3276	3.81119	3.87659	3.44705	3.02551	2.94857	2.92041
TUFM	1.63514	0.0511422	4.28934	7.01367	-3.49579	-4.84041	-3.76524	-5.13113	-1.67838	-2.26092	-1.47577	-1.77905	-2.06678
IGF2	1.33806	0.0272432	5.19796	6.95517	-0.902801	-1.89291	-0.927431	0.887442	-0.432405	-0.730251	0.274336	0.275649	0.307301
SERPINC1	1.65489	0.056406	4.14801	6.86451	2.31948	3.83046	3.31371	4.58647	5.23473	5.09441	4.75596	4.57183	4.61328
SBDS	1.49041	0.0413908	4.59455	6.84775	-3.46826	-2.33752	-2.40073	-2.82077	-2.03509	-1.85888	-0.175771	-0.224972	-0.355086
SERPINE1	2.07603	0.10718	3.22189	6.68875	5.62378	8.23077	7.29139	9.12692	9.63783	9.48828	8.94194	8.88824	8.66488
COMP	1.16755	0.0211525	5.56303	6.49511	0.925964	0.114104	0.622594	1.92084	1.94658	2.05784	1.40236	1.43508	1.56792
PLXDC2	1.41148	0.041824	4.57953	6.46392	-4.99414	-4.05872	-5.14191	-2.98507	-2.97456	-1.79969	-3.74124	-5.15802	-3.26206
CTSA	2.80085	0.202234	2.3059	6.4585	-4.87206	0.319154	-2.89899	0.00393053	-0.396465	-0.316361	1.10131	1.07145	0.43747
CLEC3B	1.8917	0.0942249	3.40775	6.44642	-0.451741	1.73279	0.914091	2.92615	2.56168	2.61446	2.53238	2.81972	2.28606
AFM	1.73171	0.0774893	3.68986	6.38977	0.376321	1.26742	2.23305	2.87887	3.42365	3.09356	2.60281	2.90953	3.23542
MAP1B	1.39362	0.0418418	4.57891	6.38125	-1.11526	-0.0745881	0.145948	-0.377009	0.747935	1.04744	1.80579	1.54935	1.5004
PTPRG	1.59395	0.0626965	3.99547	6.36858	-1.91515	-3.30354	-1.66777	-0.214793	0.160131	-0.164412	-0.934159	-1.18813	-1.86786
SEPTIN9	2.9181	0.222745	2.16654	6.32218	-2.45777	-3.1743	2.24167	-0.378471	2.03969	1.59144	2.37045	2.67191	2.43281
GYG1	2.12327	0.128688	2.95805	6.28073	-4.77253	-4.97701	-5.11467	-5.13502	-5.6397	-5.51005	0.15547	-0.355989	-0.503529
PFN2	0.822644	0.00517906	7.5931	6.24642	-0.822225	-0.753096	-1.09283	-0.0822141	-0.315575	-0.0432445	-0.0245536	0.00829743	0.0568505
ACYP1	1.81341	0.0934256	3.42004	6.20194	-2.90553	-1.40393	-0.815953	0.0572026	0.509849	0.331803	-0.0676254	0.268884	-0.470458
VARS	1.46843	0.054352	4.20152	6.16966	-2.1253	-2.09655	-2.15348	-3.45862	-0.375758	-0.456513	0.0746129	0.67027	-0.394055
RAP1B	0.98541	0.0144187	6.11592	6.02669	-0.383951	0.186645	-0.309558	0.970134	0.891098	1.11513	0.786588	0.445898	0.689886
ITIH2	1.48077	0.0599559	4.05996	6.01188	4.82194	5.91968	6.14432	6.67031	7.45377	7.26949	7.10549	7.03999	7.11748
ANG	2.70032	0.215744	2.21261	5.97476	-1.05181	-4.91213	0.139968	1.32247	1.27238	1.46905	0.218037	-0.0491386	0.321207
FABP1	1.91156	0.115512	3.11389	5.95238	-2.83014	-1.1628	-0.301204	0.221882	0.847002	0.0194151	1.21071	0.147706	0.434347
ALDOA	0.834917	0.00727955	7.10193	5.92952	4.80886	4.66474	5.14713	5.49501	5.65997	5.1078	6.03596	5.78521	6.16702
PNPO	2.0464	0.136611	2.87186	5.87697	-5.00122	-4.78997	-4.93807	-5.37051	-5.37388	-5.58204	-0.414174	-0.0987911	-0.340719
CRYZ	2.01781	0.134478	2.89456	5.84067	-4.75933	-2.31419	-4.92772	-5.14294	-1.12858	-0.311977	-0.166602	-2.32467	-2.82086
MMP3	2.36018	0.181337	2.46326	5.81372	-3.74237	-1.60456	-2.30121	2.79912	3.27095	2.63454	-2.39044	-5.13187	-2.31753
COL2A1	2.24045	0.16613	2.58962	5.8019	-4.76791	-4.91393	-1.64047	-5.37519	-1.17477	-2.13741	0.0924637	0.164795	-0.771829
ERP44	0.757636	0.00496954	7.65267	5.79794	-0.973952	-0.931778	-1.21288	0.0702613	-0.46845	-1.00976	-0.129104	-0.163533	0.00918338
CHIA	3.26726	0.294587	1.76323	5.76095	-1.90143	2.94612	-5.04522	2.96164	1.53494	1.93857	1.8032	1.48565	1.87852
HK1	2.39542	0.188838	2.40478	5.76047	-4.75574	-1.42812	-0.759628	-0.93943	0.371959	0.409196	0.55711	0.0753831	0.0113536
PNP	1.53506	0.0763647	3.71095	5.69654	-0.162547	1.60344	0.5663	1.48633	1.92908	1.72055	2.60453	2.74904	2.73521
ANXA5	2.48473	0.204363	2.2908	5.692	-2.74519	1.89851	-0.493976	2.43496	1.72963	1.81907	2.15877	1.9308	2.15381
APOB	1.79925	0.115244	3.11724	5.60868	-2.41341	-4.74354	-2.87342	-0.838331	-1.807	-1.18303	-1.10817	-2.30369	-2.02504
KRT5	2.69681	0.238514	2.06785	5.57662	-4.96363	-0.262084	0.210277	2.23849	1.64181	1.69751	0.65857	1.35655	-1.44292
RPL9	1.86374	0.12779	2.96815	5.53187	-4.91268	-4.90956	-5.12897	-5.24898	-5.40618	-5.49744	-0.309931	-0.962487	-1.29495
XRCC5	1.57745	0.088116	3.50445	5.5281	-3.41615	-2.78666	-4.07187	-5.14602	-2.0488	-1.2518	-0.218712	-1.32266	-1.09667
CFB	1.5853	0.091009	3.45785	5.48174	0.344519	-1.12154	0.705943	0.848809	2.17339	2.04182	1.49731	1.37567	1.43266
NT5E	1.01705	0.0243393	5.36057	5.45195	-0.974948	-0.79812	-0.208054	1.39876	0.616338	-0.0789274	0.226529	-0.373665	0.351006
TCP1	1.8931	0.136647	2.87147	5.43597	-1.79508	0.0486387	0.974914	0.655701	1.72947	1.71621	2.28129	2.02043	1.41241
NRP1	1.02867	0.027613	5.17851	5.32699	0.521103	1.14249	0.295369	1.73267	2.40854	2.14537	1.42658	1.1778	1.199
AP2B1	1.38564	0.0701064	3.83431	5.31299	-0.447878	0.0594083	0.207991	-0.984831	1.58025	1.00395	1.41672	1.33308	3.60374
ACTC1	1.02722	0.028649	5.12537	5.26487	3.52416	4.30357	4.13783	4.63691	4.69013	4.99243	5.37736	5.12806	5.26952
ICOSLG	1.27666	0.0590865	4.08103	5.21007	-0.705525	-1.88314	-0.988459	-0.344245	0.164456	0.0529632	0.155688	0.438787	0.0380331
EMD	1.69406	0.11869	3.07472	5.20877	-2.63024	-2.70107	-2.24681	-5.28959	0.159769	0.00909375	-0.332425	-0.0129343	0.474207
DNAJB1	1.89961	0.150528	2.7319	5.18953	-4.8232	-4.88271	-4.91577	-5.36797	-5.57808	-5.48399	-0.504602	-0.405414	-0.505647
STX12	1.5745	0.103438	3.27317	5.15359	-0.933232	0.856711	0.0175856	-1.6266	2.6255	2.70771	1.92044	1.93891	1.76313
C7	1.45371	0.0861664	3.53673	5.14138	0.679023	-0.838196	0.385216	1.43567	1.71574	1.36216	1.53298	1.41577	1.71202
RASA1	1.74898	0.131595	2.92583	5.11723	-5.00845	-4.91923	-5.17683	-5.29498	-5.4103	-5.54029	-1.23436	-0.407669	-1.82752
RRBP1	1.44538	0.0875604	3.51358	5.07846	0.943119	1.89408	2.74719	2.24041	3.00643	3.26064	4.14032	3.61259	3.5807
RAD23B	1.26529	0.062311	4.00437	5.0667	0.973097	1.67273	1.92694	0.336938	3.10914	3.48641	3.35746	3.32816	3.1192
GANAB	1.18084	0.0523672	4.25519	5.02469	0.636802	1.19338	1.68797	2.02652	2.49761	2.28921	2.36518	2.37241	2.57041
PLOD1	1.54592	0.105943	3.23864	5.0067	1.95241	3.58312	3.65333	4.64271	4.74546	4.82663	4.657	4.44866	4.33278
PAM	1.05688	0.0381005	4.71405	4.98217	-0.783804	-0.012711	0.13776	0.539216	1.65104	1.20838	0.63891	0.408963	0.577253
ATP6AP1	1.88228	0.159834	2.64536	4.97931	-1.42347	1.42022	1.1695	1.50524	1.27249	1.15675	2.95138	3.2543	3.48603
VCAM1	2.26709	0.223763	2.15996	4.89681	-1.78015	-4.851	-0.442274	-0.618893	-0.0656498	0.0407476	0.203567	-0.136718	0.0326067
SAFB	2.46867	0.252983	1.98289	4.8951	-1.31887	-4.77835	-5.16478	-5.23744	2.3572	2.17005	-3.74099	-5.15927	1.89845
C10orf67	2.3825	0.248639	2.00788	4.78377	-0.367407	-4.93972	-0.522177	-0.263582	-0.25021	-0.859735	1.53832	1.01926	1.45236
IGFN1	1.97642	0.188775	2.40526	4.75379	-1.06311	2.41556	-0.130113	4.15436	2.89019	3.86821	2.10669	1.21524	0.0684918
S100A13	1.65279	0.144134	2.79452	4.61875	1.34137	3.32144	3.62869	4.0048	4.49164	4.23576	4.34787	4.58961	4.83005
KRT1	2.26559	0.24601	2.02321	4.58376	-0.108731	4.66765	3.12805	5.77448	5.2403	4.96225	4.23213	4.90815	3.85017
F2	0.98507	0.0429207	4.54218	4.47437	1.12948	0.280186	0.459673	1.7148	1.70777	2.0869	1.25842	1.41412	1.46709
NDUFAB1	2.20539	0.245323	2.02724	4.47086	-4.9613	-1.09653	-0.595424	-1.87363	-1.033	0.557582	-0.328681	0.38542	2.21815
GSN	0.891509	0.0319862	4.9664	4.4276	3.58338	2.88313	3.51026	3.46533	4.12496	3.70673	4.91169	4.4587	4.63519
PLG	1.28803	0.0924128	3.43576	4.42538	2.33832	0.811696	1.96444	3.62004	3.23644	3.1498	2.57252	2.60758	2.77073
RACK1	0.90442	0.0386633	4.69289	4.24435	-0.473524	-0.819922	-0.582676	0.356037	-0.556922	-0.65852	1.36568	0.92204	0.245964
PREP	1.7105	0.184374	2.4393	4.17243	-3.00245	-1.18336	-1.74699	-5.36426	1.25197	0.423512	0.529403	0.701505	0.855274
HIST1H2AC	1.97188	0.231318	2.11205	4.16471	-4.91559	-1.56283	-5.20016	-1.84084	-5.37869	-1.06317	-1.67965	-0.909844	-0.653662
IL1A	1.38165	0.128577	2.9593	4.08872	-4.36724	-2.7654	-4.1209	-5.20806	-2.4197	-2.63041	-1.14609	-1.18808	-1.62486
ITIH3	0.649474	0.0130091	6.26434	4.06852	3.28322	3.65814	3.62691	4.68709	4.42654	4.01927	4.17835	4.12804	3.5941
HSPA1B	0.675287	0.0165455	5.91742	3.99595	0.966982	1.30589	1.4378	2.03224	1.62187	2.42146	1.36591	2.00134	2.03024
FGG	0.990912	0.0663833	3.91304	3.87747	-2.63843	-3.74846	-3.34596	-2.11927	-3.14132	-2.88425	-1.84486	-1.89277	-1.63777
MYH14	2.28296	0.308262	1.69777	3.87595	-4.79913	0.707859	-0.296327	-1.04791	1.50697	0.100299	1.64357	1.39814	1.32152
PKM	0.765109	0.0330546	4.919	3.76358	4.49075	4.76169	5.1723	5.94502	5.34538	4.97927	5.61757	5.76323	5.78968
COPS4	1.6398	0.206415	2.27638	3.73282	-5.0214	-2.79796	-2.23628	-0.706362	-5.3715	-1.70459	-0.82228	-0.696117	-0.971596
PPM1A	1.26262	0.136919	2.86861	3.62197	-4.99584	-4.79154	-4.98047	-5.40076	-2.66327	-6.27626	-2.35755	-2.10827	-3.15384
KRT18	1.45191	0.182818	2.45152	3.55939	-2.11307	-1.65872	0.347309	0.974586	1.22216	0.815677	-1.02602	0.434012	-0.557916
ALB	0.968263	0.0821881	3.60493	3.49052	10.2562	11.022	11.3899	11.7526	12.1496	12.3243	11.8219	11.2768	11.8207
SERPINF1	0.705086	0.0327035	4.93441	3.47918	3.52038	3.25951	3.87221	3.8405	4.38321	4.02663	4.55887	4.34761	4.37789
KRT2	1.89269	0.282875	1.82176	3.44802	-1.52684	2.88224	1.57638	3.70667	3.03241	2.80891	2.49689	3.28061	1.8942
MST1	1.38314	0.178272	2.48785	3.44105	-0.553939	-2.34155	-2.84982	-0.978195	-0.199697	0.199635	-0.980259	-0.732432	-0.500813
PAFAH1B2	1.19366	0.138535	2.85168	3.40392	-0.992713	0.84592	-0.197171	-0.196544	0.642695	0.503746	1.69663	1.76396	2.06351
KRT9	1.75029	0.260036	1.94322	3.40119	0.0667007	3.98239	2.27272	4.98552	4.71141	4.3186	3.63866	4.36104	1.13013
ITIH1	0.669023	0.0294992	5.08318	3.40076	1.92264	2.22484	2.47606	2.97138	2.55853	3.20513	2.90555	2.69967	2.92096
MAPK14	1.34639	0.173875	2.52388	3.39814	-5.0308	-4.81314	-5.08769	-5.12643	-5.65806	-5.39172	-2.41047	-0.506809	-2.69141
BLVRB	1.20905	0.145843	2.77751	3.35814	-1.62505	0.195546	-0.903865	0.461021	0.312797	0.792011	0.230495	0.592031	0.199199
ATP6V1C1	1.27677	0.161578	2.6297	3.35752	-5.01469	-4.94081	-4.9514	-5.3876	-5.49435	-5.35389	-2.42637	-1.55164	-1.93934
MOB4	1.31149	0.175959	2.50669	3.28749	-4.86107	-4.79086	-5.00445	-5.37033	-5.43207	-5.39388	-1.5842	-1.23022	-2.43315
UCHL3	0.855694	0.0796028	3.65104	3.12417	-1.03328	-0.498354	-0.0640661	-0.0444394	0.549044	0.285833	0.250977	0.312794	0.588557
TXNRD1	0.905262	0.0914392	3.45104	3.1241	1.07977	2.22623	1.79231	2.67664	2.23675	2.00199	3.22851	2.63991	2.84438
CNOT3	1.29849	0.189742	2.39789	3.11363	-5.0003	-4.78218	-5.03229	-5.26758	-5.45839	-5.44835	-2.017	-0.509717	-3.13756
VPS45	1.45054	0.227775	2.13432	3.09593	-4.88178	-4.84302	-2.72841	-5.23917	-0.569909	-1.42496	-1.99963	-5.20582	-1.76367
GMFB	1.28617	0.192227	2.37911	3.05994	-2.67922	-0.656676	-0.708499	-1.66485	-0.246107	-1.38016	0.805433	1.13604	0.977873
PGRMC1	0.946808	0.108002	3.21087	3.04008	-1.65051	-2.91426	-2.15665	-1.45656	-1.00966	-0.76637	-2.74865	-1.13968	-0.641059
DPYSL2	1.20597	0.177098	2.49738	3.01176	1.51144	1.85097	2.95427	0.0252094	4.23518	3.5002	3.90274	4.54356	3.6623
ARPC1B	0.651661	0.0412823	4.59833	2.99656	1.9321	1.49579	2.04952	2.30853	2.81285	2.74319	1.94249	1.98422	3.07351
F10	1.46898	0.250423	1.99756	2.93437	-1.94826	-3.26053	-5.15521	-1.86851	-1.31514	-3.29351	-2.22523	-1.8977	-1.31405
STAT3	1.2011	0.1841	2.44144	2.9324	-4.9505	-4.90151	-4.95143	-5.26205	-5.56546	-5.55619	-1.7552	-1.83837	-2.42304
ITGA2	1.14104	0.170952	2.54834	2.90775	-2.33895	-0.738099	-1.66165	-0.759767	1.35953	-2.06835	-1.09938	-1.32868	1.26546
IL6ST	1.34572	0.228745	2.12819	2.86394	-3.63461	-0.938755	-1.99791	1.68037	-1.48137	-1.56713	-1.32352	-1.63689	-0.7397
NME1	1.46414	0.261093	1.93736	2.83656	-1.44931	1.78227	-0.380723	1.02769	1.56262	1.13084	1.20746	1.48859	2.27209
KRT16	1.68617	0.330439	1.59754	2.69373	-5.02035	-1.03987	-2.05236	2.02057	-1.50613	0.418136	-1.45784	-0.325726	-5.25716
FHL2	1.31138	0.241895	2.04755	2.68512	-2.64407	-3.27876	-1.82467	-4.66329	-2.19998	-2.74935	0.754755	0.842618	0.388512
B3GNT2	0.929278	0.136205	2.87615	2.67274	-3.98052	-2.7984	-2.70328	-1.42391	-1.32484	-2.46449	-2.46537	-2.69301	-3.01708
STRAP	0.99391	0.157575	2.66588	2.64965	-2.57961	-0.954221	-1.62382	-0.902719	-2.05012	-1.08359	-0.0094158	-0.275429	-0.030573
RSU1	1.50046	0.29755	1.7488	2.624	-4.91594	-1.21167	-2.69961	-3.07781	-2.0889	-2.27048	-0.314445	-0.398726	-0.501301
CAP1	1.18045	0.221021	2.17774	2.57073	-0.332932	1.84502	1.41916	0.71895	0.873117	1.87171	3.00674	3.22179	3.2529
WARS	0.992852	0.169588	2.5599	2.5416	2.05431	1.77315	1.91176	0.780509	4.15206	5.08924	2.50358	2.36704	2.54312
COL12A1	0.849409	0.126679	2.98075	2.53188	2.54446	2.37677	1.64667	1.38138	3.40057	2.27874	3.5328	3.80528	3.83348
SRPX2	1.10149	0.206527	2.2756	2.50654	0.722123	-0.642256	-1.34136	0.355611	1.21106	0.656575	0.781285	0.744899	0.336505
ATP6V1E1	1.27178	0.255669	1.96765	2.50242	-2.97833	-3.88121	-4.99291	-5.33443	-0.977081	-5.34264	-1.33477	-1.45579	-1.62948
TIMP1	0.975101	0.170403	2.55298	2.48941	6.88724	8.57149	7.6281	8.68936	7.93805	8.09089	9.2484	8.89036	9.1672
RAB6A	1.96507	0.415721	1.26631	2.48839	-4.95912	0.588458	1.03807	-0.0959577	0.534437	0.486758	1.26446	1.85091	1.0846
HARS	0.655936	0.072703	3.78184	2.48065	1.02044	0.457804	1.18198	1.9611	1.99305	1.90445	1.26153	1.09074	1.04518
GAPDH	1.09804	0.210768	2.24628	2.4665	3.77242	5.49423	5.75216	5.77735	5.59489	5.35231	6.51624	6.77324	6.6118
AP2A1	0.841876	0.132853	2.9121	2.45163	0.200362	1.34512	0.41234	0.0448984	1.45627	1.3819	2.10598	1.92653	2.05133
BHMT2	1.38056	0.292507	1.77346	2.44837	-4.87699	-4.81053	-3.47455	-5.17074	-5.40857	-5.44913	0.932175	-1.99204	-0.952442
NSFL1C	0.817981	0.129649	2.94732	2.41085	-1.02739	-0.916707	-1.05644	-2.1914	-0.69918	0.124472	0.459883	0.751658	0.461358
PPIB	0.761655	0.113572	3.13833	2.39032	3.19077	4.14455	3.9612	3.87127	4.38053	3.58497	5.03636	5.2056	5.08425
ACTR2	1.08543	0.21959	2.18712	2.37396	-0.27049	1.8991	0.665968	1.52608	0.962594	0.877831	2.42474	2.73767	2.5728
NID2	0.956833	0.183986	2.44234	2.33691	3.27451	1.63197	2.52898	1.52346	4.13864	3.8552	3.66204	3.94568	3.48691
ACTN4	0.833278	0.143184	2.80405	2.33656	2.26866	2.91878	2.83245	1.82765	2.97359	2.86202	4.61118	4.44553	4.31947
WHAMM	0.906998	0.170706	2.55041	2.31322	1.12622	0.121831	1.58777	1.85479	1.9088	1.91682	1.84375	1.82326	1.76621
DPP9	1.36961	0.312621	1.67751	2.29755	-4.77507	-4.94085	-4.42636	-6.77939	-7.46897	-0.943353	-1.14178	-1.38215	-2.35123
PARVA	1.19522	0.26653	1.90763	2.28003	-3.98993	-1.3389	-3.26006	-3.1817	-1.51437	-2.11465	-1.30116	-0.631159	-1.26343
EPDR1	1.00359	0.210414	2.2487	2.25678	-4.90452	-4.77517	-5.12886	-5.25452	-5.65725	-5.50164	-2.54206	-2.62573	-2.01435
TUBA1B	0.76719	0.133913	2.90063	2.22533	2.77719	2.49631	3.12131	2.45793	2.92102	2.6094	4.29307	4.58773	4.5236
BLMH	1.42773	0.344726	1.53648	2.19368	-4.79047	-0.815729	-3.40843	-1.14055	-2.74878	-2.3752	-0.905703	-0.93001	-1.36261
NTN4	1.10448	0.260475	1.94078	2.14355	-4.98659	-4.73593	-4.11704	-5.2391	-5.38363	-5.45827	-0.850245	-1.99981	-2.12118
TP53I3	0.807182	0.161352	2.63172	2.12428	0.897359	-0.0215006	0.038082	0.702449	0.158947	-0.225117	1.98597	2.11116	1.93756
HNRNPR	1.00952	0.232884	2.10231	2.12232	-5.03638	-3.08073	-4.00672	-5.25633	-2.62288	-3.36601	-2.4746	-1.94701	-2.52375
COPB2	1.14457	0.277834	1.8477	2.11483	-3.54128	-1.23682	-1.42271	-3.45255	-1.43898	0.0888946	-0.201667	-0.433511	-0.0963675
KLKB1	0.995609	0.230989	2.1141	2.10482	-4.97941	-4.7464	-5.00865	-0.501908	-4.41472	-5.39872	-3.53019	-4.84795	-4.80178
EDIL3	0.741631	0.141238	2.8238	2.09422	3.27398	3.99816	4.42556	5.30579	4.82298	4.81497	4.35144	4.13061	4.41941
ALDH16A1	1.15422	0.286224	1.80479	2.08312	-1.62681	-1.85488	-1.44606	-5.21079	0.13938	1.3438	0.478494	0.105422	0.213515
FKBP9	0.989398	0.233483	2.09861	2.07636	-1.42305	-0.259279	-0.675226	-2.8574	-0.315037	0.38302	1.65716	1.23244	1.12109
APOH	0.584629	0.0857109	3.54438	2.07214	2.2645	1.92211	2.64589	3.57784	2.50733	2.47134	2.67187	2.87794	3.06643
NPEPPS	0.503013	0.0599801	4.05937	2.04192	1.58368	1.83836	1.63867	1.30252	2.28958	2.09221	2.82111	2.42371	2.21038
EIF6	1.38758	0.363991	1.45802	2.02312	-4.81196	-1.49126	-1.03454	-2.13383	-0.780071	-1.75102	-0.576354	-0.851222	-0.257556
COPE	1.45151	0.391455	1.35308	1.964	-4.84946	-1.14768	-2.41475	-4.37233	-0.372796	-5.37965	0.765527	0.536755	0.707766
ARPC4	0.885708	0.216152	2.20988	1.95731	0.361489	2.10549	1.44571	1.48805	1.66633	1.65644	2.82502	2.91902	2.58476
ACTL6A	1.08808	0.292824	1.7719	1.92796	-4.83238	-4.89519	-4.96398	-5.17861	-1.14872	-5.41515	-5.21636	-5.26059	-0.635231
MYDGF	1.06937	0.301983	1.72746	1.84729	-0.202444	2.46092	1.46232	2.42348	2.21967	2.02301	2.4852	2.53275	2.17368
PSMD11	1.09588	0.322336	1.63336	1.78997	-3.94971	-2.89154	-5.19496	-4.39457	-0.5306	-0.782213	-3.34245	-5.22528	-3.22202
LTBP1	1.06391	0.315919	1.66237	1.76862	5.26952	4.21494	6.44249	4.35304	4.85003	5.09912	7.54037	8.49365	7.90117
COPS7A	1.10481	0.330843	1.59578	1.76304	-4.87303	-3.47004	-4.94905	-5.3273	-5.39632	-5.54555	-1.40356	-1.11518	-1.16745
RPS12	0.701765	0.178983	2.48211	1.74185	0.961359	1.20916	0.580113	-0.468207	1.83669	1.70462	2.07632	2.29215	2.27026
ARF4	1.40197	0.435067	1.20069	1.68333	-4.84154	-0.47343	-1.45065	-5.27524	-0.693936	-1.00812	0.851464	0.807054	0.199362
NAPA	0.966727	0.307465	1.7015	1.64489	-3.08901	-3.77279	-5.06001	-1.54853	-1.69235	-5.01048	-1.54538	-3.80078	-4.44575
EML2	1.00941	0.323422	1.62851	1.64383	-3.17419	-1.24844	-3.72363	-3.50077	-0.463276	-1.50969	-1.545	-0.670627	-2.54673
ACTB	0.569489	0.138869	2.8482	1.62202	7.27172	6.41342	6.99339	7.01514	7.14307	7.01708	7.89875	7.77729	7.92266
CARM1	0.987838	0.322805	1.63126	1.61142	-3.80465	-4.97789	-4.8081	-5.25699	-5.63179	-5.37356	-1.49391	-1.39201	-2.10599
CAPZA2	0.658962	0.188533	2.40711	1.58619	-1.37653	-0.270538	-0.581864	0.716366	0.632224	0.192717	-0.538816	-0.762333	-0.744251
CORO1C	0.686664	0.202609	2.30323	1.58154	2.72631	1.48696	2.47809	2.32195	3.38373	3.62015	2.98921	2.5198	2.66787
LANCL1	0.638068	0.181797	2.4596	1.56939	1.15088	0.465923	0.0926084	2.05204	1.49518	1.70166	0.44111	0.439606	1.11762
TNFAIP6	0.7038	0.216912	2.20482	1.55175	1.59289	2.94948	2.53342	3.36466	3.6154	3.75565	2.80242	2.50448	2.33176
UCHL1	0.602332	0.181441	2.46243	1.4832	3.41274	4.35652	4.33396	4.42496	4.22334	4.67453	4.58441	5.08204	4.83114
CLN5	1.23912	0.437591	1.19235	1.47746	-4.83054	-0.63646	-1.41983	-1.65722	-1.0302	-1.05709	-0.720045	-0.921485	-0.952933
ASPH	1.21704	0.433023	1.20748	1.46956	-1.74574	-0.0361862	-4.3153	-2.24281	-0.945618	-0.910826	-0.067402	-0.663503	-0.0620266
ARF3	1.29798	0.458117	1.12621	1.4618	-4.02292	0.820046	-1.94494	-0.170083	-2.34918	-1.38669	0.601699	0.693571	0.102932
IL1B	0.78905	0.277688	1.84846	1.45853	-0.0331063	0.638302	0.939143	-0.0418975	-0.0761654	-0.00753038	2.76821	2.53358	2.64679
SIAE	0.861353	0.310939	1.6853	1.45164	-1.80418	0.324789	-0.409765	1.73976	0.340222	0.653291	0.062162	-0.830542	-0.575096
CRK	0.920136	0.338275	1.56373	1.43885	-0.680824	-0.727508	-0.276262	-3.84963	1.33108	0.319557	1.28249	1.42267	1.64546
TXNL1	0.634224	0.216406	2.20819	1.40048	-2.2481	-0.989952	-1.52786	-1.32869	-0.321565	-0.778612	-0.769028	-0.893014	-1.63556
ENO1	0.652642	0.227419	2.13657	1.39442	4.65803	5.89877	5.72118	5.6931	6.03211	5.68323	6.35509	6.45515	6.25314
VCP	0.771892	0.286423	1.80378	1.39232	1.65445	0.386951	2.03783	0.419602	1.89903	1.8144	3.12077	2.67171	2.86428
SEC23A	0.512505	0.152655	2.71166	1.38974	0.546983	-0.144802	-0.197385	0.644419	0.235561	0.426702	0.862484	0.498743	0.816715
RALA	0.609098	0.211269	2.24285	1.36612	-0.660997	0.162834	-0.231938	-1.39228	0.609971	0.185137	0.896203	1.08935	0.806003
UBE2V1	0.824559	0.31734	1.6559	1.36538	-0.834746	0.987262	0.604302	-1.15226	1.26544	0.604232	1.73515	2.17195	1.83647
PSMD8	1.10655	0.430696	1.21526	1.34474	-4.82465	-2.0835	-5.71483	-1.75036	-3.47691	-5.5042	-2.07451	-2.93576	-2.86493
SWAP70	0.513061	0.165484	2.59524	1.33152	-0.705082	-0.924014	-1.26808	0.640958	-0.11459	-0.23319	-0.947962	-1.35527	-0.705928
CMBL	1.20823	0.46738	1.09733	1.32583	-4.84332	-1.9739	-5.02925	-5.35115	-5.63718	-5.38084	-0.0435405	0.0555965	-0.086422
PSMA3	0.924961	0.371683	1.42786	1.32071	0.880116	3.33351	3.21301	1.81066	3.35082	3.23666	4.23514	3.95218	3.81758
UFD1	0.798138	0.320414	1.64199	1.31053	-3.00653	-2.00572	-1.90407	-3.68653	-2.37895	-2.68065	-0.35884	0.12467	-0.0634943
PGK1	0.512372	0.173415	2.5277	1.29512	4.30743	5.02939	5.08314	5.38314	5.125	4.7238	6.01958	5.68642	4.9762
USO1	0.955431	0.393379	1.34601	1.28602	-1.43515	-1.53569	-1.18031	-5.40036	0.0852835	-0.198122	1.26751	1.04604	0.629927
NIBAN2	0.776639	0.317619	1.65463	1.28505	-1.47955	0.407577	0.0307732	0.672031	-0.399214	-0.745618	1.00509	1.12804	0.917101
AIP	0.776707	0.319099	1.64792	1.27995	-5.01924	-3.30392	-3.47084	-5.22979	-2.408	-2.97288	-3.1128	-2.69626	-2.50802
PCDH12	0.59621	0.232521	2.10457	1.25477	-2.70148	-1.65723	-2.70302	-1.20502	-1.05595	-1.80855	-1.85589	-1.88879	-2.73198
ANXA2	0.733229	0.306148	1.7077	1.25213	2.8575	4.71447	3.63586	4.65032	3.77349	3.73933	5.01163	4.92032	4.71994
PCNA	0.758913	0.323342	1.62887	1.23617	-2.54514	-0.929078	-1.19741	-3.02593	-0.552926	-1.08963	-0.410901	-0.186527	0.476146
TRAPPC3	0.983331	0.431174	1.21366	1.19343	-4.89098	-1.82856	-2.63882	-5.17453	-2.19698	-2.35747	-0.901583	-0.874645	-1.31152
NDUFV2	0.820279	0.36577	1.45099	1.19022	-4.97307	-4.76685	-4.92798	-5.19089	-5.55561	-5.37549	-5.35237	-1.56024	-1.37953
ALCAM	0.511175	0.206329	2.27698	1.16394	-1.15173	-0.715699	-0.220475	-0.969516	-0.546536	-0.163533	0.136811	0.625199	-0.19118
ANXA1	0.477708	0.186366	2.42379	1.15786	2.19103	2.89426	2.98706	3.50064	3.00663	2.76814	3.37167	3.3374	3.02648
CTSC	0.604753	0.269593	1.89115	1.14368	-0.0869734	1.00887	1.2063	1.29979	1.44684	1.09569	1.55908	1.38055	1.10298
AMIGO2	1.02536	0.466902	1.09881	1.12668	-2.76043	-4.91154	-1.9344	-5.24875	0.0762619	-1.45616	-0.367091	-5.16694	-0.897886
KRT77	0.972539	0.448946	1.15539	1.12366	-1.79562	1.46655	0.604366	2.74184	1.97986	1.72347	-0.0056481	1.245	-1.29869
TPT1	0.61473	0.28623	1.80475	1.10944	1.99188	3.3902	2.77517	1.91609	3.18166	3.45794	3.87911	3.71066	3.85742
FLT4	0.837159	0.399291	1.32449	1.10881	-2.94892	-4.90484	-4.97908	-5.21629	-2.75642	-5.59068	-2.05349	-2.42288	-2.60297
EZR	0.715668	0.342628	1.54528	1.10591	0.81055	-0.397503	-0.155672	-2.02305	1.26545	0.50245	1.80223	1.4256	1.83608
RPS18	0.621216	0.295498	1.75878	1.09258	0.364901	1.32316	0.671882	-0.879508	1.63915	1.60773	1.96175	2.35928	1.75878
LOX	0.80739	0.394328	1.34253	1.08395	3.01951	0.662914	1.01224	0.856422	3.04425	3.22482	2.34086	2.36147	2.40584
CNPY3	0.95171	0.462744	1.11171	1.05803	-4.90507	-3.69591	-1.56192	-5.34946	-2.49067	-2.55273	-0.843773	-1.70325	-1.67565
SFPQ	0.632716	0.315374	1.66486	1.05339	-1.14714	-2.59702	-1.73864	-2.8754	-0.638399	-0.103675	-1.3833	-0.907378	-1.26116
GSTO1	0.737886	0.384265	1.37983	1.01815	0.867705	3.07628	2.35284	1.78344	2.47196	2.14316	3.65721	3.33571	3.6295
FUT11	1.03631	0.507114	0.979618	1.01519	-4.88026	-1.42272	-3.63801	-5.19994	0.942281	-5.44968	-2.55043	-0.53342	-0.872913
TNKS1BP1	1.03571	0.517419	0.950596	0.984542	-0.409321	-4.94417	-2.20601	-1.85557	-1.00799	-2.1634	-1.92045	-1.84164	-0.115685
TXNDC5	0.506429	0.263544	1.92388	0.974311	4.69621	4.34815	3.91011	5.00896	5.58447	6.00859	4.33126	4.18257	3.83166
CHMP3	0.932907	0.484922	1.04418	0.974118	-4.84288	-2.69253	-4.99971	-2.26932	-5.64926	-5.42351	-0.749868	-0.141254	-5.23959
CUTA	0.83998	0.452949	1.14258	0.959744	-1.98667	-1.13661	1.03617	-0.643945	0.259807	-0.554396	0.0172732	0.943527	0.8434
JUP	0.729428	0.406418	1.29897	0.947502	-4.88939	-3.31835	-5.19256	-2.31288	-5.45582	-5.3808	-3.66175	-2.43102	-3.18174
UBA5	1.10798	0.554468	0.850824	0.942694	-4.90031	-0.473784	-5.15463	-0.487407	-2.07001	-5.34388	-1.86721	-2.2824	-2.35867
UBE2V2	0.568514	0.31993	1.64417	0.934735	-0.20281	0.877781	0.772718	-0.0115441	0.557958	0.00952826	1.95967	2.09521	1.69565
HSPA8	0.561696	0.317012	1.65739	0.930951	3.59935	4.29213	4.39747	3.65187	3.72243	3.54182	5.73232	5.63774	5.6619
EEF2	0.754848	0.426773	1.22846	0.9273	0.941042	3.45814	2.42889	4.31096	1.97242	1.75182	3.26421	3.54475	3.34106
ALDOB	0.603553	0.344959	1.5355	0.926756	-4.63824	-4.80883	-4.94937	-5.36441	-3.51358	-5.55197	-2.64517	-2.67159	-5.42485
LDHA	0.420884	0.218298	2.19563	0.924104	4.27811	4.76266	4.89054	4.4595	4.67711	4.41556	5.60071	5.68651	5.54851
AOC3	0.639229	0.373659	1.4202	0.907836	-1.34785	0.426634	0.23242	0.462401	0.0834519	-0.0400707	0.975186	0.512073	0.464738
LRRN4	0.741319	0.428332	1.2232	0.90678	-1.41876	1.16506	0.0820877	1.02271	0.299844	1.23078	0.557964	0.0588798	0.934529
GREM1	0.481169	0.275441	1.86019	0.895064	0.0603814	-0.69692	-0.797013	0.84253	0.802205	0.244662	-0.828091	-0.449438	-0.591958
PLAT	0.983576	0.532603	0.908868	0.893941	1.03655	-0.481239	-3.42781	-0.250103	-0.502908	-0.0643318	1.02154	0.0775037	-0.125234
GSR	0.535616	0.315287	1.66526	0.891942	-1.24287	0.0912305	-0.947663	0.115012	0.0384117	-0.122032	-0.280795	-0.267543	-0.467954
CCL26	0.644901	0.386421	1.37175	0.884645	-4.9729	-4.97273	-5.05054	-5.17688	-5.61006	-5.51023	-1.98751	-5.38289	-2.45536
PEPD	0.560395	0.350066	1.5143	0.848607	-1.29338	0.214914	-0.0839269	0.456503	0.0580769	-0.405814	0.703191	0.464284	-0.23866
EFHD2	0.60599	0.380508	1.394	0.844752	-0.68256	-0.771949	0.756216	-1.49219	0.888746	0.596856	0.596728	0.807384	0.841829
YWHAQ	0.680672	0.423509	1.23953	0.843717	3.76728	3.90255	4.44961	3.4266	2.94358	2.73868	6.37873	6.15865	6.67666
SUMF2	0.655891	0.42013	1.25109	0.820579	-0.596725	-2.19544	-0.448019	-2.82727	-0.553677	0.0847871	0.174822	0.354333	0.221971
ENOPH1	0.481848	0.319835	1.6446	0.792446	-4.8648	-4.95074	-4.98689	-5.32653	-5.51858	-5.32764	-3.5015	-3.08343	-3.95609
EEF1G	0.605989	0.404232	1.30675	0.791873	3.41325	2.54441	2.24791	2.35249	2.24431	5.23282	2.55188	2.52011	5.14545
MVP	0.937865	0.557362	0.843313	0.790913	0.687616	-3.89345	-1.21874	-0.247581	-1.19359	-1.88837	0.373345	-0.0437065	-0.222047
PPIH	0.878131	0.537152	0.896597	0.787329	-2.13845	-5.00324	-4.30682	-5.12765	-0.863881	0.0826684	-1.17779	-5.34355	-5.19804
DPT	0.864599	0.5321	0.910231	0.786986	-4.79405	-1.88696	-5.10285	-5.37429	-2.33842	-5.43213	-1.66336	-1.321	-2.25094
PYGL	0.424884	0.277839	1.84768	0.785049	1.77612	2.72853	2.07071	3.18659	2.67627	3.01813	2.58403	2.16755	2.06746
GNS	0.484816	0.334769	1.57876	0.765408	-0.695166	-1.33954	-1.16558	-0.613678	-1.17241	-2.34678	0.06114	0.31083	0.269218
GNB2	0.590234	0.407628	1.29468	0.764162	-0.891552	0.952725	-0.343044	1.11616	0.107346	-0.315028	1.27895	1.01688	-0.226644
STAT1	0.840973	0.534127	0.904746	0.760867	-3.4538	-0.448331	-2.3455	0.362594	-0.423503	-5.59121	0.221617	-0.217059	-1.80187
CANT1	1.13623	0.641247	0.641047	0.728377	-4.87352	2.27164	-2.04171	-2.22687	0.182482	-0.0473737	-0.0417911	-0.147194	-0.189063
DBNL	0.510102	0.391354	1.35345	0.6904	0.308873	0.536897	0.448981	3.56911	0.59071	0.890296	0.108011	0.0252435	0.46675
GNPDA1	0.838137	0.574751	0.798991	0.669663	-4.3784	-0.458777	-1.09143	-2.75685	-0.715802	-2.77533	-0.187185	-0.000244216	-0.392981
ILK	0.534662	0.423036	1.24115	0.663594	-4.86675	-4.87744	-4.36543	-5.35128	-5.5331	-5.56853	-2.44351	-3.1282	-2.98665
EIF2S3	0.667423	0.506111	0.982475	0.655726	-0.63403	0.245985	2.1673	0.984187	1.90476	0.828811	1.38655	1.40189	1.05683
TINAGL1	0.276101	0.201167	2.31354	0.63877	-0.776359	-0.719933	-0.520538	-0.0635393	-0.47536	-0.20098	0.0660017	-1.14021	-0.562968
AK1	0.52252	0.4373	1.1933	0.623526	1.96671	0.3562	1.14953	1.37219	1.57702	-0.079197	2.60786	1.96573	2.63639
AP2S1	0.851143	0.602845	0.730141	0.621455	-4.88487	-0.650942	-1.73466	-5.11119	-1.86406	-1.92545	0.111471	-0.0440197	-0.600828
HIST2H2BE	0.900609	0.622679	0.683438	0.615511	-5.03969	-5.01845	-1.15376	-1.10679	0.176551	-0.0506481	-5.2984	-5.3826	-5.35828
HSPH1	0.633702	0.512681	0.963866	0.610803	-0.0595836	-1.2626	0.444039	3.28736	-1.17722	-2.14316	0.647514	0.478881	0.952551
IDS	0.592498	0.489907	1.02942	0.60993	-3.84788	-2.25133	-1.95191	-0.906884	-4.42301	-2.80509	-1.13616	-1.43034	-1.84576
ESYT1	0.673771	0.539071	0.891454	0.600636	-0.938318	-0.719687	-1.02045	-5.26557	0.480908	0.314781	0.944781	1.31466	0.896159
EIF3L	0.715662	0.562162	0.830941	0.594673	-1.99667	-3.96614	-4.90551	-5.20948	-5.421	-1.9344	-2.25175	-1.4575	-1.16854
CLTC	0.681869	0.546669	0.871261	0.594085	-0.42719	2.03515	-0.984259	2.41102	0.720505	0.212079	1.0523	0.524258	0.418448
TOR1B	0.668435	0.542212	0.88307	0.590275	-4.9152	-2.11939	-4.04385	-1.8297	-4.15228	-2.38073	-2.19927	-2.23441	-5.34987
RABGGTA	0.502891	0.456676	1.13076	0.568648	-4.78689	-4.83269	-4.52703	-4.39419	-5.56355	-5.34522	-5.2799	-2.0014	-2.69162
CDKN2A	0.659651	0.55797	0.84174	0.555254	-4.81504	-3.75206	-3.40944	-5.32146	-5.64734	-5.50762	-0.978419	-1.8893	-0.65103
ISOC1	0.718386	0.597472	0.743058	0.533802	-4.8594	-1.85184	-2.88249	-5.24099	-1.3934	-5.60532	-0.616961	-0.748038	-1.27245
PROCR	0.425965	0.426946	1.22787	0.523031	0.557317	1.14639	1.98881	1.56678	2.38161	1.48397	1.63366	2.03504	0.839758
GSTP1	0.365763	0.37368	1.42013	0.51943	3.99925	4.59745	4.15745	4.26133	3.80218	3.59734	5.18561	5.45422	5.4022
SPR	0.669353	0.589436	0.762592	0.510444	-2.45602	-4.73269	-5.09115	-5.26615	-2.26907	-0.938221	-1.60423	-5.19712	-5.26881
NAE1	0.385414	0.403813	1.30824	0.504213	-3.85264	-2.76625	-3.75821	-2.30385	-2.86757	-3.8703	-3.16942	-2.907	-3.32358
MFGE8	0.37586	0.399488	1.32378	0.497554	-1.03121	-0.418832	0.0481726	-0.736928	0.359571	0.188676	-0.426617	-0.738909	0.805622
ACTN2	0.504044	0.507658	0.978072	0.492992	-0.0185511	1.82669	1.3359	0.676033	0.777631	0.398099	2.86251	2.51242	2.08564
ELAVL1	0.362808	0.429256	1.22009	0.442658	0.694301	-0.137147	0.383109	-0.817996	0.287444	0.872854	1.71567	1.25652	0.742883
MAN2B1	0.405333	0.475979	1.07103	0.434124	-1.95638	-2.60168	-1.58356	-3.3011	-0.911747	-2.66106	-0.556128	-0.927099	-1.49409
MANBA	0.719616	0.660029	0.599399	0.431337	-4.89314	-0.508499	-1.1628	-3.48771	-1.60816	-1.96639	0.113075	-1.03462	-0.82737
ARPC2	0.427929	0.508834	0.974734	0.417117	0.453942	1.49495	-0.313371	0.890944	0.597015	0.258901	1.62988	1.24312	1.21876
EXTL2	0.69311	0.668082	0.581902	0.403322	-4.48652	0.241153	-1.78516	-0.223044	-0.741684	-0.700402	-1.41379	-2.4486	-2.37486
EEF1A1	0.416052	0.512538	0.96427	0.401186	3.60876	4.66318	3.53239	3.67425	3.3541	2.90378	5.18462	5.61283	5.37537
GGH	0.593215	0.625836	0.676143	0.401099	-2.66577	0.864594	-0.401698	0.64853	-0.262462	-0.0224789	-0.0623904	-0.373668	-0.773994
TAGLN3	0.479616	0.574372	0.799943	0.383665	0.978019	-0.669371	0.878919	2.42336	-0.000544016	-1.2319	1.80657	2.25796	-0.00261616
CCDC80	0.512316	0.601569	0.733199	0.37563	1.1986	1.85226	3.88502	2.16953	4.243	2.70897	2.51388	3.03402	2.27626
LONP1	0.614546	0.65591	0.60843	0.373908	-4.95255	-1.59467	-1.64584	-0.110181	-3.17688	-3.19793	-3.58774	-0.952305	-1.67381
LARP1	0.61402	0.664091	0.590548	0.362608	-1.20387	-3.01085	-5.0044	-1.60962	-1.25763	-0.88236	-1.81972	-3.9653	-5.21949
CP	0.39449	0.535675	0.900571	0.355266	1.44542	0.235378	1.93289	1.28125	0.995309	1.25195	1.66482	1.59234	2.80864
CCT3	0.352769	0.501864	0.994633	0.350876	-0.665178	0.424245	-0.643993	0.569496	1.4526	-0.31349	-0.783896	-0.173762	-0.404191
OGN	0.592283	0.663767	0.591252	0.350188	-5.01257	-1.11239	-2.10461	-2.08685	-2.03246	-2.19802	-2.56416	-1.66422	-2.35973
COPS8	0.50324	0.617802	0.694784	0.349643	-3.14085	-4.98133	-3.10618	-1.75158	-5.65916	-5.43787	-2.15363	-2.21576	-2.21926
YWHAG	0.358119	0.509969	0.97152	0.347919	2.44032	3.9882	3.11453	3.39469	3.65597	3.22331	3.80355	3.43452	3.72277
QARS	0.45462	0.590518	0.759948	0.345488	-3.13643	-2.13035	-3.25457	-5.31753	-2.97506	-3.08565	-0.874853	-0.688425	-1.37346
APOBEC3C	0.495585	0.618439	0.693297	0.343588	-4.82603	-4.61594	-5.18533	-5.19583	-5.49557	-5.46941	0.221029	-5.29113	-5.05018
EIF3E	0.583046	0.665315	0.587891	0.342767	-4.89363	-4.98833	-2.19323	-5.22558	-5.48121	-5.57602	-1.33892	-1.42674	-1.60365
SERPINB6	0.507518	0.631817	0.662422	0.336191	-0.411318	2.56063	1.17098	1.43403	0.46276	0.384549	2.27127	2.76684	2.36625
MACF1	0.573165	0.666239	0.585888	0.335811	-1.17238	0.563187	-0.194759	-5.4037	0.517489	1.077	2.0726	1.84389	1.7238
RUVBL2	0.4271	0.589962	0.761305	0.325154	-2.3128	-2.83105	-3.76102	-1.87564	-2.0856	-2.36359	-0.673374	-5.2627	-2.98624
TUBB	0.297868	0.481009	1.05587	0.314509	2.11849	1.71923	2.1633	3.09227	1.43797	0.925218	2.41677	2.93655	2.98046
DYNC1H1	0.215691	0.385572	1.37493	0.296559	-1.30774	-0.825827	-0.941226	-0.41796	-1.23276	-0.444567	-0.455423	-1.43428	-0.870438
MPRIP	0.45905	0.640597	0.642511	0.294944	-2.89196	-1.75943	-2.01547	-5.16542	-1.25582	-1.23953	0.892311	-0.56787	-3.2431
ICAM1	0.357204	0.567165	0.81816	0.29225	1.28447	-0.112131	1.23413	-0.552882	1.77972	1.70471	1.36225	1.15436	1.50802
HNRNPH1	0.291068	0.507992	0.977123	0.284409	-1.39547	-0.999554	-0.394788	-1.87251	0.000289496	0.069007	-0.94527	-0.443467	-0.641273
PPP1R12A	0.317133	0.549079	0.864916	0.274293	-0.495581	-1.42517	-0.374183	-0.403981	0.489478	0.505858	-0.252392	-1.76451	-1.26152
GSPT1	0.496894	0.682433	0.551241	0.273909	-4.7159	-4.9812	-2.44168	-5.2741	-5.44169	-5.46155	-1.89011	-1.42298	-1.80577
CFI	0.258567	0.480826	1.05641	0.273154	1.08385	0.105697	0.800031	0.672432	0.926677	0.550159	0.7629	1.18305	1.43535
S100A6	0.524909	0.69827	0.518142	0.271978	2.72739	6.34598	5.51974	2.7982	6.78664	6.4282	5.44883	5.25482	5.61899
PRCP	0.489097	0.692669	0.529762	0.259105	-4.78091	-2.34467	-1.64659	-5.32909	-1.88845	-3.11188	-1.92157	-1.27451	-1.08426
IPO5	0.435289	0.663601	0.591613	0.257523	-2.52146	-0.00956775	-1.16121	-0.439724	-2.21268	-2.95094	-0.100805	0.800617	0.130803
GLUD1	0.301764	0.558704	0.839845	0.253435	-0.510198	-0.519826	0.153465	-1.01183	-1.4133	-0.212694	1.2971	0.62384	0.774342
FN1	0.198461	0.414846	1.26935	0.251917	8.5291	7.86233	8.20018	8.21146	8.5549	8.52777	8.51656	8.18402	8.37929
APOE	0.344126	0.608409	0.716886	0.246699	0.556901	-0.187229	0.172223	0.422362	-0.945655	-1.20828	2.0066	0.495689	2.37783
PRKAR1A	0.474275	0.704351	0.505633	0.239809	-3.28676	-4.88198	-2.08397	-5.19157	-5.55458	-3.68319	-0.903429	-1.07386	-1.25313
RPS26	0.563087	0.749323	0.416341	0.234436	-4.80872	0.148083	-0.744251	-1.42578	-0.941374	-2.50018	-0.614851	-0.804761	-1.14431
RPL30	0.219334	0.478727	1.06272	0.233091	-0.204399	0.226179	-0.536763	0.245842	-0.430559	-0.478057	0.684165	0.220985	0.0436612
GART	0.516718	0.740212	0.43399	0.22425	-3.48185	-0.681341	-2.51556	-2.92487	-2.89207	-5.6234	-1.06797	-1.36094	3.61205
S100A10	0.319214	0.618875	0.692279	0.220985	-0.143193	1.39213	1.50659	1.10473	0.575819	0.988023	1.17762	1.90749	1.67265
HEXA	0.39653	0.680687	0.554936	0.220049	-0.696327	1.86136	0.902019	1.0447	-0.889557	0.645013	2.31813	2.32909	1.06592
OTUB1	0.457038	0.716426	0.48111	0.219885	-2.92384	-0.101274	0.377684	-1.78704	-0.73386	-1.73431	1.0489	0.80697	-0.153301
TSN	0.428267	0.708765	0.496621	0.212687	-3.57636	-0.633064	-2.57002	-3.20089	0.0457549	-1.20065	-1.4692	-4.16835	-0.995948
PPP3CA	0.545879	0.763883	0.388577	0.212116	-4.76996	0.0607695	-0.240345	-1.72764	-2.46531	-1.68482	-0.189342	-0.0899586	-0.466743
TSG101	0.413211	0.700835	0.512854	0.211917	-2.8166	-4.99923	-5.01237	-5.15628	-5.59311	-5.55869	-2.76257	-1.92107	-2.1854
HLA-C	0.281916	0.600221	0.736435	0.207613	0.189628	-0.139659	1.13255	-0.796382	1.56264	0.925956	1.16061	0.550755	0.652938
IARS	0.296589	0.619753	0.690234	0.204716	-4.7477	-4.93248	-5.06361	-5.20836	-5.59538	-5.5795	-2.30328	-3.6032	-5.41833
PDCD6	0.356567	0.675214	0.566584	0.202025	-3.27323	-0.981131	-1.21214	-1.37689	-2.0897	-1.50837	-1.10848	-1.27184	-1.43832
WDR1	0.415365	0.715049	0.483887	0.20099	0.785847	3.5919	3.75885	2.51372	2.49194	2.34797	3.71424	3.72483	3.9727
AP1G1	0.381193	0.710435	0.493226	0.188014	-4.7777	-2.78105	-5.19173	-3.8944	-5.60001	-5.51188	-2.33461	-2.02384	-3.84906
CAPN2	0.253795	0.598646	0.740225	0.187865	0.0516414	1.07452	0.938755	0.154904	0.228805	0.300136	1.57956	1.88004	1.50916
EXT1	0.261142	0.617568	0.69533	0.18158	-0.788027	0.118171	-1.29223	-1.03345	0.218915	0.410378	-0.64394	-0.462685	-0.846535
HEXB	0.244008	0.600658	0.735384	0.17944	2.28233	2.15018	1.836	0.879111	2.21537	1.34192	3.17605	3.11334	3.27526
CTSD	0.252632	0.613453	0.704976	0.178099	0.268482	1.3472	0.729469	2.29255	1.43277	1.33119	0.659914	0.811544	-0.32188
CD44	0.148972	0.446384	1.16364	0.17335	2.88633	2.50052	2.83056	2.4692	2.92148	2.48698	3.02895	3.2823	3.13974
PGM3	0.268056	0.653388	0.613989	0.164583	1.12139	1.15885	1.68751	-0.347727	1.47836	0.408281	2.60138	2.75378	2.64976
ARFGAP1	0.332954	0.710041	0.494027	0.164488	-0.698343	-3.24459	-1.37979	-1.27073	-1.1903	-0.694189	-2.13157	-2.05735	-1.30359
GORASP2	0.360721	0.744303	0.426038	0.153681	-4.81217	-2.14029	-4.4583	-5.21246	-5.49586	-2.36732	-2.55371	-2.32381	-2.70401
CHMP5	0.454667	0.792407	0.335686	0.152625	-1.53517	-4.771	-5.10396	-5.15301	0.346743	0.519776	-5.15941	-5.20491	-5.44144
PHPT1	0.159243	0.516371	0.953519	0.151841	2.20291	2.38943	2.1401	3.22649	2.57982	2.72638	2.10315	1.82793	1.95656
SUMF1	0.408479	0.775193	0.367373	0.150064	-4.94137	-2.00438	-1.88651	-2.18106	-0.886948	-5.42261	-0.828766	-0.597296	-5.29696
CAPNS1	0.327252	0.739119	0.436122	0.142722	-1.70689	0.536601	0.765703	-0.630216	-0.768736	-0.963291	1.0972	1.27551	1.14387
GSS	0.339867	0.755517	0.404464	0.137464	-1.22342	1.0389	0.583401	-0.844874	-1.44192	-1.26352	1.72421	3.20957	1.45349
WDR61	0.232636	0.67304	0.571236	0.13289	-5.01876	-4.94491	-5.18549	-5.17959	-2.25816	-5.61055	-5.37572	-5.20352	-5.27496
ARPC5	0.237619	0.693057	0.528955	0.12569	0.857252	2.30493	2.10449	1.40678	1.46574	0.94068	2.59453	2.8601	2.69121
ATP5F1D	0.415271	0.811996	0.300456	0.124771	-4.96209	-2.54877	-0.432332	-5.34457	-0.635226	-5.37034	-0.139288	-0.88343	-1.02192
TUBB3	0.303046	0.759139	0.397564	0.12048	-2.72333	-1.59253	-2.02118	-2.7715	-2.34975	-5.45766	-0.445454	0.0605563	0.107994
RPS3	0.275526	0.759243	0.397366	0.109485	-1.35882	0.886924	-0.0609661	1.51556	-1.30383	-1.7781	0.993397	0.883131	0.277278
SEC14L2	0.346597	0.819098	0.287892	0.0997823	-2.48176	0.238827	1.59162	2.26758	-2.01174	-2.21178	0.626588	1.09427	1.01203
PAPPA	0.22122	0.733235	0.447652	0.0990294	3.20829	4.8514	4.49849	4.48742	5.46201	5.24086	4.1077	3.88492	3.26077
RAB5C	0.291895	0.790768	0.338673	0.0988572	-3.10519	-0.23748	-0.243809	-0.0907202	-1.27487	-1.20322	-1.29549	-0.65716	-0.900124
ATIC	0.298643	0.797868	0.325778	0.0972915	-1.97388	-4.42086	-3.47424	-5.35637	-3.65328	-5.47292	-1.1494	-0.976164	-1.33796
LCN1	0.401243	0.85231	0.230549	0.0925063	-5.02185	-4.97542	-0.0139364	1.41459	-1.68622	-5.51099	-1.41743	-5.15745	-5.25744
TPI1	0.14509	0.651477	0.618213	0.0896966	5.08274	4.98032	4.55119	5.0413	4.31999	4.1682	5.35571	5.49486	5.71899
DPP3	0.281896	0.806541	0.31018	0.0874386	-1.75347	-1.43595	-1.11675	-5.30947	-1.89677	-2.58132	-0.035789	1.08669	1.81568
SNRPD1	0.212748	0.754336	0.406721	0.0865292	-4.78455	-4.85529	-5.06436	-1.49682	-5.39747	-5.43509	-5.29416	-5.22578	-5.28261
PLOD3	0.206032	0.749433	0.416128	0.0857358	0.0150385	1.63584	1.66211	0.693403	2.00282	1.74893	1.11441	1.07127	1.23135
ATP5F1B	0.194538	0.747738	0.419395	0.0815883	0.436723	-0.360145	0.792763	-0.373761	0.060446	-1.18408	1.56706	1.30061	1.53564
SGTA	0.246928	0.800071	0.321799	0.0794612	-1.62943	-2.51359	-2.35525	-5.21071	-3.19555	-2.86291	-0.078353	0.326781	-0.49423
DKK1	0.308444	0.838499	0.254118	0.0783812	-4.88197	-5.0106	-8.73658	-5.11658	-5.64056	-5.49278	-5.33955	-5.16695	-8.65122
UBA1	0.378628	0.869742	0.201341	0.0762334	0.767982	3.05647	-1.80462	-5.19982	4.32204	4.97618	-1.32977	-1.13728	4.68009
SLC12A9	0.196995	0.769539	0.377933	0.0744508	-1.18885	-0.256645	0.350686	-0.275529	-1.6142	-1.42156	0.600306	0.871025	0.832313
MEGF10	0.19607	0.771077	0.375052	0.0735364	-2.81918	-4.28683	-2.60405	-1.67545	-2.90349	-2.72623	-3.50206	-4.08328	-3.35318
DSTN	0.245441	0.816404	0.292644	0.0718268	2.90058	2.03198	0.823537	4.13207	0.956709	-0.681543	1.66104	4.71031	2.20625
H6PD	0.277767	0.836053	0.258333	0.0717564	-4.98459	-1.9499	-4.76074	-5.2606	-5.50212	-5.51079	-1.94151	-1.3453	-2.16354
VPS35	0.263778	0.83284	0.263889	0.0696081	-0.373655	-3.91084	-2.55073	0.146118	-3.63489	-2.17429	-1.74977	-2.27494	-2.4
CPPED1	0.269599	0.841602	0.248791	0.0670737	-4.1294	-0.89767	-3.76329	-5.39309	-3.43508	-3.43426	-0.550095	-2.45946	-0.69114
SMPD1	0.293097	0.854115	0.227497	0.0666787	-4.97425	-1.39919	-5.07751	-5.36044	-5.64356	-5.50145	-1.74855	-1.65476	-1.23454
ENO3	0.179641	0.795188	0.330632	0.0593951	-5.02918	-4.81654	-5.02335	-1.51828	-5.41467	-5.61433	-5.39937	-5.28234	-5.43129
HADH	0.247195	0.854755	0.226418	0.0559693	-4.76588	-1.74461	-2.2574	-5.28712	-5.59676	-0.75354	-1.20772	-1.33534	-1.87214
ARPC5L	0.255519	0.870161	0.200646	0.0512687	-4.03467	-0.743238	-1.98152	-1.45164	-5.66975	-5.43395	0.460099	0.257257	-0.147743
PPA1	0.171276	0.833251	0.263177	0.0450759	-1.79654	0.565953	-0.498895	-0.689825	-0.949425	-0.861228	0.00368835	0.836606	-0.771129
RCN2	0.1198	0.775281	0.36721	0.0439918	-2.48695	-2.05423	-1.4374	-1.41246	-2.13715	-3.03002	-1.48136	-1.63899	-1.53839
NME2	0.107597	0.754034	0.407298	0.0438241	4.5388	4.79499	4.82288	3.69511	4.46568	4.33236	5.46513	5.50185	5.49879
FBLN1	0.114062	0.776545	0.364858	0.0416166	4.05966	5.08201	5.125	4.61698	4.85321	4.72011	5.04617	5.03965	4.9416
CDK5RAP3	0.151852	0.8272	0.273691	0.0415606	-4.83359	-4.85401	-5.06798	-1.48437	-5.45259	-5.5048	-5.40063	-5.35038	-5.40729
PSMB3	0.256795	0.900007	0.151993	0.0390309	-5.02848	-0.245917	-0.734425	-0.561071	-5.55333	-5.40833	0.00933724	0.17688	0.859647
NARS	0.157678	0.857584	0.22165	0.0349493	-0.672183	0.358678	1.49659	-2.05055	1.63087	1.61128	0.567399	0.713049	0.840195
ACOT7	0.209031	0.895998	0.158433	0.0331175	-4.85384	-0.975959	-2.28412	-2.01628	-5.53337	-5.58374	-0.0614178	-1.37984	-0.398984
FUCA1	0.171544	0.875648	0.191577	0.0328639	-2.46693	-4.87768	-4.91393	-5.26161	-5.42045	-5.40526	-2.57506	-2.33066	-2.49479
SLC25A3	0.12763	0.83672	0.257183	0.0328243	-5.01165	-4.83488	-5.09242	-1.93248	-5.47193	-5.42725	-5.41247	-5.42429	-5.4437
ANXA4	0.165854	0.876028	0.190951	0.03167	-2.79076	-4.99513	-5.16143	-5.1364	-5.48444	-5.44537	-1.89629	-4.62267	-2.31435
VEGFC	0.182644	0.888443	0.170648	0.031168	0.549095	-2.20692	-1.19318	-5.36142	0.411182	-0.91233	-0.0224995	0.108663	1.17026
FKBP2	0.0761627	0.756554	0.402484	0.0306543	0.270122	0.180141	0.0258027	0.45657	-0.202049	-0.630029	0.371928	0.554505	0.858182
KRT78	0.125526	0.845845	0.241535	0.0303189	-4.82404	-4.8725	-4.97778	-1.72534	-5.56361	-5.52505	-5.19036	-5.41383	-5.1773
PTPRK	0.136523	0.858828	0.219558	0.0299748	0.092081	0.0854992	0.297278	-0.677246	-0.867906	-2.13253	2.33182	1.94838	1.16634
PDIA6	0.11153	0.838719	0.253741	0.0282997	2.35325	0.867933	2.08449	2.17884	1.73893	1.03643	2.1242	1.73481	2.46731
CRIM1	0.124679	0.859019	0.219238	0.0273343	-0.190895	-1.64765	-1.41752	0.0637359	0.58829	-0.653153	-1.83148	-2.72204	-1.2094
HSPB1	0.107993	0.84272	0.246875	0.0266606	2.39677	1.82725	2.59791	1.6251	1.24581	1.16638	3.21694	3.572	3.46557
GIT1	0.151913	0.887511	0.172163	0.0261538	-1.84849	1.0582	-1.16364	0.54169	0.291908	0.662754	-1.01373	-1.84793	-1.63107
SERPINE2	0.0770574	0.798621	0.324417	0.0249987	2.84005	3.30631	3.18461	3.09234	3.67011	4.18438	2.8751	2.5102	2.79215
ADPRHL2	0.118749	0.864476	0.210102	0.0249495	-3.34231	-1.90718	-1.48263	-0.752269	-2.92774	-2.5736	-2.03334	-1.92358	-2.5412
GPI	0.0864022	0.830965	0.26714	0.0230815	2.00404	3.05886	3.0499	2.93365	2.73436	2.48425	2.82606	2.6531	3.11259
RHOA	0.112801	0.878579	0.186755	0.0210661	0.510278	0.179042	0.215371	3.21061	-1.51627	-0.891367	0.0618143	1.44918	0.172215
TUBA1C	0.137681	0.916151	0.126342	0.0173949	-4.79549	-2.28085	-1.99086	-5.18961	-0.872634	-5.45507	-2.65138	-2.92228	-0.217339
CLEC11A	0.0827434	0.870582	0.199948	0.0165444	3.03148	3.37791	3.98158	3.55556	4.84035	4.6387	3.00166	2.61268	2.62945
UBR4	0.0844531	0.87974	0.184851	0.0156112	-4.86575	-4.82108	-5.14437	-5.35551	-5.3818	-5.40633	-5.32296	-2.24765	-5.44142
UGP2	0.0742934	0.865669	0.208113	0.0154614	-0.0204611	0.50343	0.786414	-0.59086	0.061046	-0.253687	1.31285	1.10565	1.34953
TUBB6	0.107447	0.907897	0.139399	0.014978	-1.55666	-1.02724	-0.79902	0.097979	-2.33338	-4.75549	0.0886512	0.307554	0.473515
GDI2	0.116397	0.914915	0.12829	0.0149326	1.85113	2.10171	2.40575	1.00789	0.161265	-0.401989	3.19067	6.38154	3.07621
PRNP	0.0811872	0.882856	0.179749	0.0145934	0.630978	-0.279698	1.33246	0.313811	1.43827	0.901196	0.420944	0.437611	0.342768
PRDX1	0.061161	0.879225	0.185695	0.0113573	5.14488	4.76302	5.60029	4.34022	4.71166	4.66389	5.75262	6.0826	5.83236
CBR1	0.0978037	0.924842	0.112721	0.0110245	0.117547	3.15937	2.01268	2.45164	0.721879	2.91634	1.70467	1.79949	1.57198
RRM2B	0.0967542	0.924212	0.113705	0.0110014	-3.64192	-2.53898	-1.57295	-2.98578	-5.51763	-3.64244	-0.952814	-0.816435	-1.01207
TFPI2	0.0527917	0.879507	0.185233	0.00977876	4.3733	3.4955	3.89334	4.22827	4.31162	4.67715	3.74552	3.58729	3.29118
VWF	0.076079	0.920147	0.120063	0.00913431	-1.52423	-3.43838	-3.28898	-1.58551	-2.39081	-1.98236	-3.03269	-3.21334	-3.842
PLEC	0.0410718	0.868183	0.203929	0.00837574	4.36542	4.11363	4.10569	5.28814	4.02244	4.2339	4.19836	3.81264	3.86044
SRM	0.0445203	0.901345	0.149849	0.00667131	-0.116647	-0.224266	-0.421666	-0.112885	-1.40401	-0.938508	0.0574534	0.722204	0.417709
CSPG4	0.0457055	0.923155	0.115355	0.00527235	-5.03732	-4.911	-4.92793	-2.69356	-5.61929	-5.46718	-5.16042	-5.33185	-5.20596
GLB1	0.0698847	0.949412	0.0748934	0.00523391	-3.8524	-4.03074	-2.40172	-5.14478	-5.56989	-5.5747	-1.33607	-1.31587	-1.20911
ISG15	0.0635581	0.948613	0.0761081	0.00483728	-3.21805	-0.564602	-1.53048	-0.398413	-3.92583	-2.17778	-1.36956	-1.26724	-1.1061
ACADVL	0.0706803	0.956231	0.0645685	0.00456372	-3.23559	-4.83705	-2.09228	-5.20928	-5.51669	-5.5709	-1.51534	-1.09059	-1.00297
FAH	0.057288	0.95634	0.0644043	0.0036896	-2.54516	0.25357	-0.101881	-0.681704	-1.75745	-1.91654	-0.260955	0.451601	-0.278164
UBE2K	0.0545528	0.954353	0.0674052	0.00367714	-1.44469	1.1314	-1.20714	0.714454	-0.448139	-0.836937	-0.947912	-0.860389	-0.334602
CTSB	0.0283093	0.932395	0.100987	0.00285888	2.14467	2.71676	3.14079	2.53514	2.91481	2.97946	2.63309	2.63572	2.47609
MAT2B	0.0594769	0.967622	0.0474851	0.00282426	-0.529089	-4.21624	-0.437615	-3.92767	-1.76532	-1.52247	-1.10717	-0.588555	-1.09783
CELA3A	0.0293177	0.938053	0.0922579	0.00270479	7.67994	7.11748	7.75632	8.90483	7.74583	6.85105	7.1247	7.08879	7.56819
PDIA3	0.0309424	0.944132	0.082939	0.00256633	4.54484	3.64521	4.0674	3.75056	3.56203	2.92737	4.79464	4.65591	5.01006
G6PD	0.0257153	0.94086	0.0879483	0.00226162	0.498636	1.01246	0.55631	0.442794	0.0699115	-0.214575	1.51466	1.14105	1.33526
CCT8	0.0228397	0.957684	0.0623784	0.0014247	0.66508	0.261204	0.900792	-0.660961	0.509957	-0.206374	1.39653	1.50967	1.24237
DARS	0.0280503	0.978481	0.0313844	0.000880342	-4.76398	-2.28534	-2.43413	-3.07889	-5.57419	-3.57641	-1.99093	-1.80036	-2.77783
PCBP2	0.0182572	0.971208	0.042148	0.000769507	-0.14896	0.641657	0.65081	-1.44939	0.119798	0.435052	0.941242	1.02379	1.32607
PSMA6	0.013215	0.987529	0.0181043	0.000239248	-1.61023	0.863993	0.0853524	0.194545	0.0960552	-0.0780871	-0.48871	-1.17419	0.207901
PCOLCE2	0.011487	0.986643	0.0194	0.000222848	-2.00393	-3.12862	-2.66621	-5.27574	-2.29546	-1.49389	-2.01001	-2.87771	-1.57578
SERPINA9	0.00810443	0.986559	0.0195222	0.000158216	1.00225	2.02898	1.16005	-0.176936	1.36687	2.02109	1.47947	1.91534	1.82537
TAGLN2	0.00807552	0.988378	0.0168651	0.000136195	4.66957	4.55571	4.84628	2.57892	4.31229	4.15389	5.5335	6.0103	5.60268
TAX1BP3	0.00546412	0.987859	0.0176227	9.62925e-05	-0.670225	-0.635684	-0.930776	-0.50312	-1.60119	-1.90986	-0.0193692	-0.31556	-0.0914837
DDX17	0.0068973	0.993983	0.00870669	6.00526e-05	-1.7005	-3.80901	-2.05949	-5.19169	-2.89612	-2.26094	-1.79128	-1.42952	-1.52707
MCTS1	0.00636579	0.997429	0.00371444	2.36453e-05	-4.99511	-1.85379	0.623245	-0.198419	-5.47878	-3.57905	-1.01543	-1.1444	-0.997043
GLG1	0.000424403	0.999688	0.000450501	1.91194e-07	-1.52162	0.75826	-0.038135	3.69923	-0.722489	-0.755049	-1.09661	-1.22738	-1.49814
ABHD14B	-0.00297684	0.997243	0.00398365	-1.18587e-05	-1.44204	0.545319	-0.80072	-1.26828	-0.96752	-2.9077	0.449478	0.739474	0.541808
ALDH1A3	-0.0033787	0.996384	0.00522624	-1.76579e-05	1.43876	3.58823	2.50959	3.50498	3.27714	2.40849	1.84558	2.07173	1.94496
MDH2	-0.0105602	0.990171	0.0142505	-0.000150488	2.41911	2.14886	1.63186	0.616621	0.119998	0.3433	4.65364	3.18803	3.41469
TPP2	-0.0117358	0.985819	0.0206051	-0.000241816	-2.4703	-2.69188	-2.34615	-5.0872	-2.18558	-2.4155	-0.311391	-2.54467	-2.54274
OLA1	-0.0133026	0.986229	0.0200055	-0.000266125	-1.32835	0.865052	0.240099	-0.915188	-0.248667	-0.71097	0.286849	0.702573	0.359195
ERAP1	-0.0227849	0.975868	0.0352415	-0.000802974	-0.386696	0.499001	-0.253994	-1.14385	2.23487	1.77435	-1.48781	-1.22204	-0.575603
NUTF2	-0.0217994	0.970946	0.0425372	-0.000927288	-0.463075	0.953841	0.992043	-0.357517	-0.174527	0.103767	0.880055	1.11611	1.26693
VPS29	-0.039164	0.959954	0.0589627	-0.00230921	-2.31574	-0.236319	-0.430658	-1.29595	-1.3803	-1.97529	-0.669664	-0.509569	-0.369646
DDAH1	-0.0540203	0.969451	0.0447604	-0.00241797	-5.0305	-2.16973	-1.52385	-5.18395	-2.04477	-5.58398	-1.19043	-2.05713	-1.712
CHST14	-0.0646342	0.969517	0.0446621	-0.0028867	3.44474	-0.619531	3.70119	4.85088	0.742161	0.546578	2.7291	2.84498	0.951293
GMPPB	-0.0527828	0.956972	0.0634521	-0.00334918	-3.1662	-4.85312	-3.06802	-5.19679	-5.54374	-5.46756	-1.83554	-2.22459	-2.22316
GPX7	-0.0797897	0.97094	0.0425465	-0.00339477	-4.76777	0.344837	-5.03891	0.319454	-5.5757	-5.43633	-1.36821	-1.91112	-5.43051
ALDH9A1	-0.0520862	0.955013	0.0664073	-0.00345891	-2.60175	-1.57967	-2.1112	-0.369357	-3.72999	-5.39418	-0.760452	-2.17439	-0.469412
MSN	-0.0507267	0.946776	0.0789054	-0.00400261	4.50436	2.48241	4.28822	3.01062	4.76597	4.18498	3.38369	3.6094	3.29096
TTR	-0.0699379	0.95531	0.0659585	-0.004613	-5.00022	-2.84955	-5.10596	0.366281	-5.4626	-5.44625	-5.28396	-5.24043	-5.26414
ATP6V1A	-0.0606803	0.942077	0.0860833	-0.00522356	0.188982	-1.88903	-1.59917	-2.00127	-2.40267	-1.94168	0.0562892	-0.16936	-0.503831
CLU	-0.0748029	0.951245	0.0721107	-0.00539409	-1.26526	-0.24976	-1.20308	1.68034	0.816049	1.28954	-2.37517	-1.87153	-5.42426
GNG7	-0.0800566	0.944484	0.0824019	-0.00659681	-1.88306	1.02674	0.338198	2.01826	-1.87279	-2.16608	0.359537	0.212529	-0.0680306
AHCY	-0.0411602	0.892766	0.163646	-0.0067357	0.500463	0.887311	1.0232	0.110063	0.405007	0.168242	1.52503	1.07564	1.291
DDT	-0.0793085	0.938135	0.0921326	-0.0073069	-1.30299	1.62034	0.971704	0.49874	-0.517868	-0.167555	0.55957	0.608099	1.12127
ACTA2	-0.0871362	0.942325	0.0857034	-0.00746787	-2.67303	-3.47001	-2.52189	-5.38948	-5.5034	-5.46807	-0.0610658	-0.496819	-0.933834
PITRM1	-0.0779126	0.935629	0.0959917	-0.00747897	-3.30094	-1.12027	-1.50271	-5.16444	-1.26405	-1.253	-1.22318	-1.7664	-1.64426
CFL2	-0.0461521	0.872804	0.19627	-0.00905827	-0.113786	0.377669	0.0926382	-0.10113	-0.68759	-0.435362	0.824782	0.55515	0.28028
ARHGAP1	-0.0651781	0.905773	0.142778	-0.009306	1.59147	0.49622	1.62743	-0.214207	0.93962	0.501553	1.84042	1.98509	1.98669
QSOX2	-0.0956862	0.923846	0.114276	-0.0109346	-4.81348	-3.29328	-5.0816	-5.18521	-5.40456	-0.55327	-5.26271	-5.35149	-5.19359
RNASET2	-0.0617464	0.874131	0.194078	-0.0119836	-0.626932	0.154644	-0.477915	0.0852988	0.34897	0.340179	-1.11414	-0.981791	-0.949402
TFRC	-0.101405	0.902441	0.148095	-0.0150176	-0.462085	-2.53199	-2.5335	-1.69351	-2.68994	-3.05023	-1.12099	-1.80681	-1.30212
CHID1	-0.0943627	0.889721	0.168576	-0.0159072	0.372042	1.31168	2.37359	0.27616	1.52772	1.7516	1.09628	1.30059	1.5961
PXN	-0.0962468	0.888459	0.170622	-0.0164218	-1.54421	-2.51239	-2.32497	-5.15726	-1.59021	-1.87484	-1.49056	-1.78277	-1.44497
ITM2B	-0.143872	0.923119	0.115412	-0.0166046	-1.83045	-3.00927	-1.95662	-5.34955	-5.49207	-5.55901	1.34203	0.373111	0.229581
LUM	-0.072608	0.838952	0.253339	-0.0183944	3.0527	3.73393	3.9815	2.83482	4.10256	3.90303	3.29005	3.36875	3.60138
TXNDC17	-0.104695	0.882394	0.180505	-0.0188981	0.678694	1.84539	1.07718	0.314178	-0.262857	-0.626288	2.53661	2.40135	2.21136
NDRG1	-0.108371	0.886009	0.174607	-0.0189224	0.0652035	-2.04351	-0.279117	-1.58035	-0.244305	-0.860953	-1.11876	-0.590171	-0.770543
ACAN	-0.145551	0.894856	0.160273	-0.023328	-1.70397	-2.8665	-2.21316	-1.31582	-5.51976	-2.12196	-5.29883	-0.115551	-0.0686594
TAGLN	-0.13701	0.878253	0.187292	-0.0256608	2.63054	4.52829	3.99602	1.35342	2.90207	2.36905	4.93637	5.01981	4.90691
SH3BGRL3	-0.0846951	0.810487	0.303139	-0.0256744	4.43075	4.79955	4.34397	4.10139	3.73303	3.51315	4.84576	5.2525	5.19454
TRNT1	-0.156072	0.884319	0.177361	-0.027681	-2.75744	-3.23323	-4.98236	-5.30638	-5.62449	-5.50195	-2.53849	-2.74357	-1.16762
XPNPEP1	-0.167004	0.886682	0.173512	-0.0289772	-1.58354	0.026652	-2.95485	0.64183	-3.22794	-3.88074	-1.30023	-0.313969	-1.94445
TBCB	-0.0906668	0.799507	0.322817	-0.0292688	4.17699	5.16178	4.5395	4.66649	4.84391	5.07331	4.02669	4.36653	4.23562
DYNLL1	-0.132424	0.852313	0.230546	-0.0305297	-2.28729	-0.450643	-0.39407	-0.719196	-1.02786	-1.45323	-1.26879	-1.40165	-1.18782
PRSS1	-0.154219	0.868257	0.203806	-0.0314308	4.93229	6.68251	4.26908	7.07595	5.28227	5.93067	4.38943	3.91914	4.24499
FARSB	-0.128065	0.84206	0.248005	-0.0317608	-4.92696	-3.56984	-5.10528	-5.27459	-5.4894	-5.51635	-3.49957	-4.37929	-3.81336
PYGB	-0.198455	0.88807	0.171254	-0.0339862	-3.92896	-3.46857	-0.609683	-0.490174	-2.2713	-5.50679	-5.2835	-2.14132	-1.51208
UBE2D3	-0.125636	0.826922	0.274177	-0.0344466	0.219243	1.589	0.543447	1.22521	6.21852e-05	-0.818933	1.27963	1.23121	1.03239
NAGK	-0.182315	0.864873	0.20944	-0.0381841	-2.5261	-1.51245	-0.962509	-5.1355	-3.16367	-3.11346	0.237856	0.0600128	0.0187637
PLS3	-0.110977	0.771166	0.374887	-0.0416039	2.7129	3.48507	3.70472	2.48544	3.19546	2.83114	3.72572	3.45335	3.44841
UFC1	-0.183142	0.837369	0.256065	-0.0468964	-1.012	1.54315	0.783267	1.02119	1.00719	0.513904	-0.216446	-0.279925	-0.51593
REXO2	-0.163284	0.817826	0.290135	-0.0473744	-0.32081	0.485452	0.95338	-1.66532	-0.535585	-0.875079	1.42859	1.5168	1.38693
SPARC	-0.125678	0.746193	0.422379	-0.0530839	6.2963	6.2563	6.8224	5.27261	5.88461	5.80709	7.21727	6.64817	7.1662
EDF1	-0.138324	0.758172	0.399402	-0.0552469	-1.34839	-2.25108	-1.10912	-2.0133	-2.25484	-2.31938	-1.36003	-1.39822	-0.901326
PEA15	-0.2929	0.869949	0.200998	-0.0588723	-3.15959	1.58586	-0.09998	-4.19701	0.501454	-3.25418	1.45408	0.442892	-0.0520596
IGF2R	-0.210249	0.81445	0.296102	-0.062255	-1.7032	-0.319364	-0.133389	-4.33622	-0.357662	-1.06891	0.00695068	0.23935	-0.0569112
NUCB2	-0.260484	0.844643	0.243586	-0.0634504	0.25452	2.15936	3.77146	1.41092	4.636	1.37615	-0.131814	0.403627	3.11289
HNRNPC	-0.179624	0.781514	0.355656	-0.0638844	1.27737	1.11053	0.349466	0.127301	-0.854413	2.48328	1.43295	-0.559195	1.76708
GNAI2	-0.163273	0.757738	0.400229	-0.0653465	-1.31259	-0.0857237	-0.172626	-0.155451	-0.373069	0.0257536	-0.50395	-1.17052	-1.94428
NNMT	-0.276213	0.848378	0.237221	-0.0655236	-2.75232	0.542188	-1.76868	-0.208405	-5.66957	-3.4307	-0.0569075	-0.0490612	-0.200255
PRDX2	-0.149228	0.72867	0.456662	-0.0681467	1.49559	1.27225	1.39283	0.272765	0.77848	0.269844	2.68511	1.36102	2.05876
TUBA1A	-0.251408	0.827139	0.273799	-0.0688353	-2.16626	-0.863107	0.185557	-0.353904	-1.67726	-5.33691	0.314066	-0.0289352	-0.113128
SSBP1	-0.239787	0.819387	0.287383	-0.0689108	-0.172025	0.0427791	-0.527502	-5.1103	1.09568	-0.840545	0.171464	0.482547	1.44894
LTA4H	-0.238192	0.816291	0.292845	-0.0697533	-0.495505	0.116005	-0.669905	-5.12284	-0.047733	-0.847076	0.964529	0.858852	0.666304
MAPK1	-0.228083	0.807839	0.30786	-0.0702174	-2.18381	-1.58072	0.0781495	-1.34657	-2.66776	-3.65884	-0.309993	-0.452276	-0.305827
RTRAF	-0.334359	0.853557	0.22844	-0.076381	-4.95249	-0.359689	-0.840981	-5.23105	-0.0804068	-0.212613	-1.86263	-3.73218	-3.1936
C1R	-0.216706	0.774896	0.367926	-0.0797317	1.7662	1.33379	3.30934	0.466081	2.68115	3.01971	1.96892	1.6013	1.78128
SERPING1	-0.185279	0.739136	0.436089	-0.0807982	2.58148	2.69614	3.19494	3.64637	3.63364	3.91006	1.90707	1.22366	1.51265
AP2A2	-0.21566	0.769753	0.377532	-0.0814186	-2.38036	-0.700207	-1.59689	-0.829997	-3.33177	-3.39644	-0.971857	-0.758275	-1.36054
SOD1	-0.179874	0.721123	0.471683	-0.0848434	4.62299	3.32208	3.35072	3.10204	3.9279	3.36251	3.62191	3.64209	3.85589
TGM2	-0.324542	0.833451	0.262831	-0.0852998	-1.97023	-4.80893	-1.14308	-3.77459	-5.61798	-5.42308	0.115058	-1.80289	-1.28824
PSMB4	-0.202044	0.73196	0.450163	-0.0909526	-0.846674	0.386963	0.650359	-1.04512	-0.391858	-0.672096	-0.0123494	0.351901	0.938559
NPLOC4	-0.181133	0.70552	0.503241	-0.0911534	-4.76988	-4.81945	-4.20684	-5.24568	-5.43155	-5.5589	-3.03638	-5.36109	-4.04553
CMPK1	-0.162127	0.659571	0.600401	-0.0973413	1.26688	0.980391	1.44172	-0.16686	0.585011	0.802391	1.83466	1.71371	1.63629
IGFBP5	-0.204596	0.706378	0.501487	-0.102602	2.21153	0.767097	1.75927	1.65246	2.1428	1.99339	0.550031	0.891682	1.01785
GGCT	-0.345053	0.813019	0.298639	-0.103046	-4.77811	-1.21554	-1.17766	-5.33819	-3.21042	-2.75009	-1.33538	-1.28116	-2.49769
ADAMTS13	-0.240182	0.732414	0.449268	-0.107906	-3.8587	-4.81759	-4.9874	-1.91884	-5.38188	-5.48555	-5.42723	-5.29662	-5.25836
TXNDC12	-0.179651	0.65708	0.60586	-0.108843	0.485136	0.159382	0.656023	-0.749112	0.104687	-0.722562	0.518624	1.33209	1.03945
CBX1	-0.259263	0.735529	0.443145	-0.114891	-4.74772	-5.01597	-6.70573	-5.3984	-7.48662	-5.62154	-5.42766	-5.16764	-5.39257
PDXK	-0.398404	0.818177	0.289515	-0.115344	-0.261932	-4.35986	-1.59237	-5.30538	-0.866938	-5.62041	-3.70715	0.590477	0.0906462
SMS	-0.22659	0.700161	0.514241	-0.116522	-1.50183	-0.560601	-0.392506	-1.57288	-1.90933	-2.52293	-0.0546457	-0.101542	-0.108085
PAIP1	-0.279368	0.746252	0.422265	-0.117967	-4.11655	-3.1035	-5.09381	-5.39977	-5.56607	-5.49777	-2.46795	-2.65683	-4.71556
STAM	-0.382029	0.796699	0.327893	-0.125264	-4.72316	-0.979043	-4.97435	-3.26107	-4.73114	-3.87172	-3.72921	-3.68429	-4.36786
EIF3I	-0.259567	0.715487	0.483003	-0.125372	-2.81653	-1.81655	-1.62782	-5.19399	-2.06895	-1.56325	-1.70019	-1.97452	-1.57828
CLIP1	-0.312295	0.733472	0.447186	-0.139654	-1.77859	-0.743238	-2.28384	-0.12321	-1.82072	-1.73076	-0.912776	-1.42894	-5.4687
FKBP10	-0.269851	0.692221	0.530694	-0.143209	1.62952	0.996988	1.58599	-0.0383327	-0.287805	-0.3752	2.53529	2.71792	2.25401
PPP2CB	-0.211122	0.618968	0.692063	-0.14611	-1.39171	-1.86683	-1.2415	-1.95731	-2.40427	-2.99923	-0.882205	-1.00717	-1.01663
ARMT1	-0.379153	0.758466	0.398844	-0.151223	-4.84939	-2.37805	-5.95074	-3.64782	-5.48766	-5.55698	-4.5327	-4.98195	-4.42418
KRT4	-0.359089	0.74637	0.422037	-0.151549	-4.97935	-2.82865	-4.92158	-0.653568	-5.47959	-5.59003	-5.41163	-5.14559	-5.33332
ARFIP1	-0.428644	0.781094	0.356432	-0.152782	-4.79653	-1.29675	-4.99214	-5.23475	-5.42241	-5.4738	-5.36194	-1.53319	-1.7166
LOXL4	-0.453581	0.787515	0.344621	-0.156314	-3.5002	-3.25426	-7.79543	-5.1828	-5.46877	-5.38465	-5.15235	-5.4166	-5.21611
C11orf68	-0.332228	0.720849	0.472231	-0.156888	-2.13046	-3.40352	-3.61471	-5.39377	-4.08621	-5.57196	-2.00696	-1.58728	-1.64457
PSMB1	-0.22694	0.615451	0.700283	-0.158923	-0.221826	0.648586	0.514043	-1.18604	0.930565	-0.181148	-0.191365	0.119123	1.02883
ATG3	-0.333292	0.715042	0.483899	-0.16128	-5.02616	-3.25617	-2.94053	-5.29458	-4.73402	-5.47712	-2.59664	-2.17227	-4.17083
ITSN1	-0.517161	0.805472	0.312093	-0.161402	-4.90344	-3.24954	0.623491	-0.756107	0.108549	-1.32856	-5.37265	-5.35205	-5.46111
CD109	-0.188784	0.542207	0.883085	-0.166712	-1.22718	-0.494464	-1.20379	-0.740802	-1.21881	-0.871743	-1.71061	-1.37583	-1.06577
MDH1	-0.228971	0.602669	0.730561	-0.167277	2.76467	3.23754	3.42527	2.34785	2.14079	1.81295	3.81532	3.71882	3.6454
CYGB	-0.424507	0.759306	0.397246	-0.168634	-4.95025	-1.59644	-2.85597	-5.3089	-5.6704	-5.56934	-1.56042	-1.48122	-1.76207
CTPS1	-0.337239	0.705749	0.502774	-0.169555	-1.46994	-2.11703	-2.70509	-3.51293	-5.61648	-2.6808	-0.886851	-0.932858	-0.977634
XRCC6	-0.35406	0.703102	0.508194	-0.179931	-5.00168	-2.59983	-3.8311	-2.1744	-3.14442	-5.6189	-4.4197	-5.1634	-4.46876
PPP2R1A	-0.267786	0.624301	0.679685	-0.18201	0.924023	0.376903	1.54342	-0.690072	0.222151	-0.0125193	1.63933	1.35338	1.5697
PSMD2	-0.365167	0.700079	0.51441	-0.187845	-3.10772	-0.857199	-2.47932	-1.98161	-2.63798	-5.34766	-2.13353	-1.38314	-1.59556
ATXN10	-0.555774	0.787458	0.344724	-0.191589	2.35769	3.03138	4.04415	5.51795	5.48466	6.02257	-1.06879	-5.25432	4.82972
ACTN1	-0.269064	0.608776	0.716017	-0.192654	2.70599	3.65385	3.62004	2.6374	1.99626	1.9851	3.91469	3.81328	3.99864
ADAM17	-0.268392	0.604865	0.725314	-0.194668	-0.801397	-1.99252	-0.728111	-1.24861	-1.31068	-1.61395	-2.34434	-0.596749	-1.54008
LGALS1	-0.234075	0.55136	0.858934	-0.201055	6.16897	6.64582	6.6594	5.38703	5.48544	5.65463	7.01901	6.9677	7.03011
YWHAE	-0.223662	0.524579	0.930767	-0.208177	4.02964	3.55477	4.46703	3.47618	3.45475	3.24517	4.07988	4.28149	4.22344
GFPT1	-0.387326	0.688431	0.538616	-0.20862	-3.38494	-3.46035	-2.46768	-5.39169	-5.46432	-5.35002	-1.05743	-2.05963	-1.62679
BZW2	-0.389	0.684625	0.546613	-0.212632	-2.234	-2.06878	-2.26472	-5.32439	-1.6284	-5.3872	-1.18711	-0.281103	-1.6608
CASK	-0.372634	0.670304	0.577112	-0.215051	-3.83987	-2.80872	-3.16861	-5.22546	-5.41072	-5.50511	-1.8084	-2.09648	-1.82401
UBE2N	-0.310658	0.61366	0.70449	-0.218855	0.406664	1.38092	1.65992	0.214123	-0.136915	-0.468979	1.56092	1.89504	1.96688
COPS2	-0.381496	0.670549	0.576585	-0.219965	-5.02245	-3.04315	-5.41413	-5.30218	-5.52944	-5.56526	-5.22816	-3.6858	-3.9376
FLG	-0.469921	0.712957	0.488112	-0.229374	-4.87016	-2.55133	-4.76954	-2.04179	-3.25237	-3.05986	-5.48669	-4.72801	-8.63288
LASP1	-0.277021	0.556443	0.845693	-0.234275	1.7758	0.90665	1.62628	0.746819	0.34057	0.161941	1.40368	2.14423	2.1581
MED27	-0.522699	0.731664	0.450747	-0.235605	-2.5442	-0.054802	-0.716903	-0.70296	-5.56452	-5.53898	0.882441	0.65502	0.500995
SH3GLB1	-0.474797	0.708951	0.496242	-0.235614	-1.85869	-1.61092	-0.616719	-5.32803	0.101782	-5.56013	0.456029	0.0192032	-0.710305
EIF2A	-0.458015	0.681019	0.554233	-0.253847	-2.47362	-3.2215	-2.40639	-5.30417	-5.61728	-5.41409	-1.07079	-0.720958	-0.823841
SND1	-0.472028	0.687328	0.54093	-0.255334	2.19307	-0.771125	1.89625	2.76066	-0.855635	-0.339763	0.654474	0.659384	0.925101
CHST6	-0.462154	0.678644	0.559273	-0.258471	-3.05728	-4.93126	-2.20444	-5.20084	-1.93884	-2.02731	-5.29106	-3.30273	-5.39812
HSPA13	-0.333439	0.578176	0.790419	-0.263556	-1.02665	0.208909	-0.267323	-1.09201	-2.12449	-1.68833	0.311053	0.330401	0.0926235
MYH9	-0.268848	0.495696	1.01247	-0.272201	3.4286	4.15192	3.67507	4.23159	3.67757	3.49737	2.72439	2.47506	4.2921
AHSA1	-0.445516	0.64568	0.631108	-0.281169	-2.42189	-0.770728	-0.752958	-5.1189	-2.34853	-1.66054	-0.550007	-0.475907	-0.410368
PGLS	-0.302258	0.520783	0.941246	-0.284499	0.373053	1.3181	0.740349	0.588058	-0.932766	-0.0816548	1.17993	1.11957	1.17631
PRDX4	-0.438482	0.6357	0.653582	-0.286584	-0.411228	-1.4201	-1.51514	-1.38642	-1.21724	-5.44225	-0.990327	-0.335984	0.0483843
PLA2G15	-0.422823	0.623472	0.681603	-0.288197	-3.78889	-3.34033	-2.93735	-5.25105	-5.53063	-3.34697	-1.05305	-2.1103	-5.37809
FDPS	-0.385099	0.594563	0.750098	-0.288862	-1.97777	-0.107799	-0.886754	-1.22081	-2.7767	-2.31509	-0.382809	-0.935916	-0.623908
HIBADH	-0.48478	0.660916	0.597461	-0.289637	0.140647	-0.82137	0.192608	-5.27495	-0.821831	-0.834066	1.13555	1.15359	0.75679
LTBP4	-0.576463	0.70582	0.502628	-0.289746	1.79295	-0.974187	0.328552	-0.938941	2.70725	3.09517	-0.404929	-0.387161	-5.23554
SRA1	-0.494838	0.665501	0.587487	-0.290711	-4.84684	-2.29927	-2.29865	-2.84827	-5.62177	-5.42495	-1.56299	-3.55249	-2.84805
GCLM	-0.325058	0.533679	0.905957	-0.294488	-1.31414	-2.31925	-1.03482	-1.01411	-2.3971	-2.85086	-1.39916	-2.06337	-1.56215
LIMA1	-0.585105	0.70344	0.507501	-0.296941	-0.506079	-2.71503	-4.94876	-3.13992	-3.68406	-5.53176	-2.97728	-2.63826	-1.87909
PROS1	-0.434301	0.622489	0.68388	-0.29701	-2.22883	-2.93089	-2.56005	-2.42178	-5.48118	-5.54309	-1.84117	-1.18425	-1.57387
PIN4	-0.578363	0.700263	0.514032	-0.297297	-4.89142	-1.85873	-1.55964	-1.86755	-5.58751	-5.34254	-1.11783	-5.34375	-0.8306
DSG1	-0.505001	0.658802	0.602083	-0.304052	-5.04592	-5.02594	-2.55874	-1.29064	-5.47767	-5.58571	-5.29394	-5.22759	-5.41564
GNG12	-0.383612	0.577096	0.793117	-0.304249	-1.04551	0.825129	-0.135243	0.783949	-1.44051	-1.03032	-0.203804	-0.553815	-0.568419
PSMC2	-0.434199	0.608308	0.717125	-0.311375	-3.1269	-1.363	-2.50486	-0.601098	-2.96159	-1.34354	-3.93381	-4.56147	-3.19319
ARPC3	-0.239983	0.382128	1.38787	-0.333065	1.77308	1.53991	1.3087	0.707626	0.99812	0.804568	1.95597	1.49813	1.83907
CNPY2	-0.359899	0.524227	0.931736	-0.335331	-0.486673	-0.411597	-0.671172	-2.31068	-1.29522	-2.23025	-0.496319	0.713869	0.320319
EDA2R	-0.71478	0.722284	0.469362	-0.335491	0.0511035	-4.92005	-1.52237	-5.30043	-5.63052	-5.62409	-0.0505009	0.0137319	-0.479512
CAB39	-0.417529	0.572474	0.804717	-0.335993	-3.24487	-4.92611	-3.26269	-5.36769	-3.95851	-5.49536	-3.73273	-3.52013	-3.29808
GARS	-0.390309	0.543627	0.879311	-0.343203	0.959552	1.81402	2.57544	2.54206	0.382698	0.213185	1.70646	1.80779	1.70397
PGAM1	-0.233819	0.361232	1.469	-0.34348	4.53748	3.92137	4.42913	3.90419	3.93265	3.6196	4.36491	4.20811	4.34357
GPS1	-0.498937	0.619564	0.690676	-0.344604	-2.87612	-4.88586	-5.1643	-5.2384	-5.66892	-5.43415	-5.37758	-5.3354	-1.79171
SUCLG2	-0.440517	0.57754	0.792007	-0.348893	-3.43119	-2.61491	-2.89257	-3.56055	-3.37364	-0.834841	-5.18148	-2.20298	-5.36694
FGF2	-0.60941	0.657967	0.603912	-0.36803	-2.59828	-2.08969	-5.14822	-5.36946	-1.33583	-0.80166	-5.38013	-5.19613	-5.24562
INHBA	-0.491603	0.586417	0.770002	-0.378536	2.50301	2.01761	3.4764	5.40723	1.91735	1.86437	2.17893	1.97577	-0.299229
C8B	-0.662817	0.668727	0.580511	-0.384773	1.98562	-2.4462	-0.128006	1.12053	-2.83259	-1.34135	-0.456012	-0.290367	-1.35429
AKR1C3	-0.327669	0.442164	1.17735	-0.385779	1.52986	1.92871	2.60856	2.10934	2.313	2.12354	1.26617	1.28902	1.0672
JCHAIN	-0.466952	0.562895	0.829063	-0.387133	-4.98594	-4.90516	-3.27361	-2.29943	-5.42162	-5.4247	-5.36167	-5.34387	-5.27985
CST3	-0.34202	0.453363	1.14126	-0.390335	5.90603	4.70604	5.25309	3.93798	5.09006	5.01761	5.44123	4.95418	5.23716
VPS26A	-0.582774	0.627581	0.672127	-0.391698	-3.53648	-0.162855	-2.15153	-0.759241	-3.42493	-3.04133	-3.56225	-1.66002	-2.75061
EIF5B	-0.577793	0.619462	0.690911	-0.399203	-0.727973	-3.80321	-2.72572	-0.36377	-4.36793	-3.90046	-2.8419	-3.01645	-3.49006
SERPINH1	-0.393101	0.494519	1.0159	-0.399353	4.12582	3.31678	3.38403	2.89952	2.13957	1.59933	4.20252	4.28333	4.17037
FKBP4	-0.292035	0.384616	1.37851	-0.402573	0.0934175	0.404901	-0.0470378	-0.167515	-0.863858	-1.08671	0.591379	0.286865	0.390191
SDF2	-0.541032	0.595407	0.748052	-0.40472	-1.78028	-3.68882	-4.22602	-3.92394	-5.47797	-5.5522	-2.60041	-2.62416	-2.45775
PPIL1	-0.436627	0.525847	0.927284	-0.404878	0.485897	-1.16525	-1.26259	-1.40797	-1.38626	-0.559985	-0.786334	-0.957261	-1.40584
GDF15	-0.480551	0.549192	0.864617	-0.415493	2.82237	2.47353	0.726217	0.512215	1.94951	2.52981	1.70938	1.1601	1.29991
TSKU	-0.556562	0.590929	0.758944	-0.422399	-4.77244	-2.42706	-5.13383	-5.18842	-5.58199	-5.45045	-4.30673	-3.68461	-3.79383
CCDC124	-0.592914	0.610252	0.712522	-0.422465	-2.64187	-4.95658	-2.95744	-5.30829	-5.49898	-5.47201	-2.07756	-0.942927	-5.3695
MAP4	-0.619247	0.621316	0.686601	-0.425176	1.87381	-0.577591	-0.8902	2.43019	0.931223	-3.05477	-0.394894	-1.59724	-1.21795
ACTR3	-0.428017	0.497172	1.00818	-0.43152	1.28219	1.18576	1.10774	2.50224	-1.17612	-0.712094	1.60458	1.49078	0.873907
AP3D1	-0.404701	0.474392	1.07585	-0.435397	-3.35052	-4.02562	-3.15291	-5.25258	-4.33058	-5.07922	-3.11972	-3.23184	-2.47235
DCD	-0.51218	0.552447	0.856093	-0.438474	-4.8394	-3.062	-5.01888	-2.32628	-5.48862	-5.32784	-5.33334	-5.19183	-5.24573
KRT10	-0.438313	0.498563	1.00415	-0.440133	5.3026	4.4403	3.58367	4.9898	4.53351	3.83723	3.19173	4.3471	3.1239
FSCN1	-0.352219	0.420272	1.2506	-0.440486	2.1607	2.97111	3.21669	1.7624	2.02898	1.96366	2.88095	3.00043	2.94728
SKP1	-0.502856	0.543168	0.88053	-0.44278	-2.99063	-2.035	-2.20366	-3.10265	-4.13435	-5.43115	-1.06753	-2.95114	-0.788886
ADD3	-0.714645	0.650785	0.619748	-0.4429	-4.82889	-1.48418	-2.37388	-5.29246	-5.43072	-5.57279	-0.30391	-5.23062	0.168715
PTGR1	-0.27886	0.323713	1.62721	-0.453765	1.07754	0.975274	0.444561	1.12455	0.825227	0.582242	-0.00906773	0.360216	0.438424
ARHGDIB	-0.38354	0.432103	1.21055	-0.464295	0.971255	0.739544	0.69254	-0.733624	1.59131	1.88149	-0.405372	0.365093	-0.193461
BTD	-0.378019	0.421561	1.24619	-0.471083	-0.184757	0.372974	0.275964	-0.777552	1.45997	0.327104	-0.194865	-0.954865	-1.19954
CACNA2D1	-0.747403	0.642988	0.637136	-0.476197	-0.810844	-4.90895	-1.53047	-2.69808	-5.55639	-5.48085	-2.17567	-1.23729	-1.83667
RPL10	-0.476959	0.491914	1.02352	-0.488177	-2.13824	-2.45076	-3.21193	-1.442	-3.60772	-1.72547	-3.06525	-3.29105	-5.33212
CHPF	-0.628956	0.578987	0.788398	-0.495868	-2.39815	-4.96537	-5.06899	-5.13683	-5.43647	-5.50291	-2.00438	-5.14881	-5.40937
LGALS3	-0.346687	0.367909	1.44258	-0.500123	1.52137	2.39454	2.08969	0.922258	1.52329	1.02138	2.29487	1.92965	2.23961
CSF3	-0.465765	0.469897	1.08958	-0.50749	2.95195	4.75111	4.10426	3.71994	3.46505	3.56735	3.37712	3.28472	3.40587
PPP1CA	-0.610028	0.55831	0.840862	-0.512949	-2.95302	-1.36914	-1.95526	-5.37349	-2.09207	-5.47695	-1.038	-0.913821	-1.32066
ANXA6	-0.487464	0.458846	1.12392	-0.54787	-0.0831203	-0.271465	-1.60843	0.353778	-1.95997	-1.87094	-0.655892	-1.11795	-1.59983
PSMA4	-0.539972	0.491054	1.02605	-0.554036	-0.344466	0.992454	-1.21392	-1.00708	-1.03652	-0.879121	-0.710318	-0.0481432	-0.690521
CCL20	-0.685658	0.561981	0.831408	-0.570062	-3.23337	-4.93921	-2.11094	-5.39348	-1.72346	-1.81384	-5.19049	-5.24157	-5.31815
FMOD	-0.275022	0.237199	2.07583	-0.570898	0.4424	0.856966	0.978552	0.78702	0.461396	0.338342	0.418546	0.821121	0.0792838
METAP2	-0.772255	0.598686	0.740128	-0.571568	-1.37882	-4.86443	-4.98776	-5.34769	-5.58704	-5.35445	-3.13317	-5.35814	-2.31505
PI16	-0.64505	0.538044	0.894203	-0.576806	-2.93517	-1.92438	-1.25877	-5.28059	-1.21457	-5.55466	-1.53421	-1.50474	-1.01815
P4HB	-0.273218	0.228628	2.12892	-0.581661	2.12977	1.9171	2.42942	2.16418	1.93742	1.8971	1.73098	1.33347	2.25011
EEA1	-0.626922	0.523671	0.933268	-0.585087	2.87918	1.67854	2.49466	-2.42766	2.07492	1.95098	3.27021	2.3482	3.12658
RAB11B	-0.39834	0.36075	1.47093	-0.58593	1.127	2.14472	1.9446	0.751672	0.935407	0.802441	1.9512	1.6125	1.98938
BMP1	-0.386111	0.338195	1.56407	-0.603905	1.12679	0.54481	0.677439	-0.632223	0.273058	-0.485387	1.01594	1.26435	0.945663
FIS1	-0.81041	0.59296	0.753992	-0.611043	-4.8979	-2.10788	-1.14055	-5.11473	-5.46274	-5.58904	-1.93948	-1.26535	-1.78379
PBDC1	-0.813198	0.593434	0.752839	-0.612208	-4.8848	-1.7787	-1.30949	-5.18072	-5.43181	-5.57517	-1.62463	-1.39771	-1.61512
CCT7	-0.849682	0.606377	0.721713	-0.613226	-1.92021	2.80423	-0.152116	-0.15648	-1.14779	-2.34307	0.309309	-0.591897	0.295642
NAXE	-0.484962	0.413285	1.27479	-0.618226	-0.714756	-0.34604	-1.536	-1.58758	-2.51873	-2.60662	-0.768247	-0.164715	-0.457483
ETF1	-0.705842	0.539946	0.889113	-0.627573	-1.23825	0.602422	-0.295509	-0.498667	-5.40355	-1.81293	0.314363	0.72187	0.581183
CBR3	-0.692009	0.525413	0.928475	-0.642513	-1.3374	-3.22722	-3.26219	-0.581955	-5.42061	-5.62362	-3.67384	-2.63287	-1.87277
HPRT1	-0.566028	0.4543	1.13828	-0.6443	-1.0044	1.08205	0.0416949	-0.256883	-1.28019	-1.27024	0.0180488	-0.20213	-0.166088
BAMBI	-0.964893	0.629207	0.668394	-0.644929	-4.98821	-4.98774	-0.344409	0.536321	-5.51665	-5.55685	-5.26555	-5.17251	-5.45485
BPNT1	-0.658474	0.501427	0.995888	-0.655766	-3.06914	-1.35595	-0.447911	-2.09528	-2.52437	-4.01633	-2.05102	-0.926941	-2.08289
SOD3	-0.653709	0.496446	1.01029	-0.660437	-0.726505	-1.05899	-1.51634	-5.11253	0.416884	0.656777	-1.86396	-1.94395	-2.67915
LRRC17	-0.64844	0.490875	1.02657	-0.665672	-3.07801	-1.1956	-1.80344	-1.20015	-1.24667	-1.31442	-3.41477	-3.51132	-5.35744
FKBP15	-0.550682	0.432357	1.2097	-0.666162	-3.46904	-4.76947	-5.25115	-5.32409	-5.57607	-5.50712	-5.19207	-5.22501	-3.45904
GDI1	-0.433477	0.344294	1.53829	-0.666812	2.19118	1.83805	1.91854	0.387584	1.06587	0.543211	2.34867	2.42475	2.52459
PVR	-0.515321	0.407483	1.29519	-0.667437	1.16087	0.983157	2.14582	0.846358	0.366699	-1.02906	1.81629	1.79883	1.68864
EFEMP2	-0.338133	0.254064	1.97673	-0.668398	1.84954	1.15301	1.73392	0.799882	1.42843	1.25348	1.5954	1.17731	1.18962
TKT	-0.381305	0.292723	1.77239	-0.675822	3.67179	2.9683	3.64607	3.42963	2.55324	2.14628	3.60341	3.1103	3.44165
ZPR1	-0.693786	0.50845	0.975821	-0.677011	-0.950179	-2.19782	-1.41749	-5.17689	-2.51257	-4.60696	-0.107427	-0.704908	-0.184946
TKFC	-0.385582	0.290051	1.78562	-0.688504	-4.11285	-4.9308	-4.54273	-5.29819	-5.47199	-5.4815	-4.51786	-4.22044	-4.49629
LOXL3	-0.843076	0.56144	0.832797	-0.702111	-0.966606	-5.00522	-2.28127	-3.00522	-5.57974	-2.53705	-2.83835	-3.79242	-3.81186
POFUT2	-0.761367	0.526416	0.925724	-0.704816	-3.06384	-2.96706	-0.784098	-0.085674	-5.4208	-5.5511	-2.12231	-2.4339	-2.58441
COPB1	-0.566519	0.417792	1.25914	-0.713329	-4.24413	-3.40818	-3.01762	-5.1311	-5.4344	-5.44873	-2.87875	-3.1879	-2.65808
PPME1	-0.465016	0.3447	1.53659	-0.714538	-2.93715	-2.17434	-2.34109	-3.71848	-3.79626	-3.94806	-2.29895	-1.81435	-2.11914
ADK	-0.400883	0.282197	1.82523	-0.731702	-4.80501	-4.73593	-4.99413	-5.24826	-4.41802	-4.2891	-6.03923	-6.24028	-5.24054
SCPEP1	-0.871711	0.557727	0.842368	-0.734301	-5.02332	-1.5274	-5.09284	-1.60505	-5.45612	-5.52832	-5.41913	-5.30854	-5.20021
TATDN1	-0.864751	0.54699	0.870415	-0.752692	-1.6581	-4.9662	-5.13528	-5.28943	-5.53066	-5.48723	-5.33803	-5.35852	-1.70381
GATD3B	-0.688002	0.467883	1.09578	-0.753898	0.610351	-0.834073	0.441257	-3.05945	-1.54656	-2.24126	0.887796	1.09343	1.1731
DCTD	-0.739503	0.49297	1.02043	-0.754609	-2.85739	-1.50998	-1.98736	-5.23116	-3.78682	-4.80603	-2.11129	-2.24809	1.03692
TOR1AIP1	-0.561281	0.393261	1.34644	-0.755732	-3.89797	-4.84006	-5.69838	-5.30873	-5.64567	-5.42669	-5.28386	-5.3212	-5.25435
LAP3	-0.940141	0.571554	0.807039	-0.75873	-1.24244	3.11479	2.18151	3.57	-0.757567	0.62188	-1.08209	-0.284081	0.398723
FSTL3	-0.540959	0.374181	1.41819	-0.767184	0.234236	-1.26603	-0.314464	-1.88101	-0.954804	-1.98286	-0.148999	-0.782873	-0.187718
CAP2	-0.839099	0.530274	0.91519	-0.767935	-1.34537	-4.74773	-2.80805	-5.24887	-5.55479	-5.53001	-2.06496	-1.92762	-2.51065
MMP14	-0.424804	0.282596	1.82319	-0.774498	-0.874356	-0.434249	-0.538291	-1.80746	-1.26124	0.249318	-1.20382	-0.382721	-1.8367
CALU	-0.665577	0.441949	1.17805	-0.784082	5.01946	3.41869	5.65867	2.51927	3.9167	3.48521	4.76557	4.71465	4.79878
PSME2	-0.71909	0.468311	1.09446	-0.787016	-1.40087	1.17627	0.665332	-1.15751	-0.97992	-1.76043	0.0253229	0.286517	0.152944
GNPDA2	-0.855086	0.528359	0.92041	-0.787029	-2.52167	-0.91837	-2.11167	-5.16068	-5.5363	-5.36581	0.301721	-0.368193	-0.10466
ACLY	-0.608941	0.406289	1.29942	-0.791271	1.2998	-0.487172	1.21534	0.662668	-0.253204	0.176974	0.0932366	-0.225564	-0.0518058
NUDT21	-0.92887	0.551448	0.858703	-0.797623	-5.0135	-1.31019	-4.93801	-1.20905	-5.52188	-5.53943	-5.36527	-5.19804	-5.26294
PCDHGA6	-0.855821	0.522964	0.935217	-0.800378	-4.90271	-1.85575	-5.0447	-1.74289	-5.45328	-5.54389	-5.38641	-5.22571	-5.38905
PSMD13	-0.827392	0.504601	0.986786	-0.816459	-5.01258	-2.05096	-4.90749	-5.2771	-5.4399	-2.1708	-5.30443	-5.3019	-5.41228
THBS3	-1.04827	0.57794	0.791009	-0.82919	0.884781	1.13361	1.26448	2.40491	-5.6699	-5.35178	3.03801	3.00917	2.84572
RPL35A	-0.835781	0.493335	1.01936	-0.851963	-3.33237	-1.85697	-5.1917	-3.15334	-2.87128	-5.34143	-5.22444	-5.39156	-3.7947
SH3PXD2A	-0.779642	0.464474	1.10633	-0.862541	-2.17078	-4.80409	-3.90633	-5.23741	-2.8894	-2.20975	-5.40434	-5.36725	-5.33212
QSOX1	-0.344592	0.176265	2.50418	-0.862919	5.45271	4.85261	5.24061	4.60228	5.16211	4.94707	4.89468	4.65193	4.76625
BCAP31	-0.923285	0.520856	0.941045	-0.868852	-1.62365	-4.96172	-5.15462	-2.09136	-5.54026	-5.34536	-5.4231	-5.39916	-5.22046
AKR1B1	-0.737652	0.441648	1.17903	-0.869715	2.82358	0.517368	2.81133	2.51667	1.25334	1.12528	1.05806	0.755002	1.17029
TXN	-0.385435	0.208594	2.26123	-0.871558	5.63912	4.9462	5.20234	4.31958	4.84798	4.42022	5.14982	5.35383	5.17126
GCSH	-0.757161	0.446782	1.16236	-0.88009	-2.91001	-2.57177	-2.42643	-5.31488	-5.55836	-5.39325	-1.25422	-1.62356	-1.21509
PAFAH1B1	-0.471751	0.271136	1.88291	-0.888267	0.475149	1.01385	1.47356	-0.51597	0.0817451	0.69939	0.845008	0.897975	1.08646
REPS1	-1.0024	0.539301	0.890838	-0.892974	-1.11219	-4.78891	-5.20062	-5.22903	-5.55386	-5.60704	-1.47841	-5.406	-4.94352
GALNT5	-0.72376	0.421238	1.24729	-0.902741	-0.338581	-2.08825	-1.32342	-5.17659	-1.57003	-0.963589	-0.545832	-2.13043	-1.45659
PAXX	-0.914147	0.503967	0.9886	-0.903725	-2.89378	-4.98848	-1.63185	-5.16968	-5.41026	-5.43818	-5.37876	-1.43092	-1.6853
ALDH1L2	-0.786073	0.449337	1.15413	-0.90723	-4.92457	-4.82526	-2.50336	-2.46867	-5.47615	-5.34334	-5.38912	-5.16894	-5.3766
YWHAZ	-0.387568	0.194829	2.35972	-0.914551	5.69003	6.03654	5.68291	4.4916	5.11603	5.14828	5.96107	5.9295	5.84709
AKR7A2	-0.924951	0.503751	0.989219	-0.914978	-1.98667	1.87635	-0.686108	-1.27826	-1.5398	-2.27798	-0.870731	-0.215851	-0.959948
NIT2	-0.640756	0.370822	1.4312	-0.917052	-1.68888	-0.0986158	-0.00510499	-2.53193	-1.27057	-1.22855	-1.02202	-0.722761	-0.653903
LARS	-0.864899	0.471786	1.08379	-0.937373	-0.802916	-1.29917	-3.26639	0.892635	-2.25891	-2.43805	-3.64891	-5.35797	-3.11514
EIF4G3	-0.888395	0.480683	1.05684	-0.938894	-1.82075	-2.96035	-5.11321	-3.05697	-5.54832	-5.5272	-2.39753	-5.3371	-3.25187
PFN1	-0.421427	0.213256	2.22934	-0.939505	5.34118	6.09864	5.79075	5.10066	5.03518	4.60521	5.55093	5.90002	5.74058
PTPN1	-0.650996	0.36749	1.44422	-0.940183	-2.42774	-2.90827	-2.64153	-5.11524	-2.62854	-5.50697	-1.73021	-2.56606	-2.31405
SRXN1	-0.813297	0.447296	1.1607	-0.943992	-4.892	-2.47819	-4.99384	-2.61058	-5.64054	-5.62523	-5.22126	-5.3216	-5.18863
UGDH	-0.487278	0.257863	1.95532	-0.952785	0.0741525	1.14119	0.404088	0.609614	-0.296007	-0.0244716	0.0795731	0.174149	-0.227674
FERMT2	-1.16578	0.560141	0.836137	-0.97475	-4.49339	0.130552	0.227855	-5.36066	-5.55694	-0.686593	-1.25464	-0.864193	-1.54159
KARS	-0.586747	0.313445	1.67372	-0.982049	-0.413435	-0.865207	0.212697	-1.37076	-1.21333	-2.75927	0.144044	-0.0727602	-0.380295
VAT1	-0.600235	0.319357	1.64676	-0.988443	3.38469	2.14153	3.19058	1.37898	1.81605	1.18575	2.92811	3.06581	3.45748
ARHGAP20	-0.587808	0.306443	1.70631	-1.00298	8.3006	8.69848	7.96691	9.91158	7.74519	8.04292	6.85114	6.64975	7.20455
EXT2	-0.59616	0.307271	1.70242	-1.01491	-1.04611	0.380412	0.138671	-0.436504	-0.95381	-0.943777	-0.544014	-0.718388	-1.03452
DNAJB11	-0.899769	0.453586	1.14055	-1.02623	-0.550797	-2.77859	-0.326004	-5.23034	-3.02102	-3.00296	-0.393787	-0.447627	-0.613667
WDR13	-0.815474	0.417218	1.26113	-1.02842	-4.94029	-2.67905	-2.92685	-5.27128	-5.45233	-5.62368	-4.31745	-2.22893	-3.09156
SNRPF	-1.06267	0.510859	0.969004	-1.02973	-5.02067	-1.17928	-5.06493	-1.78694	-5.55579	-5.53487	-5.40638	-5.37865	-5.24314
YKT6	-0.887022	0.444405	1.17005	-1.03786	-1.43944	-0.771897	-2.02108	-0.224247	-5.37193	-5.53021	-0.507996	-0.363063	-1.78953
CLIP2	-0.722272	0.363645	1.4594	-1.05408	-2.49904	-3.69941	-4.1679	-3.02221	-3.03999	-2.83314	-5.37953	-5.38209	-5.40936
PUF60	-0.810071	0.402997	1.31116	-1.06213	-4.07477	-2.3958	-2.63548	-0.56737	-5.42062	-5.58721	-3.60402	-4.28706	-3.60625
ALDH7A1	-0.847365	0.416387	1.264	-1.07107	-4.12168	-2.17991	-4.92493	-5.19177	-5.41044	-4.35367	-3.802	-3.32835	-5.451
HSPA5	-0.489536	0.218698	2.19299	-1.07355	4.09837	3.1623	3.70068	3.14099	3.38162	2.50181	2.77104	3.21667	3.97334
DECR1	-0.924373	0.44641	1.16356	-1.07556	-4.75984	-1.79962	-2.5595	-5.14622	-5.50212	-5.59048	-2.23625	-2.7906	-2.51847
SOD2	-0.725673	0.356263	1.48899	-1.08052	1.9334	3.98684	3.39846	2.6128	2.43742	1.84879	2.38164	2.43274	2.56998
GALNT10	-0.582009	0.275912	1.85772	-1.08121	-3.87122	-3.16552	-4.03327	-3.19902	-5.67036	-5.36851	-3.4666	-3.98107	-3.94653
RPL38	-0.933277	0.445848	1.16538	-1.08762	-2.82412	-0.191147	-0.391865	-1.60641	-2.56581	-5.55546	-0.784403	-0.740026	-1.16183
FABP5	-0.640049	0.306713	1.70504	-1.09131	-0.49113	-1.95759	-1.21452	-1.98349	-3.17862	-2.66857	-1.10139	-0.950808	-1.28389
LMNA	-0.665645	0.317964	1.65307	-1.10035	3.23931	2.2464	3.25462	4.72607	1.82886	2.44709	1.23365	1.65261	1.59852
PLIN3	-0.580064	0.25303	1.98262	-1.15005	1.12143	1.52946	1.30607	-0.445991	0.052627	-0.303916	1.64405	1.84604	1.64073
RPLP0	-0.561283	0.237193	2.07587	-1.16515	-0.207075	0.972804	0.322603	-0.0175876	-0.602713	-0.869369	0.0867148	-0.0957265	0.307648
TGFBI	-0.458996	0.171404	2.54452	-1.16793	6.76224	7.05967	6.66464	6.90741	7.08788	6.8558	6.13507	5.51866	5.7143
RAB7A	-0.889191	0.401575	1.31626	-1.17041	-0.79011	1.57237	0.203131	-2.13286	-0.915007	-2.99826	0.715871	1.06424	0.901648
RPL23A	-1.12487	0.484668	1.04493	-1.17542	-0.379508	-1.35518	-1.63899	-5.3669	-5.58243	-5.55803	1.0963	1.05565	0.858807
EHD1	-0.578019	0.243144	2.04012	-1.17923	-0.831599	-0.890519	-0.611867	-2.79539	-2.3513	-1.21956	-1.30745	-0.272076	-0.190308
VTA1	-0.785983	0.351116	1.50998	-1.18682	-3.41929	-2.26543	-3.36805	-4.01342	-5.99548	-5.63726	-2.58161	-2.43617	-2.1575
SDSL	-0.302442	0.0656602	3.92884	-1.18824	-4.95968	-4.98254	-5.26722	-5.17551	-5.58486	-5.56986	-5.2583	-5.25622	-5.38878
UBE2M	-0.609952	0.252569	1.98525	-1.21091	-0.784214	-0.276472	-0.25978	-0.684079	-2.22593	-2.54309	-0.33164	0.297154	-0.813053
SERPINB8	-0.893473	0.38728	1.36855	-1.22276	-3.17543	-0.712122	-1.4634	-5.22321	-2.94831	-3.13371	-1.59936	-1.80252	-1.35562
MARCKSL1	-0.6574	0.272373	1.87635	-1.23351	0.88163	0.0367569	1.497	-0.85778	-0.19084	-0.377081	1.07541	0.596293	0.640372
BSG	-0.384234	0.107408	3.21883	-1.23678	0.548789	1.04909	0.653459	0.0265999	0.647698	0.35511	0.106878	0.684021	0.376968
EIF3D	-1.07967	0.451691	1.14659	-1.23794	-1.5407	-4.94632	-4.98499	-5.29731	-5.44504	-5.54412	-2.65541	-5.27418	-5.20598
HAPLN1	-0.847017	0.3587	1.47915	-1.25287	-1.64114	-1.59852	-1.67364	-4.02497	-2.90708	-5.547	-0.170097	-1.37366	-0.8859
SORBS3	-1.34567	0.523766	0.933007	-1.25551	1.98496	-2.57049	0.603724	0.855845	2.17583	2.57026	-5.15937	-4.68908	-3.79108
PRKCSH	-0.741539	0.309069	1.694	-1.25617	2.73859	0.870806	2.14839	0.903628	1.66721	0.525068	1.09645	1.56098	1.31301
RPL14	-0.713336	0.293332	1.76939	-1.26217	-2.85261	-3.69898	-3.92147	-5.19599	-5.6567	-5.33698	-2.95425	-3.05751	-3.02471
IGHA1	-1.41196	0.531308	0.912379	-1.28825	-4.81558	-4.90039	0.530032	-0.0530242	-5.40013	-5.60271	-5.32415	-5.22673	-5.23693
VIM	-0.966218	0.39499	1.34011	-1.29484	5.81903	8.84072	7.43622	4.83218	7.29891	5.59817	6.42228	7.83805	6.40504
PARK7	-0.476989	0.14797	2.75663	-1.31488	3.40302	3.02367	3.30073	2.38192	2.09093	2.11287	3.52072	3.4511	3.03535
KRT6B	-0.831807	0.331913	1.59112	-1.32351	-0.776582	-0.565271	-0.86136	-0.0857759	-1.54039	-0.341646	-1.07365	-1.08861	-5.2672
CANX	-0.726003	0.281965	1.82641	-1.32598	-0.112249	-1.34125	-1.26923	-2.69864	-3.39199	-1.54428	-0.715365	-0.734879	-0.716327
ADD1	-1.21489	0.46908	1.09209	-1.32678	-4.9312	-0.462104	-2.53617	-5.40202	-5.57341	-5.58409	-1.67298	-2.24279	-2.67301
ITGB1	-0.99817	0.397937	1.32939	-1.32696	3.35911	0.120124	1.84667	0.385367	0.950146	1.2987	0.892231	0.572175	0.564179
HMGA1	-1.27946	0.485786	1.04161	-1.3327	-1.21142	-4.91856	-6.2556	-5.22872	-5.59674	-5.54013	-5.26027	-5.36718	-5.45492
NPC2	-1.01348	0.400103	1.32156	-1.33938	-2.06495	-0.724387	-0.853156	-1.19895	-5.59111	-5.39009	-0.395254	-0.42266	-0.367819
GM2A	-0.917984	0.363276	1.46086	-1.34105	-1.52272	1.08008	0.475545	-0.650864	-0.620869	-0.865066	-1.05466	-1.23497	-1.01566
CRELD2	-0.809697	0.316277	1.66074	-1.3447	-2.9665	-2.73963	-3.67807	-5.3821	-5.49315	-5.51655	-2.81875	-2.16749	-2.24855
USP14	-0.788141	0.301786	1.7284	-1.36222	-0.878149	0.151718	0.28039	-1.83015	-1.98307	-2.90094	0.288882	0.650532	0.153822
EIF2B1	-1.1311	0.431656	1.21204	-1.37094	-2.282	-3.15304	0.327152	-5.14393	-4.28516	-4.23178	-1.142	-1.22946	-0.97005
SRI	-0.886698	0.341205	1.55129	-1.37552	-1.55123	0.874639	0.0672239	-2.12775	-0.965969	-1.72118	-0.831685	-0.451939	-0.4404
SERPINB9	-1.20049	0.451716	1.14651	-1.37637	-3.7075	-0.385446	-0.649676	-4.04186	-5.58654	-5.45667	-0.599739	-0.200196	-0.803147
PMM2	-0.930734	0.357527	1.48387	-1.38109	-4.94818	-2.93432	-3.21263	-5.12643	-2.45031	-5.27512	-6.30773	-6.03088	-2.58419
NDUFS6	-1.18008	0.442635	1.17581	-1.38755	-1.29159	-4.87209	-5.0573	-5.19643	-5.40304	-5.54059	-5.37647	-2.72987	-5.27603
EGFR	-1.00478	0.378126	1.40306	-1.40977	-1.02623	-2.60404	-3.57829	-0.680121	-2.83796	-2.4146	-5.4201	-5.3276	-3.76542
NONO	-0.776388	0.283842	1.81684	-1.41057	-4.87004	-3.43118	-5.18004	-4.6547	-5.5372	-5.43828	-5.19134	-5.3571	-5.44223
SIRPA	-0.937495	0.348484	1.52084	-1.42577	0.22626	-0.946034	-1.23377	-1.15361	0.157265	-5.51981	-1.03726	-1.41718	-0.561459
AP1B1	-1.03674	0.383511	1.38266	-1.43346	-4.25606	-1.57646	-2.09227	-5.17972	-5.00787	-5.58237	-1.95847	-2.19624	-2.14535
PACS1	-0.659819	0.221474	2.17479	-1.43497	-3.94955	-4.99891	-5.15338	-5.36646	-5.44671	-5.53611	-5.28933	-5.17093	-5.35304
S100A16	-0.792991	0.280597	1.83343	-1.45389	-0.687173	0.949902	0.260104	-1.33861	-1.68297	-1.90608	0.291284	0.540278	0.383818
APOC3	-1.0734	0.388932	1.36241	-1.46242	1.31999	1.08245	1.71776	-5.21053	1.32461	1.59988	0.294724	1.89848	1.89281
RGN	-0.732262	0.248735	2.00732	-1.46988	0.109815	1.43466	0.628784	2.04888	-0.0701514	-0.283935	-0.248642	-0.819266	-0.673932
ARHGDIA	-0.298727	0.0295023	5.08303	-1.51844	3.76923	3.95702	3.89372	3.3827	3.45343	3.27913	3.83449	3.77062	3.72721
RNH1	-0.567719	0.155225	2.68757	-1.52578	1.98247	1.89167	2.28858	0.694269	0.872674	0.704118	2.36484	2.19816	2.08507
TUBB4A	-1.11998	0.386059	1.3731	-1.53786	-2.27171	-3.02876	-0.842081	-5.40458	-5.48999	-5.35831	-1.58776	-1.15193	-0.0124354
TWSG1	-1.1158	0.383424	1.38299	-1.54314	1.23032	-1.50018	0.298331	-0.913987	-0.509515	-5.35529	-0.553553	0.0567424	0.637729
CAPRIN1	-0.737881	0.230154	2.11933	-1.56381	-0.411766	-0.226736	0.975439	0.219398	-0.577661	-1.46556	0.00421319	-1.25181	-0.681991
RCN3	-0.779289	0.248477	2.00881	-1.56545	3.66985	2.05199	2.40166	1.63777	2.31406	1.77109	1.31125	2.27552	2.26155
PSMA5	-0.676593	0.199239	2.32743	-1.57472	-0.485864	0.661773	0.571069	-0.574929	-1.22482	-0.798587	-0.017874	-0.00108918	0.0516942
ETHE1	-0.552133	0.137722	2.86017	-1.57919	-4.27939	-4.90309	-5.05985	-5.21726	-5.58659	-5.39748	-5.25073	-5.16469	-5.1807
MYL6	-0.567812	0.143596	2.79992	-1.58983	3.80768	4.39882	4.36805	3.30258	2.93149	2.91449	4.69813	3.88925	4.00631
VASN	-1.05515	0.349958	1.51475	-1.59828	2.12135	4.10318	3.63063	4.30486	4.11661	4.06502	0.570612	0.0839192	0.238429
RPS28	-1.12359	0.370309	1.4332	-1.61033	1.58196	-0.769137	-0.619514	-2.99038	-4.20951	0.650693	-1.30913	0.382821	1.12057
UBFD1	-1.04687	0.340875	1.55268	-1.62546	0.881587	-1.8685	0.332597	-1.87847	-1.98541	-2.20633	-0.660751	-0.560869	-0.298048
KTN1	-0.825819	0.254835	1.97237	-1.62882	-0.63775	-0.752962	0.121701	-2.94284	0.384023	0.52946	-2.68966	-1.58643	-1.18749
PLTP	-1.13962	0.365122	1.45355	-1.65649	-0.922179	2.34154	1.52515	0.540014	0.177578	0.14041	-0.166688	-0.565045	-1.07494
EIF3J	-1.01159	0.31692	1.65781	-1.67703	2.58425	4.57342	2.84043	5.33254	2.62845	2.64053	1.64303	0.64922	1.03286
CD59	-0.791724	0.228586	2.12919	-1.68573	1.67305	2.3625	2.07759	4.01209	0.737077	0.456522	0.69792	0.947969	0.624366
HDLBP	-1.46869	0.449175	1.15465	-1.69582	-1.60877	3.2248	-1.14821	0.949458	-2.5421	-3.15886	0.035917	-1.69569	-1.46521
LIN7C	-1.12557	0.351867	1.5069	-1.69613	0.0376007	-2.79404	-0.543104	-5.16972	-2.40988	-2.47422	-0.943285	-1.07161	-1.28382
CPNE1	-1.001	0.304013	1.7178	-1.71951	-2.88542	-4.94564	-5.18752	-5.39858	-5.38052	-5.38979	-5.21386	-5.32123	-5.33918
PPP2R2A	-1.14154	0.348971	1.51882	-1.7338	-4.93136	-1.94411	-4.31534	-2.23534	-5.59158	-5.55959	-5.26643	-5.36239	-5.21556
CDC37	-0.750899	0.1998	2.32337	-1.74461	2.17487	1.04686	1.51991	-0.691646	0.338148	0.269297	1.48828	1.70518	1.86862
RGS10	-0.949259	0.277095	1.85155	-1.7576	-3.01888	-3.48799	-5.14276	-5.271	-5.66089	-5.43527	-4.54622	-3.64157	-4.43986
NECAP2	-0.803219	0.218357	2.19524	-1.76326	-1.59735	-1.92327	-1.84819	-5.33084	-1.99841	-2.44138	-1.58572	-2.46373	-1.73685
PPIA	-0.746348	0.193043	2.37301	-1.77109	6.28716	5.86027	6.73944	5.05041	4.58019	4.13621	6.70723	6.6327	6.18892
RAB35	-1.04962	0.298096	1.74615	-1.83278	-5.02637	-2.80666	-5.10664	-5.18989	-5.55425	-5.34982	-5.43143	-5.3709	-5.28075
DAG1	-0.882964	0.232369	2.10551	-1.85909	2.52221	1.22965	2.99757	1.51368	1.51591	1.61025	1.51537	1.29066	0.75524
CDH6	-0.769916	0.186482	2.42289	-1.86542	-0.0541561	0.233615	1.10786	-0.031676	-1.47225	-1.55345	0.647584	0.245819	0.119105
SERPINA3	-1.29452	0.365659	1.45143	-1.8789	-2.69559	0.320255	0.779282	-3.16399	-3.66114	-2.06658	-0.30696	-0.866755	-0.89379
PSMB5	-0.866902	0.219876	2.18524	-1.89439	-1.36195	-0.352775	0.0148177	-1.3217	-2.74725	-1.978	-2.34588	-0.711434	0.50303
CTNNA1	-1.12118	0.304312	1.71637	-1.92437	0.934415	0.0698204	1.2148	0.973005	-3.33061	3.33149	-1.61524	-0.473343	-1.17433
ATP6AP2	-0.857008	0.209095	2.25777	-1.93493	0.0809357	1.39164	1.60403	-0.206138	0.409851	-0.152648	0.267132	0.37437	0.318592
PFDN2	-0.539732	0.0828892	3.59267	-1.93908	0.880401	1.18611	1.50547	-0.179615	0.61892	0.582711	0.803072	1.03561	1.04486
STX7	-1.10068	0.292446	1.77376	-1.95233	-0.317834	0.150554	0.147678	-0.23206	-1.93096	-5.39813	0.302334	0.391617	0.223926
MPI	-1.39747	0.377657	1.40485	-1.96324	-4.89961	-1.14729	-1.5039	-5.26789	-5.47725	-2.27716	-1.53213	-5.14385	-3.78816
EIF5A	-0.704322	0.144775	2.78811	-1.96373	3.60639	4.67666	4.24798	3.16554	3.51428	3.56623	3.32609	3.64205	3.62191
PFDN5	-1.44644	0.389118	1.36172	-1.96965	-3.86333	0.246761	-0.444019	-5.3897	-3.3356	-4.14934	-1.89321	-0.685625	-1.34634
LAMA5	-0.645475	0.117049	3.09482	-1.99763	1.99573	1.88135	2.70168	1.06051	1.17154	1.15277	2.04173	2.41819	1.43995
LDHB	-0.663608	0.123435	3.01818	-2.00289	4.32641	3.83803	4.38923	3.89736	2.7087	2.2565	4.09993	4.03415	4.12905
HEBP2	-1.15235	0.299503	1.73936	-2.00434	1.30757	-0.690605	2.12023	0.387286	-0.985012	-0.847269	-0.258781	0.29824	-0.0341318
SEZ6L2	-1.24344	0.325327	1.62004	-2.01442	-5.04394	-2.21585	-5.15886	-5.13417	-5.63064	-5.53909	-5.31871	-5.32179	-5.3535
ELOC	-0.804357	0.175386	2.5114	-2.02006	0.08128	-0.0765669	0.354034	-2.89785	-1.07528	-0.79585	0.246179	0.0193738	0.394781
DCUN1D1	-1.04973	0.26261	1.929	-2.02493	-4.94905	-2.9142	-4.96665	-5.21088	-5.61563	-5.3398	-5.15064	-5.34402	-5.29722
ATP5IF1	-1.1567	0.290591	1.78294	-2.06233	-2.58721	-4.9086	-5.12972	-5.22535	-5.48493	-5.54023	-5.30448	-5.4096	-5.22668
CSTB	-0.727216	0.138042	2.85682	-2.07753	2.6743	3.716	3.4908	2.44102	2.49958	2.32724	2.40258	2.79352	2.93495
MMP10	-1.36598	0.348382	1.52126	-2.07801	-1.22273	0.35502	-0.450821	0.719699	1.27278	0.925137	-5.18344	-3.55071	-5.01641
PRPS2	-0.957295	0.21816	2.19654	-2.10274	-5.02646	-4.89622	-3.34096	-5.16955	-5.51183	-5.49739	-5.43094	-5.30214	-5.35919
COLGALT1	-1.14813	0.280894	1.8319	-2.10326	-0.295172	-0.71545	-0.406655	-1.90686	-3.12406	-5.38335	0.260398	0.363061	0.0674857
MAPK3	-1.36766	0.344145	1.53891	-2.10471	-1.7052	-4.94546	-5.13627	-5.11581	-5.44235	-5.39909	-5.23089	-5.25108	-5.34059
FKBP1A	-0.482717	0.0484333	4.36786	-2.10844	2.35152	2.43679	2.64967	1.51382	1.65729	1.69265	2.23484	2.24019	2.64085
TGOLN2	-1.33228	0.330256	1.59834	-2.12944	-1.91342	-4.96697	-5.12313	-5.18935	-5.37633	-5.56485	-5.27971	-5.1669	-5.42356
KPNA2	-0.87516	0.183633	2.4451	-2.13986	-4.79199	-4.98461	-3.5781	-5.21286	-5.5301	-5.33408	-5.1932	-5.29077	-5.39936
TGM3	-1.38901	0.338232	1.56392	-2.17229	-5.03952	-1.7405	-5.11713	-5.26421	-5.43189	-5.49189	-5.43797	-5.26875	-5.23363
PRKAR2A	-1.33514	0.323196	1.62952	-2.17563	-4.99745	-1.81858	-2.09676	-5.24176	-5.51585	-5.34216	-3.12932	-3.90537	-2.70194
CAPG	-1.12531	0.261214	1.9367	-2.17939	-1.37163	-2.36852	-1.7362	-5.16413	-3.56633	-5.58334	-1.23626	-1.0481	-1.10641
SFRP1	-1.48043	0.358271	1.48088	-2.19233	-1.10468	2.9732	2.0901	0.601211	1.28216	1.06814	-1.57171	-1.49166	-0.853458
ESM1	-1.28034	0.3046	1.71501	-2.19579	1.94505	-1.16717	1.18906	0.477836	0.31375	-0.244576	-0.903391	-1.77825	-1.61352
TALDO1	-0.846553	0.165201	2.5977	-2.19909	1.67955	2.91372	2.91438	2.85128	1.9757	1.66246	1.32204	1.06825	1.05627
COTL1	-0.687781	0.107784	3.21378	-2.21038	3.07937	2.65857	3.19353	0.680986	2.70636	2.36523	2.82172	2.34606	2.81589
NPM1	-1.63864	0.39204	1.35093	-2.21369	0.334002	-4.56481	-2.39057	-5.14756	-5.40484	-0.420315	-5.42768	-5.30976	-1.36445
CAPZA1	-0.750221	0.128134	2.96427	-2.22386	3.21822	2.37959	3.43379	1.82506	1.81007	1.63793	2.92303	2.70462	2.66116
B4GALT1	-0.554865	0.0615861	4.02125	-2.23125	1.79854	2.36072	2.2817	2.13879	1.70313	1.66357	1.64843	1.28154	1.11728
AIDA	-1.30245	0.303798	1.71881	-2.23867	-2.57049	0.47055	-0.911658	-0.27486	-2.95677	-5.34879	-1.9583	-1.41934	-1.87984
AXL	-0.661926	0.0956443	3.38618	-2.2414	0.918574	1.4488	1.7278	-0.355172	1.29827	0.906899	0.949127	0.749531	0.67013
HIST1H4A	-1.05226	0.227633	2.13522	-2.24681	1.42751	2.0929	1.85119	2.51471	2.39443	2.28892	-1.44381	-0.6365	-0.688136
REEP5	-1.28625	0.297434	1.74936	-2.25011	-2.19663	-4.74879	-5.13271	-5.31131	-5.42589	-5.37962	-5.2032	-5.28013	-5.27358
PRDX6	-0.636977	0.0855969	3.5463	-2.25891	2.77208	3.32481	2.91775	2.98341	1.37595	1.67907	2.71366	2.67825	2.77708
PSAP	-0.694801	0.104827	3.25391	-2.26082	3.29989	3.43097	4.1797	3.48166	3.27358	3.22669	2.38843	2.58317	2.69879
GALNT2	-0.879736	0.16791	2.57424	-2.26466	2.24189	0.789541	1.34754	0.415264	0.82014	0.534055	0.863324	0.286139	0.560613
CCT5	-0.762049	0.125675	2.99223	-2.28022	0.863054	1.44001	1.92739	1.61308	0.279871	0.705546	0.651649	1.08647	-0.447996
KCTD8	-0.70714	0.10677	3.22742	-2.28224	-4.84049	-4.9054	-4.10768	-5.28795	-5.40271	-5.36339	-5.32704	-5.16384	-5.40505
IDH1	-0.962186	0.189707	2.39816	-2.30747	2.21565	2.95995	1.21831	1.77877	1.09734	0.729654	1.3097	1.10392	0.99534
CPOX	-0.91486	0.173612	2.52606	-2.31099	-4.8273	-4.8286	-3.49121	-5.13288	-5.60178	-5.38795	-5.21005	-5.19228	-5.25845
AREG	-1.42118	0.321339	1.63783	-2.32765	-1.77448	-4.88211	-5.17443	-5.27889	-5.37573	-5.59619	-5.31941	-5.16759	-5.45131
AP3B1	-1.48365	0.334571	1.57962	-2.3436	-4.85197	-1.50493	-5.19565	-5.19385	-5.53082	-5.54095	-5.2156	-5.31312	-5.21267
PLAA	-1.31259	0.287091	1.80042	-2.36322	-4.98423	-2.26379	-5.02328	-5.33648	-5.57459	-5.5217	-5.31735	-5.38965	-5.27838
RCN1	-0.746239	0.11096	3.17189	-2.36699	4.54521	3.50093	4.07437	2.9084	3.03373	2.71747	3.78915	3.48946	3.82538
MAP1A	-1.48408	0.330391	1.59775	-2.37119	-1.574	-5.01481	-5.11631	-5.28627	-5.58426	-5.50765	-5.29444	-5.22332	-5.41878
IMPDH2	-1.21598	0.257441	1.95769	-2.38052	-4.82374	-2.59604	-5.01346	-5.37486	-5.44273	-5.4626	-5.17589	-5.4129	-5.2934
TRIOBP	-1.09432	0.220648	2.18018	-2.38581	-1.63142	-0.946273	-1.06334	-0.254131	-5.56458	-1.13974	-2.33973	-1.4189	-3.1309
COPG1	-0.585558	0.0589995	4.08315	-2.39092	0.397943	0.0467338	0.17015	-0.00229047	-0.353145	-1.12129	-0.645916	-0.676076	0.515021
ITCH	-1.28363	0.274937	1.86283	-2.39119	-2.35483	-4.94006	-4.94644	-5.12081	-5.49846	-5.46135	-5.44613	-5.30969	-5.348
AHNAK2	-1.25301	0.263138	1.92611	-2.41344	-2.51132	-4.86904	-5.025	-5.32041	-5.41741	-5.50487	-5.41782	-5.37958	-5.2887
USP10	-1.41614	0.305739	1.70963	-2.42107	-4.9462	-1.86616	-5.01726	-5.351	-5.54314	-5.59439	-5.31403	-5.15829	-5.19523
FLG2	-0.929515	0.162232	2.62387	-2.43893	-4.77711	-3.88572	-5.0975	-4.00432	-5.37278	-5.37517	-5.37669	-7.57131	-5.39748
TPP1	-1.22606	0.25101	1.99418	-2.44499	0.69395	0.834001	1.20513	-2.03776	-0.604541	2.87145	-2.49217	-1.81012	2.18296
DDX3X	-0.658183	0.075957	3.71867	-2.44757	-4.53424	-4.31501	-4.58287	-3.69618	-5.51303	-5.62491	-5.29319	-5.26849	-5.41753
ELOB	-1.16237	0.232328	2.10577	-2.44767	-2.10305	-0.430065	-0.454945	-2.53068	-1.32088	-5.37553	-1.03302	-1.83957	-0.850633
RPS24	-1.24054	0.254395	1.97486	-2.44988	-0.956961	-0.651526	0.66004	-2.48425	-0.711938	0.771759	-0.729917	-5.34377	-0.841995
STC1	-0.760281	0.106417	3.2322	-2.45738	4.06974	4.3821	4.14739	4.43358	4.3011	4.12853	2.60205	2.42132	2.75019
GALNT1	-1.34222	0.280574	1.83354	-2.46102	-4.87979	-4.95415	-2.16656	-5.20626	-5.4585	-5.57765	-5.2128	-5.22275	-5.37636
PDAP1	-1.32375	0.274294	1.86621	-2.47038	-2.27845	-4.85425	-5.02396	-5.38939	-5.64277	-5.37808	-5.16177	-5.31979	-5.36402
HEBP1	-0.761143	0.105202	3.24876	-2.47277	-0.134852	-0.750802	-0.502346	-1.69023	-2.39195	-1.91269	-0.236165	-0.752916	-0.358897
HMGN3	-1.42282	0.299336	1.74016	-2.47593	-1.90577	-4.88819	-5.0652	-5.28538	-5.48146	-5.5871	-5.23509	-5.38021	-5.28598
PSMD7	-1.59117	0.338317	1.56355	-2.48788	-1.03125	-4.99635	-1.82415	-5.13962	-0.294577	-3.93491	-5.27175	-5.15546	-5.4542
TRIM28	-1.41219	0.294758	1.7624	-2.48884	-1.97135	-4.97806	-4.99	-5.37593	-5.55769	-5.41899	-5.43851	-5.38895	-5.1719
AIFM1	-0.978474	0.169366	2.56179	-2.50664	-2.73032	-2.3624	-2.70499	-2.04216	-5.42993	-5.4444	-3.09679	-2.60359	-2.84941
PBXIP1	-0.871718	0.134656	2.89265	-2.52158	-4.98184	-4.86635	-5.01294	-5.12422	-5.45971	-8.2541	-5.42417	-5.27992	-5.41045
RPS9	-0.79138	0.108516	3.20402	-2.5356	-0.486541	0.342273	-0.554877	-0.421882	-1.41169	-2.34737	-0.370877	-0.793754	-0.800996
CAPN1	-1.52149	0.314339	1.66961	-2.54029	-0.063326	0.0633775	0.0868192	-1.43595	-5.63207	-5.53212	1.21367	1.39468	1.03659
CRIP2	-1.45909	0.297107	1.75095	-2.55479	3.42839	-0.125707	1.57448	-2.37697	1.76464	1.22346	0.355854	0.57767	-0.544881
AGFG1	-1.48015	0.297415	1.74945	-2.58945	-1.7419	-4.76341	-5.06211	-5.33734	-5.50989	-5.38185	-5.22358	-5.13874	-5.42433
TWF1	-0.948478	0.148472	2.75173	-2.60996	-0.812741	-0.242109	-0.348271	-3.18741	-1.93572	-2.56945	-0.189026	-0.017599	-0.597915
ACE	-0.938566	0.144566	2.7902	-2.61878	1.37647	-0.0436462	1.06371	-0.769676	-0.218627	-0.883687	0.474936	0.110236	0.448495
CPXM1	-1.42923	0.280566	1.83359	-2.62062	-4.93693	-4.76868	-1.92699	-5.16102	-5.54422	-5.47524	-5.28877	-5.19497	-5.17636
GLA	-0.976211	0.15543	2.68566	-2.62177	-2.12791	-1.14053	-1.66435	-1.50464	-1.75844	-2.13476	-2.03991	-5.03278	-3.25229
DUSP3	-1.37794	0.266505	1.90777	-2.62879	-2.13615	-0.0984179	-1.50477	-2.82017	-5.52901	-5.45247	-0.629693	-0.701923	-0.613065
OSBP	-2.19099	0.434792	1.2016	-2.63271	-5.02382	1.76022	-4.9924	-5.39191	-5.48941	-5.35753	-5.19345	-5.39579	-2.82986
PTGES3	-0.740475	0.0848844	3.55836	-2.63487	0.547315	0.941865	0.421213	-0.37257	-1.45765	-0.431738	0.531959	0.573102	0.53484
AK3	-0.975033	0.152328	2.71475	-2.64697	-0.93901	-0.270743	-0.680004	-3.02193	-0.563127	-3.69293	-0.919628	-0.670386	-0.761704
MAPRE1	-1.13013	0.194343	2.36333	-2.67085	0.341476	1.65941	0.514497	-1.83644	1.61716	0.878576	0.529	-2.6142	-0.324078
FH	-1.12907	0.193417	2.37021	-2.67615	0.137874	2.05451	1.54755	-0.994487	0.153786	-1.54534	0.555071	1.07729	1.45911
MAP4K4	-1.66621	0.326155	1.61637	-2.69322	-1.10853	-4.88361	-5.07888	-5.23351	-5.39764	-5.62544	-5.27739	-5.32623	-5.27911
PDE6D	-1.58328	0.306275	1.7071	-2.70282	-1.71976	-1.53011	-5.0707	-5.15704	-5.43527	-5.3607	-2.28915	-2.58302	-5.31563
COPA	-1.21889	0.212461	2.23473	-2.72389	0.785433	-0.000767546	-0.847108	-4.7423	-1.45761	-1.20421	-0.285524	-0.0481732	0.299618
SDF4	-0.726406	0.0734237	3.76761	-2.73682	3.74201	3.17086	4.01066	2.4662	3.51051	2.99152	3.31309	2.75741	2.44987
PTP4A2	-1.69601	0.324487	1.62377	-2.75392	-4.89561	-4.99015	-1.01593	-5.20549	-5.52682	-5.42774	-5.21227	-5.21326	-5.39381
CNN2	-0.973125	0.140633	2.83	-2.75394	0.4254	1.30603	1.18903	-1.50941	-0.62674	-1.20451	0.859145	1.32398	1.1597
ISOC2	-1.48725	0.274196	1.86672	-2.77627	-5.03313	-1.59402	-3.61805	-5.3737	-5.49086	-5.48529	-5.3652	-2.31745	-5.3814
CNDP2	-1.00182	0.146311	2.77289	-2.77793	-0.0186108	0.272472	0.993054	-2.19704	-1.25257	-1.72791	0.639154	0.891219	0.130066
EPN2	-1.39405	0.249824	2.00102	-2.78953	-2.25498	-4.75318	-4.961	-5.30677	-5.57037	-5.38645	-5.40343	-5.39243	-5.24318
DSC1	-1.52807	0.28203	1.82608	-2.79037	-4.91294	-1.78296	-4.9416	-5.26553	-5.58289	-5.58653	-5.36414	-5.38179	-5.2625
EIF3G	-0.899761	0.114618	3.12509	-2.81184	-1.16692	-0.732417	-1.44409	-3.27435	-2.19939	-3.35646	-1.27395	-1.02687	-0.954394
CXCL8	-0.700824	0.0618076	4.01607	-2.81456	7.40418	7.29508	6.78769	7.19533	6.77745	7.01233	5.70681	6.02029	6.05676
RPS25	-0.760139	0.0767536	3.70362	-2.81527	0.145995	0.829129	-0.0201752	-1.28074	-0.204399	-0.914659	0.0840839	-0.233043	-0.102178
PDLIM2	-1.20144	0.196582	2.34679	-2.81954	-1.62515	-3.01504	-1.35797	-5.12429	-5.38954	-1.63879	-2.54583	-2.34288	-2.16364
NES	-1.49538	0.270588	1.88583	-2.82003	0.555327	-1.34372	-1.5207	-5.12743	-2.51553	-5.60708	-0.343128	-0.352681	0.355404
CTSS	-1.78646	0.333857	1.5827	-2.82743	-4.87992	-0.731541	-0.979448	-5.40343	-0.903952	-5.54628	-5.27726	-1.31591	-5.45375
CHP1	-1.14861	0.178925	2.48257	-2.85151	-4.76923	-4.95153	-3.16604	-5.37759	-5.66127	-5.54865	-5.25552	-5.42821	-5.39405
PGP	-1.67087	0.304138	1.7172	-2.86922	-4.75212	-4.9443	-1.1931	-5.16333	-5.47445	-5.38112	-5.31538	-5.16494	-5.30503
NCAPD2	-1.67856	0.304702	1.71453	-2.87793	-4.89298	-3.08708	-0.74664	-5.12686	-5.50644	-1.01598	-5.33971	-5.17991	-5.35584
PURA	-1.46502	0.255467	1.96879	-2.88431	-4.75226	-4.94126	-2.06124	-5.40258	-5.57374	-5.61428	-5.22075	-5.2458	-5.24249
PYCARD	-1.17982	0.183257	2.44806	-2.88828	-2.42637	-0.870013	-0.944082	-5.14644	-2.76093	-3.11267	-2.07595	-0.820347	-1.64351
RNPEP	-1.30945	0.215145	2.21662	-2.90255	-0.747279	0.27305	-1.08395	-4.08163	-2.67445	-4.30497	0.212787	-0.267214	0.142436
SEC24C	-1.79604	0.32483	1.62224	-2.91361	-1.20217	-4.77923	-0.587844	-0.110981	-5.47883	-2.15569	-5.42746	-5.32536	-5.41639
RAN	-0.882506	0.0997847	3.32504	-2.93437	2.73507	1.93797	3.01188	2.4429	1.36938	0.298796	2.04081	1.90726	2.01567
ERAP2	-0.832378	0.0857026	3.54452	-2.95038	-0.187314	-0.504871	0.513901	-0.66939	-0.459566	-1.73706	-0.322821	-1.30201	-0.859985
A4GALT	-1.88503	0.337893	1.56536	-2.95076	-4.7817	-0.478871	-5.19927	-5.30546	-5.43247	-5.40473	-5.38009	-5.3222	-5.38495
ALDH2	-1.4295	0.239015	2.06483	-2.95168	-3.44029	-1.3066	-1.55499	-5.28725	-5.38425	-5.62638	-2.53762	-0.910903	-1.43439
LIF	-1.97277	0.351088	1.5101	-2.97907	-0.23755	5.11844	4.05828	1.02102	1.11337	1.22561	-0.206244	2.25969	0.628296
FAM50A	-1.35851	0.216898	2.20491	-2.99538	-4.81227	-4.90071	-2.56638	-5.38974	-5.65986	-5.45786	-5.32111	-5.41402	-5.46718
TPD52L2	-1.08234	0.146504	2.77099	-2.99915	0.83021	-0.537332	0.929098	-0.719822	-1.81381	-2.00184	-0.139887	0.274641	0.350632
WNT5B	-1.47956	0.243676	2.03697	-3.01382	-2.11507	-4.74142	-4.91441	-5.22041	-5.41748	-5.60411	-5.40358	-5.41831	-5.3553
ECHS1	-1.27261	0.192713	2.37547	-3.02305	-2.1539	0.144922	-1.48862	-3.45658	-3.19342	-1.60139	-2.5688	-1.76528	-2.04539
PTPN23	-1.59859	0.269195	1.89328	-3.02657	-1.95357	-1.80657	-5.05607	-5.38852	-2.31086	-5.38755	-5.39847	-5.28818	-3.45039
AKR1C2	-0.821	0.0775027	3.68961	-3.02917	1.46758	0.69286	0.789974	1.08346	0.498833	0.777482	-0.295263	-0.140722	-0.948961
HMGN2	-1.85579	0.320343	1.64231	-3.04779	-0.68751	-4.75417	-5.0996	-5.21508	-5.50488	-5.60482	-5.32196	-5.13658	-5.43396
SVEP1	-1.57478	0.261179	1.93689	-3.05017	-1.79281	-4.76823	-4.90984	-5.30815	-5.57788	-5.4976	-5.27428	-5.30013	-5.43238
UBE2L3	-1.14069	0.15532	2.68669	-3.06468	0.361307	2.20991	1.58831	0.588152	0.486418	1.28198	-0.574725	0.372777	-0.679699
PPT1	-1.00644	0.121059	3.04622	-3.06584	-1.02346	0.0457994	0.37592	-2.25357	-1.16434	-0.773897	-1.03544	-0.911424	-1.10346
RPL13AP3	-1.18263	0.165481	2.59526	-3.06923	-0.81054	-0.21835	-0.988528	-1.54832	-1.10794	-5.3326	-1.11322	-1.49732	-0.531219
CTSZ	-1.27618	0.188707	2.40578	-3.0702	4.18917	1.88922	2.9728	1.52679	1.11678	1.62575	2.3232	1.93997	1.91282
TNPO2	-1.53964	0.250771	1.99556	-3.07244	-1.49082	-4.73751	-3.33718	-1.41494	-5.57362	-5.5396	-5.3886	-5.26307	-5.18904
BCAT2	-1.41915	0.222016	2.17127	-3.08136	-4.97933	-3.32168	-2.16968	-2.28476	-5.5655	-5.51323	-5.2802	-5.40353	-5.40908
SEPTIN11	-1.32716	0.199825	2.32319	-3.08325	-0.964739	-2.75674	-2.28637	-3.5781	-5.57801	-5.48122	-1.69759	-2.42775	-1.21597
SNRPB	-1.56369	0.253924	1.97753	-3.09225	-4.94634	-1.52546	-3.74053	-2.96523	-5.61533	-5.33402	-5.23998	-5.30669	-5.34558
PDLIM3	-1.39297	0.214523	2.2208	-3.09352	-0.607149	-0.547604	-0.115636	-5.40465	0.884515	0.63766	-2.33668	-1.47872	-3.20074
PHLDB1	-1.90913	0.324522	1.62361	-3.09968	-4.92589	-0.543447	-5.00323	-5.35425	-5.57144	-5.53284	-5.33702	-5.19846	-5.40588
ERP29	-0.781732	0.0637621	3.97116	-3.10438	1.42345	0.998441	1.57598	0.574891	-0.372356	-0.390998	1.12916	1.13034	1.2343
OXSR1	-1.0328	0.123958	3.01208	-3.11087	-1.51463	-1.97215	-2.54676	-3.09733	-3.02162	-5.45012	-2.32332	-2.16811	-2.20336
DYNLRB1	-0.968067	0.107494	3.21767	-3.11492	0.159955	0.408577	0.456481	-1.39388	-0.938981	-2.49365	0.0148958	0.653729	0.399507
ADAM15	-1.87425	0.315643	1.66363	-3.11807	-0.75261	-5.01277	-0.787536	-5.13564	-3.01976	-2.87952	-2.6636	-5.38699	-5.26582
ECE1	-1.49259	0.231933	2.10822	-3.14671	-4.76812	-4.78196	-2.13357	-5.25806	-5.46727	-5.53641	-5.32296	-5.38733	-5.3508
LXN	-1.14356	0.147021	2.7659	-3.16299	0.862143	2.10048	2.61269	-0.914405	0.647159	1.66404	0.336888	1.51627	1.0393
CREG1	-0.907431	0.0892694	3.48569	-3.16302	-4.81617	-4.78412	-3.91704	-5.4039	-5.47583	-5.51893	-5.33351	-5.30417	-5.44289
STX4	-0.803092	0.0650192	3.94299	-3.16658	-0.281028	-0.767843	0.125907	-0.911158	-1.31788	-2.0239	-1.01882	-0.397496	-0.995233
PALLD	-1.30314	0.184934	2.43492	-3.17304	-1.30265	-3.1718	-1.83945	-2.80192	-5.59691	-5.42625	-2.73392	-2.02225	-1.86541
PFDN1	-2.04318	0.340476	1.55437	-3.17586	-5.02571	0.673508	-2.07024	-5.15724	-5.52474	-5.51422	-3.08557	-3.50004	-2.32213
FAHD2A	-1.49818	0.22635	2.14337	-3.21116	-5.00544	-2.41086	-2.38835	-1.90774	-5.42143	-5.37183	-5.21596	-5.37116	-5.31029
COLEC12	-1.51771	0.229001	2.12658	-3.22753	-3.84608	-3.60555	-1.12363	-2.87832	-5.60015	-1.90232	-5.22222	-5.37957	-5.27423
UBE2H	-2.01935	0.329103	1.60339	-3.23781	-5.01168	-4.89971	-0.221663	-5.33254	-5.53796	-5.39339	-5.42617	-5.28793	-5.40421
GBA	-0.533853	0.014766	6.08158	-3.24667	-1.07286	-1.39676	-1.06526	-1.68981	-1.75346	-1.37051	-1.64793	-1.83283	-1.97832
GNB1	-0.568115	0.0190207	5.71629	-3.24751	-0.228117	-0.338577	0.0450702	-0.937356	-0.118357	-0.666858	-1.00382	-0.632528	-1.09302
STXBP1	-2.49759	0.405527	1.30213	-3.25219	3.34007	-4.78167	-0.459523	-5.14565	-5.54404	-5.418	-0.924122	-1.22667	-0.529317
MYL12B	-1.00391	0.105653	3.2426	-3.25527	2.35616	3.20128	3.18502	0.557267	1.8355	0.898279	1.82917	3.60761	2.73365
EDN1	-1.34	0.185449	2.4309	-3.25741	-2.95392	-3.18038	-5.09886	-2.56384	-5.633	-5.15472	-5.74788	-5.94022	-5.46666
STC2	-0.366527	0.00203914	8.93782	-3.27595	2.92699	3.03615	3.07866	2.58826	2.93274	2.65764	2.4943	2.61621	2.59528
GABARAP	-1.98013	0.316413	1.66012	-3.28725	-4.85386	-0.438671	-4.99094	-5.23559	-5.51584	-5.49212	-5.41409	-5.33119	-5.45887
PTPRJ	-1.51811	0.222226	2.1699	-3.29415	0.263381	-1.78825	-1.08005	-0.508555	-0.828493	-1.48207	-5.41122	-5.37661	-0.711535
DYNLL2	-1.21923	0.152537	2.71276	-3.30747	0.492808	2.17228	2.26124	1.92103	0.302394	-0.235694	0.323323	0.140509	0.0857401
GPX1	-2.25753	0.360637	1.47138	-3.32169	1.39879	-2.61583	-5.20058	-5.1677	-5.55769	-5.50527	-3.62537	-2.67573	-3.84871
TMEM132A	-1.90391	0.29562	1.75818	-3.34742	1.62872	1.41668	0.755352	0.0709536	-5.65732	-5.56782	2.17966	2.57628	2.57629
CPXM2	-0.786924	0.0517614	4.27198	-3.36172	-1.16357	-1.38848	-0.876151	-2.79737	-2.48534	-0.723424	-1.65719	-1.74962	-2.16501
CLSTN1	-1.06478	0.10881	3.20012	-3.40741	2.64015	3.34872	4.08845	3.07049	2.37258	2.16088	2.34228	1.99924	1.82052
MIF	-1.37678	0.179223	2.48018	-3.41466	0.328562	2.5209	0.538112	0.0960909	-0.80504	-1.78811	1.68874	-0.559066	-0.118138
FXN	-1.60916	0.228618	2.12899	-3.42589	-4.42318	-1.74904	-1.44922	-5.36555	-4.93137	-4.41805	-5.35169	-2.99055	-1.84065
TWF2	-0.999632	0.0921057	3.44057	-3.4393	0.709732	-0.0109148	1.08121	-1.68693	-0.707116	-1.29553	0.650781	0.253712	0.347339
HMGN1	-1.7418	0.251377	1.99208	-3.46979	-1.16681	-3.75789	-4.90171	-5.27872	-5.51236	-5.33186	-3.46839	-5.2158	-5.29643
GNAS	-1.83769	0.268916	1.89477	-3.48202	-0.733484	-2.43771	-4.95714	-5.18347	-5.66727	-5.62149	-2.91184	-4.09259	-3.80617
PTMS	-2.0794	0.31295	1.676	-3.48506	0.262625	-5.02162	-3.38444	-3.12783	-5.60238	-5.6253	-5.61771	-3.54856	-5.24149
DCBLD2	-0.671172	0.0269423	5.21398	-3.49948	-0.241923	-0.434563	-0.253873	-1.25849	-1.72489	-1.17848	-0.435438	-0.994414	-0.296041
ACP1	-1.06599	0.100523	3.31441	-3.53313	-0.18205	-0.764507	0.246771	-2.20208	-2.00004	-2.76702	-0.684758	-0.291187	0.149553
TLN1	-0.855635	0.056183	4.15372	-3.55407	3.0198	2.15125	2.7149	1.6378	0.977061	1.13579	2.27411	2.33874	2.27461
NIT1	-1.09471	0.104966	3.25201	-3.56002	-3.52973	-2.40583	-3.02856	-4.06242	-5.61502	-5.4767	-3.15587	-3.30449	-2.88201
SPTBN1	-1.13814	0.114374	3.12817	-3.56031	2.70288	1.48203	2.86784	-0.242828	0.362538	0.846452	2.14816	2.03571	2.12659
SEMA3C	-0.919581	0.0674419	3.89021	-3.57736	-1.00739	-0.350912	0.000969179	-2.47175	-0.714595	-1.84286	-0.882656	-1.1202	-1.2001
CTTN	-0.929522	0.0690117	3.85701	-3.58518	2.33541	1.28406	1.70079	0.504157	1.04835	0.0536141	0.972768	0.580951	1.90357
CFL1	-0.867668	0.0539574	4.21204	-3.65465	5.02974	5.68159	5.06105	4.0479	3.86356	3.30686	4.93416	5.02969	5.1566
YWHAH	-0.839415	0.0486838	4.36041	-3.6602	2.03422	1.42883	1.42839	-0.472333	0.529361	0.806321	1.11726	1.4677	1.29807
RPS11	-0.798306	0.0412654	4.59892	-3.67135	1.08063	0.342767	0.896918	0.233327	-0.0728336	0.531071	-0.0891166	-0.823373	0.0717156
CLIC1	-1.09823	0.0982457	3.34746	-3.67628	4.09246	2.94005	4.29046	2.65161	2.04265	1.83207	3.10685	3.2484	3.17498
JAG1	-1.58267	0.198914	2.32978	-3.68728	-2.16927	-5.025	-4.03211	-5.22828	-5.43375	-5.48106	-5.25982	-5.24521	-5.30066
SF3B2	-2.00847	0.280025	1.83637	-3.68829	-4.98626	-0.980667	-1.28695	0.641144	-5.62619	-5.57846	-5.35068	-5.33942	-5.30495
RPL28	-1.84392	0.249481	2.003	-3.69337	-1.0374	-2.45555	-4.73627	-3.3915	-5.51233	-5.53006	-8.15218	-2.64825	-2.28765
RAB1A	-1.30487	0.139328	2.84344	-3.71031	-0.595995	1.11995	-0.681583	-0.580057	-2.37829	-2.1311	-1.03285	-1.04969	-0.972463
GFPT2	-1.13923	0.102659	3.28407	-3.74133	-3.94654	-3.69487	-5.00232	-5.19647	-5.46094	-5.46961	-5.39907	-5.2418	-5.35495
TOLLIP	-1.81233	0.238419	2.06843	-3.74868	-4.75395	-1.26124	-2.13632	-0.396146	-5.52361	-5.47054	-5.26203	-5.30731	-5.21736
SNX3	-1.11647	0.0975171	3.3582	-3.74932	-0.168172	0.631597	0.155605	0.409343	-2.78332	-2.25118	-0.469268	0.0192488	-0.38557
MFAP2	-0.891957	0.0534381	4.22599	-3.7694	0.367621	0.167131	0.131684	-0.240375	-0.694441	0.790474	-1.03	-1.10609	-1.73844
DBI	-1.17812	0.107112	3.22281	-3.79686	1.93345	2.46616	3.30349	-0.351512	0.909293	0.642561	1.8384	2.57659	2.72213
MAN2B2	-1.38835	0.149139	2.74527	-3.8114	-2.48226	-2.10578	-2.25583	-2.01471	-5.46636	-5.50493	-1.56842	-1.99266	-5.47076
RPSA	-0.766577	0.0314322	4.99161	-3.82645	1.49853	1.08387	1.58217	0.667828	-0.286928	0.218628	1.25443	0.666235	1.20947
CLIC4	-0.950883	0.0610998	4.03269	-3.83461	3.35262	3.11243	3.59727	1.72712	1.35714	1.53784	3.15364	3.19616	3.44743
SNX6	-1.2088	0.110343	3.17993	-3.84391	-1.84082	-1.41657	-0.996033	-1.62399	-1.89662	-5.52476	-1.82424	-2.05395	-2.8361
H3F3A	-1.47067	0.161691	2.62869	-3.86593	0.306731	0.777342	0.226907	0.896368	0.932225	0.93061	-3.71166	-2.82559	-2.424
ITGAV	-1.29392	0.124552	3.00518	-3.88847	-0.446778	-1.46646	-0.579972	-3.13804	-2.91872	-4.50966	-0.659352	-0.854007	-0.670177
CDH11	-1.55402	0.176014	2.50624	-3.89475	1.22159	1.64881	2.14694	-2.0852	-1.8727	-0.832429	3.22285	2.98212	-0.704078
SEC13	-1.02141	0.0711374	3.81325	-3.8949	-0.899283	0.223984	-0.158687	-0.679518	-2.6829	-1.37573	-0.713702	-0.743257	-1.60134
PRDX3	-1.48165	0.160818	2.6365	-3.90637	-0.0938942	2.33899	1.50873	0.513891	-0.854232	-1.33311	-0.122491	0.100674	0.313045
LAMA4	-1.34008	0.132457	2.9164	-3.9082	5.23999	3.38125	4.37804	3.42131	4.56946	4.41637	2.28198	1.47838	1.79059
BLVRA	-1.59142	0.182095	2.45724	-3.91051	-2.40463	-1.53566	-0.854116	-5.15641	-5.51082	-5.35515	-1.0287	-0.643799	-1.44247
SNX1	-1.33248	0.130132	2.94195	-3.92008	-2.63045	-2.0503	-3.46978	-5.18157	-5.6462	-1.64217	-5.43294	-3.07672	-3.31632
DSP	-1.78299	0.217517	2.2008	-3.92401	-2.27124	-4.94477	-1.5604	-3.2949	-5.6216	-5.43911	-5.35249	-3.14926	-5.39342
DYNC1I2	-2.06596	0.268036	1.8995	-3.92429	-0.583694	-4.91605	-4.35359	-5.31895	-5.53566	-5.33978	-5.21243	-5.37077	-5.3248
CAST	-1.89206	0.237265	2.07543	-3.92683	-0.796021	-4.78377	-3.12508	-5.22796	-5.55455	-5.56739	-5.38397	-2.97105	-4.05718
TNFRSF10B	-2.17596	0.284534	1.81333	-3.94572	-4.87202	-0.27594	-0.519286	-5.35789	-5.38078	-5.36306	-1.66472	-1.30373	-5.32006
HRNR	-0.827279	0.0362796	4.7847	-3.95828	1.05579	0.705127	1.45814	0.495754	0.749255	0.176637	-0.0470961	-0.174048	0.273936
VDAC1	-2.0237	0.257004	1.96014	-3.96674	-0.90642	-1.79784	-5.10643	-0.617994	-5.64789	-5.32773	-5.38901	-5.41733	-5.36364
FAP	-1.5395	0.165575	2.59444	-3.99414	-2.38188	-0.963569	-1.44441	-0.66339	-1.65164	-1.7976	-3.21747	-6.17359	-5.31301
PSMB2	-0.988475	0.0602459	4.05299	-4.00628	-0.324821	0.521034	0.643498	-0.762863	-1.66419	-1.40696	-0.334575	-0.0454039	-0.0374375
PXDN	-1.28072	0.113993	3.13299	-4.01249	5.05755	3.33216	3.95517	3.35111	3.06291	3.07079	2.72217	2.18519	2.61323
BAX	-1.34092	0.125404	2.99535	-4.01652	-0.38189	-1.70797	-1.74385	-2.486	-3.05512	-5.46101	-1.82834	-1.30057	-1.58188
IGFBP3	-1.51843	0.156615	2.6747	-4.06135	3.11207	0.746879	1.54187	0.648319	0.186537	0.341459	0.412078	-0.263271	0.365943
EIF3A	-1.85883	0.2198	2.18574	-4.06291	-1.34739	-3.45263	-5.05314	-3.64776	-5.50851	-5.51815	-5.43622	-5.31675	-5.4319
SORD	-1.32494	0.119202	3.06853	-4.0656	-2.73315	-3.53987	-3.61515	-5.18593	-5.48507	-1.22502	-5.24005	-5.34846	-5.24143
HYPK	-1.73549	0.196188	2.34969	-4.07787	-2.08658	-4.74012	-1.77148	-2.77177	-5.58863	-5.6172	-5.20795	-4.15887	-4.26489
COPS3	-1.81473	0.2098	2.25292	-4.08843	-1.57418	-4.98783	-2.45338	-5.38645	-5.49057	-5.33673	-5.28133	-5.26198	-2.16209
GUK1	-1.62431	0.173518	2.52684	-4.10438	-1.70324	-1.23839	-1.55252	-5.32207	-5.45843	-5.43012	-0.929312	-0.7942	-0.800045
NANS	-1.41841	0.13431	2.89636	-4.10825	-0.893187	-0.706985	-1.0002	0.730877	-2.57465	-5.36108	-2.45511	-1.8278	-2.22348
COL6A1	-0.992713	0.056621	4.14252	-4.11234	6.07722	6.96709	7.03075	5.94542	6.38304	6.19354	5.4103	5.25013	5.0114
SERPINB1	-1.43638	0.135866	2.87975	-4.1364	2.3298	1.92768	2.65154	0.613978	-1.02436	-1.87877	2.59336	2.44214	2.45343
RPS19	-1.02628	0.0610632	4.03355	-4.13956	1.64902	0.754112	1.52411	-1.02363	-0.0767937	-0.132241	0.432545	1.14103	1.35587
EEF1D	-1.0083	0.058055	4.10644	-4.14053	1.83841	1.90159	2.46719	-0.213511	0.571301	0.296814	1.67703	2.13463	1.89831
SRPX	-1.04094	0.0633417	3.9807	-4.14367	4.0777	3.19267	3.08035	2.78595	2.36225	2.34552	2.73803	2.30147	1.92256
RAC1	-1.04434	0.063017	3.98811	-4.16497	1.01752	1.61819	2.17823	1.19332	0.338414	0.872977	-0.330694	0.594583	0.693231
SPAG9	-1.30973	0.108206	3.20815	-4.20182	-3.4156	-4.95972	-3.71234	-5.34868	-5.46164	-5.4728	-5.22881	-5.28284	-5.23894
RDX	-1.41002	0.124695	3.00352	-4.23502	0.555193	-1.24621	-0.253505	-3.788	-2.60774	-2.63627	-0.515876	-0.147147	-0.654127
MMP19	-1.06477	0.0626312	3.99697	-4.25585	0.326421	-0.189138	0.123912	-3.15181	-0.339289	-0.882935	-0.634299	-0.458233	-0.399652
BHMT	-0.507562	0.0029852	8.38796	-4.25741	-4.75427	-4.77784	-4.97984	-5.25967	-5.58392	-5.43464	-5.3981	-5.1993	-5.19365
ADAMTSL1	-1.43413	0.127454	2.97195	-4.26217	-2.85365	-2.1336	-2.02784	-0.720865	-2.83706	-3.13801	-5.38468	-5.34574	-5.20862
DPYSL3	-1.09612	0.0672797	3.89368	-4.26794	2.99437	3.04094	2.99292	1.11871	1.09318	0.446573	3.0329	2.96956	2.81883
TARS	-1.62659	0.161484	2.63054	-4.27882	2.50715	0.00814228	0.427064	-0.337484	-1.23056	-1.46859	-0.318478	-0.251695	-0.268051
RPN1	-1.42124	0.122506	3.02907	-4.30505	-2.99815	-4.92106	-3.90463	-5.11749	-5.64142	-5.4191	-5.27301	-5.32879	-5.39534
EIF3M	-1.40468	0.117967	3.08354	-4.33139	-1.44923	0.0144007	-1.59726	-0.296779	-1.63456	-1.76485	-4.08269	-3.49416	-3.21919
HSPD1	-1.23413	0.0876804	3.5116	-4.33378	2.09343	0.841669	1.81495	-0.472376	-0.241148	-1.33923	1.41782	1.19382	1.53643
PLBD2	-1.77028	0.183173	2.44872	-4.33492	-0.448526	-2.42512	-1.03407	-5.14859	-5.518	-5.53417	-0.981993	-0.685899	-0.568459
ATP1B3	-1.84884	0.196848	2.34484	-4.33524	-5.01068	-1.92968	-2.07683	-2.2036	-5.58332	-5.48102	-5.15159	-5.4143	-5.29359
PRDX5	-1.06777	0.0596012	4.06851	-4.34426	2.24449	2.88982	3.02276	1.14753	0.528253	0.650922	2.2817	2.90815	2.39095
ADRM1	-1.80553	0.187781	2.41288	-4.35652	-3.48522	-2.01553	-5.19009	-5.26918	-5.4309	-5.40054	-5.40992	-5.31389	-5.39041
THBS2	-1.4141	0.117519	3.08904	-4.36821	4.76388	2.79302	4.07091	3.26904	3.59355	3.50538	1.68463	1.44979	1.26862
TRAP1	-1.39394	0.111675	3.16263	-4.4085	-2.30208	-1.3973	-1.67363	-5.21072	-2.25345	-5.55323	-2.30262	-2.17393	-1.61566
FAHD1	-1.59613	0.147305	2.76312	-4.41032	-4.92983	-2.52715	-3.81546	-5.24826	-5.4551	-5.58506	-5.27733	-5.3395	-5.21643
ASL	-1.66952	0.159602	2.64745	-4.41995	-4.76423	-2.71959	-2.11906	-5.27183	-5.52364	-5.52399	-3.80697	-3.91601	-5.18041
CYCS	-1.94409	0.206638	2.27483	-4.42246	-0.641742	1.82737	1.13824	-5.28784	-3.00451	-2.73716	0.753258	1.90489	1.35456
PGD	-0.922627	0.0352747	4.82522	-4.45188	2.82804	2.73045	3.04812	2.00849	1.05295	0.8837	2.5278	2.50948	2.69506
YWHAB	-1.0163	0.0477601	4.38805	-4.45956	4.47394	3.51015	4.2472	2.58062	2.7953	2.10782	3.54879	3.54615	3.78612
SEC24D	-1.24812	0.0839342	3.5746	-4.46154	-1.4541	-1.50594	-2.63591	-2.41853	-3.432	-5.34979	-2.76608	-2.33666	-2.37757
CALM3	-1.70245	0.162489	2.62159	-4.46313	1.20216	-1.54996	-0.898347	-1.94113	-0.77298	-1.28652	-3.49083	-3.15372	-2.06182
NUCB1	-1.27881	0.0886334	3.49601	-4.47071	4.99868	4.26915	5.74568	3.48315	4.04887	3.98655	3.54343	3.60117	3.69101
PTX3	-1.15245	0.0677529	3.88357	-4.47563	3.95836	5.09125	5.11066	2.55361	3.24414	3.3214	4.59224	3.78331	3.91114
PURB	-1.73132	0.165748	2.59294	-4.48921	-1.24953	-3.59094	-2.52142	-5.38493	-5.62149	-5.44607	-5.16967	-3.41252	-0.0770248
AP3S1	-1.56739	0.135801	2.88043	-4.51475	-2.70704	-4.9377	-3.62413	-5.28011	-5.44028	-5.43463	-5.21453	-5.38745	-5.18506
GRB2	-1.43032	0.111854	3.16031	-4.52026	-0.379312	-1.30961	-0.754957	-1.40173	-5.37999	-3.30938	-1.51123	-1.07711	-0.790235
CD99	-1.13146	0.062205	4.00683	-4.53357	0.14334	0.485527	0.226219	0.604418	0.022072	-0.28546	-1.6527	-2.48739	-1.27955
HNRNPA1	-1.08795	0.0556283	4.16804	-4.53462	1.0977	1.57716	1.71645	1.62911	1.09142	1.16923	-0.803775	-0.688477	-0.142621
PTPRM	-2.59522	0.29757	1.7487	-4.53827	0.247418	0.815171	-4.92764	0.534183	-5.66536	-5.57415	-5.39026	-5.41717	-1.7887
LRRC59	-2.08148	0.220612	2.18042	-4.53849	-2.25482	1.90002	0.288039	-2.59055	-2.44235	-4.27603	-2.45224	0.449092	-1.31028
COPZ1	-1.62966	0.144293	2.79292	-4.55153	-1.49895	-2.5151	-1.45007	-5.3107	-5.61673	-5.52491	-1.51803	-1.13182	-1.60405
LAMA2	-1.82734	0.177314	2.49562	-4.56036	3.3735	1.57595	2.86937	4.11811	-0.265465	-0.227734	2.5619	-3.438	1.92478
HINT1	-1.64758	0.145981	2.77614	-4.57392	3.17365	2.35667	4.85568	2.39355	1.8392	1.09123	1.43769	1.7949	2.32993
HIST2H2AC	-1.48559	0.117827	3.08525	-4.58341	0.00735588	1.93773	0.528512	-0.328844	1.32573	0.297849	-2.47457	-1.2086	-1.5779
PDLIM7	-1.51344	0.121842	3.03691	-4.59618	0.416665	0.391267	0.389761	-4.92555	-0.976687	-1.35505	-0.0118649	0.480506	0.103407
SET	-1.95634	0.194359	2.3632	-4.62323	-0.715962	-4.31854	-2.12671	-5.14137	-5.48348	-2.55058	-2.18107	-5.30969	-5.39428
VCL	-1.06221	0.0488855	4.35445	-4.62535	3.58227	2.89912	3.96975	1.86146	1.9607	1.97875	3.19366	2.69158	2.84284
DNASE2	-1.36847	0.0958687	3.3828	-4.62925	0.162043	-0.479673	0.217824	-4.3675	-1.59121	-1.71029	-0.350357	-0.174059	-0.217012
HMOX1	-0.509988	0.00184532	9.08191	-4.63166	-4.97422	-4.78145	-4.98483	-5.27061	-5.66339	-5.60661	-5.40208	-5.3245	-5.27373
ADAMTS7	-1.90103	0.184682	2.43688	-4.63259	-1.65485	-4.95529	-2.76752	-5.28039	-5.47097	-5.38483	-4.28164	-5.16745	-4.57625
SLC3A2	-1.70636	0.152308	2.71493	-4.63266	0.194817	-2.57243	-1.07875	-5.35439	-2.59859	-2.81673	-1.94205	-1.9544	-2.48473
DNAJC8	-2.22494	0.235389	2.08688	-4.64319	-1.99699	-0.495549	-5.08122	-1.3973	-5.62146	-5.50833	-5.30896	-5.32274	-5.33839
LAMC2	-2.04496	0.207044	2.27199	-4.64612	0.448981	-0.702317	2.83501	-1.96078	-2.31579	3.63019	-1.67515	-2.7369	-2.04797
ICAM5	-1.76295	0.160488	2.63946	-4.65324	-1.65518	-4.14003	-1.52133	-5.21517	-5.58529	-2.75214	-5.23008	-3.07708	-3.35104
AKAP9	-1.21728	0.0690707	3.85578	-4.69358	3.31548	1.92843	2.45823	2.31176	1.78443	1.38704	0.89851	0.657345	1.06151
TGFBR3	-1.67825	0.14344	2.80148	-4.70159	-4.98122	-3.63918	-2.49701	-5.14299	-5.57435	-5.49233	-5.38891	-5.36242	-5.34332
RPL18	-1.54868	0.120127	3.05736	-4.73487	1.37936	-0.349094	-0.505825	-1.19776	-1.38087	-1.74711	-1.04807	-1.25859	-1.6108
ALDOC	-1.64108	0.135352	2.88521	-4.73488	0.26463	0.453465	1.12216	1.20763	-0.321665	-0.619611	-5.33878	-0.357797	-0.735761
RTCB	-1.17402	0.0610842	4.03306	-4.73489	-0.466164	-1.44816	-1.3562	-1.64811	-3.24781	-3.72583	-2.33536	-1.23624	-1.39181
FLNB	-0.908014	0.0265401	5.23568	-4.75407	3.15794	2.69257	3.14752	2.15456	0.797396	1.98646	2.23515	2.65976	2.71464
HNRNPAB	-1.5491	0.118875	3.07248	-4.75956	-1.28919	-2.44204	-0.311823	-1.6493	-2.35938	-2.9055	-5.51564	-2.08374	-2.86714
PSMD5	-1.4941	0.108003	3.21085	-4.79734	-2.92696	-1.91866	-2.03349	-5.13522	-5.65251	-5.46799	-2.19482	-1.88661	-2.38568
RIDA	-1.69634	0.138854	2.84835	-4.83176	-2.56155	-1.98588	-0.728324	-5.15604	-5.55307	-5.39856	-1.44068	-1.79458	-1.3866
MXRA7	-2.11874	0.204896	2.28703	-4.84563	-5.0376	-1.12531	-3.61155	-5.35854	-5.48466	-5.4588	-5.2656	-5.37886	-5.3149
CKAP4	-1.69508	0.137278	2.86482	-4.85609	0.47681	0.308114	-0.420269	-0.305979	-2.97971	-5.51304	-1.37147	0.188722	0.540329
PAMR1	-1.16045	0.0542988	4.20293	-4.87731	2.03356	0.995895	1.99347	0.411406	0.789475	1.15993	0.477687	0.0105937	0.234045
AP2M1	-2.1754	0.209601	2.25428	-4.90396	3.78956	0.416338	2.27778	4.44387	-3.27824	-3.56313	0.840445	0.952711	0.519312
NUDT2	-1.2101	0.0598604	4.06225	-4.91571	-1.55405	-1.71031	-2.16886	-3.12145	-2.01687	-5.34208	-2.5382	-2.22399	-2.88442
PGM2	-0.987707	0.0315704	4.98528	-4.924	-0.785393	-0.211337	-0.0953924	-1.88579	-0.844632	-2.41792	-1.34417	-1.26633	-0.351641
AKT1	-1.71296	0.135918	2.8792	-4.93196	-4.91359	-3.55613	-2.46219	-5.1769	-5.45426	-5.50859	-5.15058	-5.41299	-5.43832
FAM49B	-1.2132	0.0592995	4.07584	-4.94482	-2.50228	-1.97779	-1.9951	-3.84638	-3.21888	-5.58316	-2.59146	-2.66	-2.32968
TRMT112	-1.8871	0.16242	2.6222	-4.94834	-3.37648	-4.9267	-1.90399	-5.12372	-5.4045	-5.473	-5.40653	-5.14756	-5.18159
NPEPL1	-1.72076	0.134606	2.89319	-4.97849	-2.9453	-2.96972	-5.08025	-5.4017	-5.53869	-5.48255	-5.29004	-5.14852	-5.45362
PLPBP	-1.40576	0.0857526	3.54368	-4.98155	-1.66809	-2.97081	-1.39099	-5.23018	-3.22879	-2.95496	-3.70821	-1.763	-3.6092
CTNND1	-1.76656	0.140898	2.82728	-4.99456	-2.53082	-3.10536	-5.01093	-5.13732	-5.57179	-5.55252	-5.17143	-5.14284	-5.31773
AKAP12	-1.78353	0.142892	2.80701	-5.00639	0.0640264	-1.57841	-1.67749	0.464976	-5.55762	-2.71062	-1.83299	-5.23557	-2.21313
FBN1	-0.78189	0.0113385	6.46262	-5.05306	4.89503	4.58551	5.10475	4.46078	4.18994	4.34714	3.95933	3.87546	3.64658
AP3M1	-2.03456	0.178393	2.48687	-5.0597	-4.9813	-1.6409	-2.15189	-2.95907	-5.52728	-5.39918	-5.387	-5.28306	-5.19996
ADAM10	-1.2369	0.0578358	4.11189	-5.08599	1.97132	1.70869	2.91571	0.160055	1.12444	1.22597	1.26135	0.944621	1.05363
NLN	-1.97874	0.164562	2.6033	-5.15125	-4.96373	-1.77382	-3.32538	-5.29569	-5.40166	-5.43651	-5.34262	-5.23605	-5.28578
LAMP1	-1.9959	0.166725	2.58445	-5.1583	-5.03908	-1.69442	-3.15409	-5.13403	-4.18886	-5.54569	-5.26294	-6.40648	-5.21255
YBX1	-0.921093	0.0203359	5.61983	-5.17639	2.08875	1.6209	1.7822	0.304333	0.394565	0.282288	1.2711	1.84664	1.35822
AIMP1	-1.40312	0.0773636	3.6922	-5.18061	1.17282	-0.418041	0.863707	-1.85563	-1.53057	-1.54321	0.0133521	0.217947	-0.48366
DNPEP	-1.85339	0.14372	2.79867	-5.18702	-4.80439	-1.98709	-2.70467	-3.03386	-5.63992	-5.47803	-5.26579	-5.26205	-5.43298
FUBP3	-2.09046	0.1788	2.48359	-5.19184	-2.95291	-1.62952	-5.15935	-5.30033	-5.62941	-5.4883	-5.16754	-5.21942	-5.22132
HLA-A	-1.34181	0.0677908	3.88277	-5.20995	0.454865	1.23676	1.99317	0.117052	0.472724	0.432097	-0.0878571	-0.0586005	-1.55671
PSMD6	-1.83841	0.13915	2.84528	-5.23081	-4.80033	-2.06473	-2.79279	-3.39964	-5.4243	-5.53184	-5.15799	-5.3797	-5.45269
PDIA4	-1.78085	0.130259	2.94054	-5.23667	2.78025	0.230476	1.2635	-2.2989	-1.59167	-1.45091	0.737451	1.01012	1.45726
PSMD3	-1.80232	0.131353	2.92848	-5.27806	-2.29623	-4.95395	-3.38656	-5.11679	-6.55218	-5.41431	-2.74851	-5.26609	-6.98951
KRT82	-2.86957	0.278462	1.84445	-5.29277	-4.97037	1.62512	-0.820899	1.44084	-5.61374	-5.43565	-5.2548	-5.37455	-5.31182
RPL17	-1.86433	0.139428	2.84241	-5.2992	-3.16931	-2.30716	-4.96732	-5.21873	-5.6257	-5.41487	-5.1917	-5.25894	-5.36364
PEBP1	-0.878506	0.0149153	6.06707	-5.32995	3.46649	3.07542	3.6484	2.2996	2.27503	2.29076	3.20643	1.93467	3.10308
MOB1B	-1.56103	0.092347	3.43679	-5.36494	-2.01778	-0.637974	-0.834203	-2.66928	-5.59794	-3.57942	-1.37318	-1.85027	-1.27602
IRF3	-1.86835	0.134583	2.89343	-5.40595	-2.27419	-4.91779	-3.32231	-5.24166	-5.66717	-5.44169	-5.365	-5.23762	-5.28555
NPPB	-2.38108	0.207177	2.27106	-5.40757	-0.559609	-3.52142	-4.96029	-5.38655	-5.66165	-5.38447	-5.15116	-5.35787	-5.42739
CTNNB1	-2.18683	0.178911	2.48269	-5.42923	-0.515569	-4.27184	-1.54119	-1.35309	-5.55202	-5.4617	-4.06918	-5.34092	-4.00131
IGFBP6	-1.29921	0.0551347	4.1809	-5.43185	4.37197	3.40079	3.355	2.52406	2.43248	2.32845	2.18156	2.60199	2.39173
RAB10	-1.27246	0.051656	4.27492	-5.43968	-0.685821	-1.58189	-0.651472	-1.34793	-3.31165	-0.503228	-3.05052	-2.88797	-2.37184
CBX3	-2.13117	0.169457	2.56101	-5.45795	-1.45836	-4.9607	-3.19344	-5.32564	-5.4337	-5.38129	-5.35692	-5.20043	-5.31402
NRP2	-1.28256	0.0521321	4.26169	-5.46586	-1.14418	-0.506877	0.193515	-1.46535	-0.932133	-1.11543	-2.44636	-1.97768	-2.67349
TGFB1	-1.03984	0.0260561	5.26223	-5.47188	0.801501	0.2848	1.1444	-0.601743	-0.126815	-1.30873	0.182987	-0.0290756	0.105728
STK24	-2.12037	0.166389	2.58737	-5.48619	-2.61424	-1.92166	-5.19162	-5.22604	-5.474	-5.56727	-5.30851	-5.28436	-5.31711
SEPTIN8	-2.2441	0.182333	2.45536	-5.51005	-1.09273	-3.24583	-4.95887	-5.38257	-5.56022	-5.38958	-5.15524	-5.24581	-5.326
GOSR2	-1.76206	0.110885	3.17287	-5.59079	-4.87484	-2.79207	-3.15415	-5.35999	-5.43359	-5.45117	-5.32358	-5.25335	-5.39281
WBP2	-1.39612	0.0621297	4.00857	-5.59644	-2.4863	-1.44968	-1.15196	-2.79352	-1.76975	-2.74327	-5.23184	-2.97698	-3.03724
NOTCH3	-2.13918	0.16285	2.61839	-5.60121	-1.47925	-4.85324	-2.11599	-3.0028	-5.46727	-5.57782	-5.33414	-5.17476	-5.17528
PLAUR	-1.45106	0.0688221	3.86098	-5.60252	0.284816	-0.498672	-1.28975	-0.889247	-0.696078	-1.27019	-3.31846	-3.06934	-2.47026
MT1E	-2.30253	0.184936	2.4349	-5.60643	-0.926124	-4.94151	-3.44534	-5.25912	-4.71654	-5.54201	-6.29123	-5.29642	-5.3358
VASP	-1.79334	0.114253	3.1297	-5.6126	1.05117	-0.741124	1.04757	-5.18983	-0.569549	-1.36042	-0.529324	-0.338667	-0.0569854
PPP5C	-1.2369	0.0429751	4.54035	-5.61597	1.6289	0.547031	0.675785	-0.772374	-0.976177	-1.22694	0.295656	0.290695	0.671169
LMNB1	-1.4155	0.0636422	3.97387	-5.62503	-2.05182	-1.12452	-1.10658	-5.37745	-1.9298	-3.43794	-1.76037	-2.21785	-2.33541
STXBP2	-2.0901	0.153099	2.70746	-5.65886	-5.00873	-1.86672	-2.84523	-5.35194	-5.40219	-5.34795	-5.25428	-5.35513	-5.27044
GRHPR	-1.90671	0.127787	2.96818	-5.65948	-2.87741	-2.50283	-4.94498	-5.36502	-5.57212	-5.46496	-5.19711	-5.20357	-5.28796
DNPH1	-1.59601	0.0841284	3.57126	-5.69975	-1.50391	0.167301	-1.13771	-1.82499	-1.83107	-2.37612	-1.22014	-5.29668	-1.97568
CKAP5	-2.12803	0.155325	2.68664	-5.71726	-1.75208	-4.83451	-1.83791	-5.40024	-5.66415	-5.60841	-5.27941	-2.26944	-5.39554
CDV3	-2.29134	0.17706	2.49769	-5.72305	-1.24992	-2.80502	-5.10647	-5.14016	-5.47243	-5.52127	-5.18494	-5.3163	-5.43573
HSP90B1	-2.04621	0.143169	2.80421	-5.738	4.61808	4.75991	1.97187	0.797977	2.02126	1.06727	2.09264	1.92365	2.51968
PSMA2	-1.22525	0.0375526	4.73494	-5.80151	0.0499798	-0.0391409	0.4349	-0.737481	-1.546	-2.92956	-1.00422	-0.372757	0.129971
BAG3	-1.61355	0.0822498	3.60384	-5.815	-4.0063	-2.13262	-2.49655	-5.12374	-5.61568	-5.39251	-3.77682	-2.99913	-4.04441
SHC1	-0.590395	0.00108032	9.85433	-5.81795	-4.85462	-4.79092	-4.65258	-5.57384	-5.41168	-5.49238	-5.3408	-4.92095	-5.39897
SHMT2	-1.49381	0.066606	3.9082	-5.83812	-1.2983	-1.44314	-1.08495	-4.04806	-4.18825	-4.34187	-1.36304	-1.17315	-1.50127
DLD	-1.34591	0.0494383	4.33823	-5.83888	0.584501	-0.395056	0.321767	-1.71521	-3.08415	0.398758	-0.739348	-0.520722	-1.39238
RAB23	-2.03155	0.133968	2.90004	-5.89159	-4.8231	-3.1226	-1.96389	-5.18741	-5.37428	-5.42538	-5.2845	-5.38403	-5.3529
MRC2	-1.34013	0.0474635	4.39704	-5.89259	1.18639	1.64734	1.89769	-0.976042	-0.422862	-1.1991	1.39928	1.47799	1.14282
SCP2	-1.7358	0.0940945	3.40975	-5.91863	0.179795	0.612428	0.499485	-3.03151	-3.22663	-3.28304	0.412166	0.684392	0.613249
THY1	-2.30924	0.169176	2.5634	-5.9195	-4.78087	-0.849535	-2.45127	-2.8812	-5.58681	-5.62281	-5.37353	-5.26278	-5.29166
NT5DC1	-1.91392	0.116224	3.10502	-5.94275	-4.89023	-2.75763	-2.70248	-5.12571	-5.42881	-5.58177	-5.34272	-5.35795	-5.34724
STIP1	-0.876811	0.00904267	6.78904	-5.9527	1.9249	1.84764	2.36141	0.871275	0.95723	0.648464	1.45832	1.62855	1.44321
TUBB2A	-1.94215	0.117324	3.09143	-6.00402	-1.92563	-1.92281	-0.194796	-5.34732	-5.37528	-5.33331	-1.20055	-1.28423	-1.19865
NECTIN2	-2.48569	0.187308	2.41651	-6.0067	-0.388359	-4.85536	-1.97939	-2.35067	-5.37525	-5.61777	-5.41766	-5.27547	-5.32353
LOXL2	-1.31871	0.0423618	4.56109	-6.01478	4.65213	3.63279	3.8622	4.09755	3.59641	3.25175	2.13769	1.5785	1.72004
ATP5PD	-1.79666	0.0975949	3.35705	-6.03147	-1.94275	-3.38684	-2.89956	-5.1483	-5.46687	-5.60608	-0.382409	-5.27643	-5.35815
GSTK1	-1.91916	0.112806	3.14809	-6.0417	-1.84277	-1.25708	-0.945864	-5.24634	-5.65401	-5.52003	-1.263	-1.03506	-0.887955
C12orf10	-1.58309	0.0705754	3.82469	-6.05482	-2.78022	-1.65134	-1.45245	-2.19226	-5.57306	-5.33798	-2.81875	-2.35273	-2.99177
CLTA	-1.90401	0.11014	3.18259	-6.05969	-0.248306	-0.745029	-0.42375	-5.24646	-1.58037	-5.58748	-1.03648	-0.291453	-0.516006
RPL27A	-2.15845	0.14231	2.8129	-6.0715	0.451279	-2.57745	-2.01713	-5.21088	-5.37737	-5.58108	-1.48123	-1.80002	-1.78674
GOLGA3	-1.84805	0.102437	3.2872	-6.07491	-4.78082	-3.14108	-2.65103	-5.30209	-5.55299	-5.35684	-5.4019	-5.34291	-5.27743
PCK2	-2.06054	0.128905	2.95561	-6.09016	-2.36672	-4.93729	-2.57993	-5.40371	-5.43045	-5.52408	-5.31938	-5.15833	-5.29517
IFI30	-2.72879	0.212256	2.23612	-6.1019	-4.88764	0.393607	-1.91394	-5.11702	-5.429	-5.55966	-5.35468	-4.06315	-3.66519
LTBP2	-1.82398	0.096935	3.36684	-6.14104	5.07513	3.10889	3.29052	2.06433	1.49681	2.16477	2.03542	2.06278	2.18111
ANGPTL4	-1.08149	0.0192328	5.70029	-6.16483	2.26256	1.76009	1.76696	1.35794	1.70334	1.09999	0.526652	0.894319	-0.492004
ADAM23	-2.20619	0.143984	2.79602	-6.16857	-1.509	-4.77478	-3.17523	-5.3722	-5.46495	-5.36125	-5.40241	-5.21601	-5.33834
LZTFL1	-2.12911	0.13392	2.90056	-6.1756	-1.88354	-4.8602	-2.92088	-5.22131	-5.60114	-5.48474	-5.37022	-5.18143	-5.24504
AMPD2	-2.28886	0.153077	2.70767	-6.19748	-1.68748	-2.52836	-5.07183	-5.28751	-5.51927	-5.51013	-5.38862	-5.22636	-5.37665
ACTR1A	-1.23729	0.0306777	5.02667	-6.21946	0.339991	-0.319114	0.697447	-1.08189	-1.16668	-1.59931	-0.392489	-0.985086	-0.761649
CARS	-2.07172	0.123333	3.01936	-6.25528	-0.231947	1.16054	0.930159	0.951877	-5.45698	-4.12718	-0.129741	0.239257	-0.190061
GOT1	-1.54941	0.0607596	4.04074	-6.26077	0.0949492	1.51467	1.26823	-1.04992	-0.815183	-0.734973	-0.285656	-0.297927	-0.357095
ME2	-2.20118	0.139239	2.84436	-6.26096	-4.99395	-2.12932	-2.33007	-5.12348	-5.52022	-5.5396	-5.37163	-5.25809	-5.30075
KRT81	-1.75542	0.0843516	3.56744	-6.26234	0.130014	0.613963	0.268559	-0.0175271	0.234187	-0.330196	-5.14934	-1.8085	-1.43605
PA2G4	-0.851419	0.00610306	7.35625	-6.26325	1.37579	1.43342	1.55617	0.277062	0.183222	0.0730202	1.02009	1.12268	0.946193
GAA	-1.43932	0.0489252	4.35328	-6.26575	-1.25026	-1.18432	-2.02202	-2.97149	-5.49587	-2.47667	-2.39667	-1.78022	-2.42817
TFPI	-1.30653	0.035985	4.79646	-6.2667	3.02446	2.05002	3.00965	1.87369	1.83655	1.05072	1.0551	1.13532	1.37774
HINT2	-2.01448	0.115094	3.11912	-6.28341	-2.36695	-4.85616	-2.92148	-5.22	-5.60253	-5.60137	-5.26415	-5.28693	-5.40109
BOLA2	-1.64335	0.0696516	3.8437	-6.31654	1.3361	0.369657	1.55565	-2.88469	-1.71626	-1.35855	0.684965	1.00421	0.933049
STAMBP	-2.09891	0.124162	3.00971	-6.3171	-1.89217	-4.73737	-3.28163	-5.24374	-5.63612	-5.55005	-5.4044	-5.2544	-5.32709
QDPR	-1.59185	0.0638366	3.96947	-6.31881	-1.85564	-1.55317	-2.51102	-2.79394	-5.46724	-5.59505	-3.38957	-2.21591	-1.92907
C3	-0.925577	0.00868169	6.84781	-6.33817	5.7523	5.50405	5.72195	4.92863	4.33642	3.94453	5.13269	4.57033	5.49055
COL6A2	-1.04286	0.0147363	6.08448	-6.34528	4.00872	3.6217	4.29842	2.54496	3.7604	3.67479	2.64412	2.66707	2.30917
CZIB	-1.24492	0.0286527	5.12518	-6.38044	-1.42443	-0.579891	-0.6127	-2.82213	-1.78628	-3.50379	-1.79427	-1.19996	-1.59715
SCARF2	-2.41427	0.159796	2.64569	-6.38741	-1.08295	-3.01417	-4.90172	-5.36008	-5.42674	-5.56623	-5.44168	-5.3161	-5.37244
PGRMC2	-2.16346	0.127987	2.96593	-6.41668	-2.41081	-4.91857	-2.25895	-5.21725	-5.60572	-5.52802	-5.20499	-5.3166	-5.28484
MESD	-1.89199	0.0950359	3.39538	-6.42403	-0.247962	-1.36251	-2.5943	-5.13082	-2.92129	-5.38995	-1.58287	-2.69925	-2.03729
PIN1	-1.86605	0.0913614	3.45227	-6.44211	0.546155	-1.56017	0.193719	-5.29201	-1.84347	-2.0736	-1.11255	-1.13735	-1.37793
CXCL6	-1.48259	0.0491912	4.34545	-6.44254	5.63418	6.47128	7.14639	3.7326	5.66324	6.10697	4.7521	4.79352	4.55973
ALAD	-2.16633	0.126544	2.98229	-6.46063	-2.54842	-4.88061	-2.12813	-5.34479	-5.54841	-5.37205	-5.1702	-5.26956	-5.40732
EVA1B	-2.46154	0.160376	2.64047	-6.49963	-1.84588	-1.68419	-5.1485	-5.20419	-5.62181	-5.56841	-5.22898	-5.30236	-5.20064
RGMB	-3.32534	0.257905	1.95509	-6.50133	-5.00599	-1.25562	2.41007	-5.37998	-5.59857	-2.8594	-3.68531	-5.38189	-4.74995
TPBG	-2.33501	0.143026	2.80565	-6.55121	-2.03419	-4.98993	-1.97411	-5.18835	-5.56983	-5.45564	-5.16408	-5.35511	-5.2735
TBCA	-1.48815	0.0472191	4.40449	-6.55453	2.15811	3.41767	3.49446	1.08212	0.799956	0.610254	1.77843	2.56323	2.37759
COX6B1	-2.28035	0.135915	2.87922	-6.56564	0.0489047	-0.89688	0.0756076	-5.25141	-5.4699	-5.37476	-0.237124	0.546209	0.560163
CAND1	-2.05075	0.10814	3.20902	-6.5809	-4.7551	-2.33224	-2.83884	-5.38644	-5.44638	-5.36734	-5.35541	-5.14003	-5.46122
HNRNPL	-2.45726	0.155978	2.68059	-6.5869	-1.36591	-4.76462	-1.15203	-2.16394	-5.64036	-5.57578	-5.26311	-5.40449	-5.26101
KRT85	-2.24459	0.130751	2.93511	-6.5881	-0.4193	0.745889	1.10751	-0.16168	-5.66348	-5.47614	0.11383	0.155338	0.432822
RPS27L	-1.69606	0.0674079	3.89094	-6.59926	1.16311	-0.236515	0.991712	-2.90333	-0.848254	-3.15659	-0.00769886	0.178843	0.3973
PTK2	-2.21318	0.126581	2.98187	-6.5994	-4.86208	-1.97964	-2.6237	-5.24204	-5.39375	-5.50504	-5.35151	-5.37763	-5.33991
CD14	-2.49215	0.159398	2.64929	-6.60243	-2.11738	-1.45177	-5.14702	-5.171	-5.61857	-5.39713	-5.43035	-5.32932	-5.43888
ATP6V1G1	-2.35102	0.142654	2.80941	-6.60497	-1.96931	-1.96843	-4.96854	-5.14029	-5.47779	-5.42041	-5.39259	-5.29587	-5.19172
HSPG2	-1.50508	0.0474423	4.39768	-6.61887	6.40596	5.33438	5.16517	4.59574	4.39833	4.1239	4.11495	3.84758	3.70002
DPYS	-1.89353	0.088537	3.49758	-6.62276	-0.877465	-2.27641	-0.342696	-1.02851	-1.99462	-1.87152	-5.43006	-5.26992	-2.75969
COL5A2	-1.18808	0.020974	5.57526	-6.62384	3.49167	3.90016	4.1625	4.38767	2.41971	2.17402	2.17579	2.48429	2.33871
HLA-C	-2.17837	0.121437	3.04172	-6.62598	-2.53992	-4.89206	-2.22735	-5.16002	-5.6167	-5.51839	-5.41845	-5.36841	-5.30691
EIF4H	-2.01377	0.101598	3.29906	-6.64356	0.953967	-1.60424	-0.966441	-2.64806	-2.11401	-5.47034	-1.49766	-1.15406	-2.43194
RPL11	-2.11456	0.113251	3.1424	-6.64479	0.93596	-0.204222	-0.659665	-0.692439	-5.38519	-5.45694	-0.180303	-0.473086	-0.355246
PDGFC	-2.44808	0.15105	2.7269	-6.67569	-1.37859	-2.32838	-4.98603	-5.17565	-5.59298	-5.37376	-5.28836	-5.22195	-5.42178
SLC16A1	-2.84529	0.194503	2.36214	-6.72096	0.0962754	-5.0268	-2.68763	-5.34047	-5.50868	-5.49771	-5.19896	-5.34601	-5.41619
NRCAM	-1.53452	0.0479855	4.38126	-6.72312	2.41798	3.57922	2.57474	3.89412	1.14526	1.06505	0.34643	0.720279	0.765639
PPP2R5D	-0.535836	0.000166873	12.549	-6.72419	-4.84607	-4.886	-4.9119	-5.39517	-5.56794	-5.55468	-5.39951	-5.15676	-5.4289
RPS10	-1.84903	0.0802792	3.63883	-6.72832	-1.9717	-0.700872	-0.915031	-0.995677	-5.57656	-5.33176	-1.42851	-2.94685	-1.99006
HSPBP1	-2.17579	0.116807	3.0978	-6.74017	-4.88042	-2.46498	-2.3711	-5.24521	-5.64204	-5.57316	-5.26698	-5.30047	-5.45986
RIPK2	-1.81323	0.0759349	3.71909	-6.74359	-1.8454	-1.57694	-2.24154	-5.40606	-5.66671	-5.45103	-1.84125	-2.04552	-1.79658
SEC23IP	-2.41247	0.143965	2.79621	-6.74577	-2.24387	-5.01637	-1.6721	-5.39006	-5.53216	-5.62306	-5.3705	-5.22209	-5.20165
NEO1	-1.26391	0.0247017	5.33924	-6.74832	-2.15844	-2.75612	-2.15122	-3.63515	-2.35094	-5.32796	-3.51539	-3.40407	-3.48151
PAFAH1B3	-2.49857	0.153457	2.7041	-6.75637	-4.84587	-0.992933	-2.8094	-5.32083	-5.61377	-5.48307	-5.17442	-5.32122	-5.37452
CASP3	-2.24722	0.122555	3.0285	-6.8057	-2.84948	-1.30635	-1.29496	-5.30917	-7.0532	-7.34779	-1.54235	-1.33617	-1.79623
FAM177A1	-2.57177	0.159552	2.6479	-6.80979	-1.03356	-4.99168	-2.20382	-5.11179	-5.45199	-5.46915	-5.34223	-5.31787	-5.19569
URM1	-2.31341	0.129564	2.94826	-6.82053	-2.2335	-2.03122	-4.90852	-5.37694	-5.40904	-5.60603	-5.32017	-5.2847	-5.23004
FSTL1	-1.43323	0.0368072	4.76387	-6.82772	6.93296	5.79084	6.95863	4.81867	4.18219	4.44797	5.90679	5.60747	5.80239
MMP2	-1.3367	0.0285874	5.12847	-6.85522	5.9987	5.23013	6.32922	5.12272	5.18231	4.23861	4.42725	3.89052	4.23451
PCNP	-2.63557	0.16462	2.60279	-6.85984	-0.708088	-4.9558	-2.57418	-5.22106	-5.6633	-5.6111	-5.1497	-5.3295	-5.3149
ATOX1	-1.59708	0.0505705	4.30556	-6.87634	2.23237	1.43245	2.3536	0.19222	-0.983247	-1.59603	1.11858	2.22888	1.49394
SEPTIN2	-1.27715	0.0238352	5.39076	-6.88479	0.849348	-0.151224	0.439052	-1.06082	-1.25868	-1.43406	-0.846682	-0.54677	-0.241503
RAB14	-0.830261	0.00318747	8.29337	-6.88567	-1.05558	-0.991753	-1.0327	-2.16121	-2.24502	-2.06979	-1.62402	-1.21753	-1.82407
PLXNB2	-2.67859	0.167926	2.5741	-6.89497	-4.97212	-0.763423	-1.52057	-3.46689	-5.53758	-5.55098	-5.32237	-5.36853	-5.3374
TIPRL	-2.45153	0.141098	2.82523	-6.92612	-4.98469	-1.68558	-2.1101	-5.30357	-5.54218	-5.62047	-5.27326	-5.21427	-5.31617
TNS2	-2.41926	0.137206	2.86558	-6.9326	-4.78625	-1.3462	-2.62179	-5.1794	-5.45232	-5.46319	-5.42011	-5.20112	-5.30792
PABPC1	-2.10377	0.101847	3.29553	-6.93303	1.42245	0.922052	0.691675	0.245926	-5.56829	-2.84323	0.437961	0.597613	0.57974
PFKP	-1.6717	0.0561325	4.15502	-6.94595	-2.47132	-1.29515	-0.881881	-1.66888	-4.09641	-5.32801	-2.39597	-2.88923	-2.94841
GNB4	-2.20779	0.112161	3.15636	-6.96858	-4.77914	-2.32591	-2.37138	-5.23426	-5.50231	-5.36228	-5.35667	-5.36528	-5.37885
COL5A3	-2.73898	0.168372	2.57027	-7.03993	-0.879538	-1.83464	-5.15258	-5.30979	-5.46685	-5.59516	-5.39475	-5.16534	-5.23553
APEH	-2.15207	0.103493	3.27239	-7.04243	-0.193123	-0.124357	-0.293988	-2.5767	-5.49554	-5.6073	-0.232577	-0.313078	0.0898138
CAPZB	-1.30833	0.0238431	5.39029	-7.05226	2.91243	2.88099	3.81913	1.8551	1.44716	1.01344	2.3722	2.17481	2.51241
OGDHL	-2.63969	0.156481	2.67594	-7.06365	-1.0627	-5.0007	-1.9703	-5.14337	-5.54538	-5.48962	-5.32605	-5.20879	-5.19233
PCDHGA11	-2.05325	0.0916799	3.44725	-7.07808	-1.08413	-2.67804	-0.0502887	-1.46677	-5.56459	-3.07994	-3.25015	-3.29543	-3.28755
PLAU	-1.64682	0.0502575	4.31452	-7.10524	-2.37911	-3.56809	-2.467	-2.22654	-3.06752	-5.55716	-5.33659	-5.35058	-5.17093
PITPNB	-1.46408	0.0344525	4.85925	-7.11432	-0.320234	0.877272	0.166458	-2.66013	-1.5518	-2.1236	-0.0618493	-0.392242	-0.547852
TAF15	-2.59964	0.149821	2.73869	-7.1196	-1.06095	-2.23581	-4.91736	-5.1766	-5.66579	-5.43576	-5.31607	-5.20324	-5.2286
GASK1B	-1.69569	0.0544585	4.1987	-7.1197	-1.77181	-2.4899	-1.10638	-2.80408	-2.59446	-2.81957	-1.91351	-5.37512	-5.4036
SH3GL1	-2.42537	0.12972	2.94652	-7.1464	0.916641	0.705276	0.30548	2.7583	0.980432	-5.45517	-2.29591	-5.16197	-1.52309
RPL29	-2.84484	0.174346	2.51998	-7.16893	-0.196589	-2.33285	-4.95603	-5.17809	-5.50841	-5.61337	-5.24087	-5.28601	-5.21321
DLAT	-2.35193	0.120833	3.04892	-7.17086	-2.1405	-4.84566	-2.1362	-5.29952	-5.49152	-5.45081	-5.26787	-5.4232	-5.42339
AHNAK	-1.61704	0.0462239	4.43522	-7.17192	2.04612	1.31993	1.68605	2.11293	-1.34457	-1.52103	-0.804512	0.760717	1.19842
LGALS3BP	-1.19161	0.0151429	6.04522	-7.20353	4.22317	4.94684	4.28224	4.29875	3.71193	3.44545	3.24222	2.49574	2.56077
DDAH2	-1.73526	0.0562499	4.15201	-7.20482	-0.648881	-0.789107	-0.315558	-5.35244	-2.96869	-2.46841	-0.724651	-0.978971	-1.42549
SPTAN1	-1.82744	0.0637751	3.97086	-7.25652	1.4234	2.58325	1.92766	-1.13075	-1.2555	-2.06475	1.48768	2.19444	1.67285
EIF4A2	-1.44084	0.0300608	5.05597	-7.28484	-0.850736	0.150916	0.0103676	-0.478213	-2.7359	-3.15437	-1.18591	-1.40809	-1.06145
NEXN	-2.64257	0.146962	2.76649	-7.31062	-5.00616	-1.85138	-1.34593	-5.1665	-5.511	-5.56162	-5.37718	-5.2228	-5.42322
ANXA7	-1.95871	0.0748187	3.74046	-7.32647	-2.4902	-2.33352	-4.31538	-3.98982	-5.62527	-4.5652	-5.15813	-5.37486	-5.31718
ATP6V1B2	-1.29698	0.0198288	5.65626	-7.33605	0.803631	1.03205	1.42289	0.0989578	-0.394199	-2.03316	0.507215	0.270294	0.286153
RPS23	-1.21553	0.015177	6.04197	-7.34417	0.489248	-0.0879307	0.0863057	-0.568154	-2.46575	-1.65094	-0.489976	-0.65944	-0.483648
ATG7	-2.62239	0.14311	2.80481	-7.35529	-4.8617	-1.9874	-1.18186	-5.31242	-5.48451	-5.39085	-5.17922	-5.19578	-5.23346
SPON1	-2.06214	0.0840667	3.57232	-7.36663	-0.490983	1.26916	-1.23195	-0.162367	-2.72709	-2.28036	-1.93388	-2.16488	-4.01183
GRPEL1	-1.96625	0.0743681	3.74917	-7.37183	-3.14976	-1.0865	-2.03892	-3.73041	-5.60526	-5.56465	-2.29967	-5.40104	-1.74686
CDH13	-1.50452	0.0331586	4.91447	-7.39395	2.85094	1.85643	3.11234	-0.523563	1.82622	1.87756	0.942877	1.69264	0.796542
TSTA3	-1.98736	0.0758187	3.7213	-7.39556	-1.01799	-2.26612	-1.37828	-5.13535	-5.63348	-5.59371	-1.67353	-2.00761	-1.20525
FAM114A1	-2.03007	0.0800154	3.64358	-7.39672	-0.394168	0.349033	0.697849	-2.93353	-5.38688	-2.65304	0.127562	0.0312019	-0.0603035
MXRA5	-2.66556	0.145783	2.77811	-7.40523	-1.04059	-4.87448	-2.02666	-5.1371	-5.56329	-5.42432	-5.33268	-5.16783	-5.25161
CRTAP	-2.35093	0.112636	3.15026	-7.40605	-4.32835	-1.35762	-3.20379	-5.2388	-5.45492	-5.46164	-5.16627	-5.23793	-5.32555
SBSN	-2.63265	0.14219	2.8141	-7.40855	-4.82419	-1.01669	-2.32348	-5.3219	-5.50939	-5.5195	-5.30165	-5.17801	-5.29414
RBBP7	-2.35966	0.11294	3.14637	-7.42436	-2.2279	-4.74838	-2.05877	-5.29495	-5.45665	-5.45367	-5.44282	-5.22667	-5.35328
KRT7	-2.03026	0.079233	3.65775	-7.42619	-1.04998	-0.456605	-0.0161835	-1.74664	-5.44942	-5.32704	-0.699785	-1.0359	-0.968296
MYH10	-2.04518	0.0794075	3.65458	-7.47428	-1.10377	-3.43922	-2.96185	-5.40865	-5.46907	-5.37247	-3.5332	-3.54009	-3.9573
PRSS23	-1.08599	0.00820803	6.92875	-7.52454	0.901573	1.47644	1.48725	0.793531	0.31593	0.506641	-0.196118	-0.0214536	-0.183946
USP5	-2.07833	0.0812784	3.62098	-7.5256	-1.17811	-1.73198	-1.02128	-5.39404	-5.58178	-5.55914	-1.11924	-1.45844	-1.22007
STX6	-2.78508	0.153338	2.70521	-7.53422	-5.02638	-1.10795	-1.55133	-5.12681	-5.49839	-5.38395	-5.34124	-5.4004	-5.331
DCTN3	-2.69528	0.143728	2.79859	-7.54298	-4.87926	-1.01239	-2.10681	-5.18483	-5.42117	-5.48642	-5.26241	-5.40029	-5.41347
RPL3	-2.12179	0.0825606	3.5984	-7.63505	0.794112	-1.65708	-0.531192	-1.95388	-3.12256	-2.72361	-2.03549	-2.30912	-3.37438
GNPTG	-1.43569	0.0250346	5.31993	-7.63779	0.263742	-0.159697	0.217968	-2.26379	0.033311	-0.20918	-1.08018	-1.64692	-2.80338
DIAPH2	-2.52987	0.123246	3.02039	-7.64119	-2.118	-4.84954	-1.72854	-5.34302	-5.47329	-5.53162	-5.36193	-5.41768	-5.44385
RPS21	-1.23278	0.0135199	6.20877	-7.65405	1.5171	1.29803	1.16754	-0.870999	-0.583157	-0.403383	0.643531	0.56674	1.21591
C1QTNF1	-1.17468	0.0107322	6.5419	-7.68466	2.70558	1.95137	2.16438	1.16994	1.62656	1.69582	0.870283	0.76637	0.465574
SEC31A	-1.97541	0.067234	3.89467	-7.69355	0.0165271	-0.375751	-0.0452707	-3.12038	-2.76257	-5.34082	-1.35324	0.489015	-0.573435
HIBCH	-2.34153	0.101911	3.29462	-7.71446	-1.13336	-4.12715	-1.77984	-5.24066	-5.21508	-5.50476	-5.69247	-2.5036	-3.97333
GPC6	-3.27779	0.194949	2.35883	-7.73176	0.705892	-4.88579	0.0666126	-5.31975	-5.4211	-5.33042	-5.3256	-5.35744	-1.139
MAT2A	-1.19301	0.0110728	6.49683	-7.75082	0.239387	0.00466902	0.19844	-0.624154	-2.35604	-1.52044	-0.877015	-0.364634	-0.530811
ULBP2	-1.65613	0.0381835	4.71091	-7.80187	-0.448855	-1.38416	-0.71741	-2.26912	-1.9151	-5.35511	-1.49949	-1.87527	-2.12353
EIF5	-2.95573	0.160273	2.6414	-7.80725	-1.55863	-0.724902	-5.13605	-5.29966	-5.66827	-5.55905	-5.28344	-5.37976	-5.38335
APOA4	-2.45502	0.109965	3.18489	-7.81897	4.1595	1.40254	4.27339	1.98646	1.06206	0.00628333	0.57186	0.41722	0.896867
PTMA	-3.15968	0.178684	2.48452	-7.85027	1.15546	-4.04869	-2.81071	-3.78202	-5.43722	-5.47749	-5.16659	-5.3171	-5.18554
CS	-2.10537	0.0748651	3.73956	-7.87315	-0.367422	1.40432	0.759131	-1.75741	-1.58585	-5.4957	-0.245681	0.251049	-0.206545
HMGB1	-3.11049	0.171968	2.53979	-7.9	1.33948	-3.61698	-2.71002	-3.37386	-3.88525	-5.39266	-5.3132	-5.35267	-5.32032
HMCN1	-2.94191	0.155	2.68966	-7.91274	-0.717565	-4.62656	-0.360913	-5.13201	-5.38162	-2.79124	-5.31616	-5.14822	-5.29229
CDC42	-1.36677	0.0178758	5.80585	-7.93524	0.0570864	0.49992	-0.0712563	-0.908992	-2.61275	-2.20201	-0.829652	-0.48893	-0.186751
PACSIN2	-2.91005	0.150587	2.73133	-7.9483	-0.835732	-1.66349	-5.02072	-5.34354	-5.61908	-5.5034	-5.39492	-5.35588	-5.28337
GSTT1	-1.70842	0.0393311	4.66819	-7.97521	-1.36585	-1.08393	-1.16748	-1.01721	-5.54965	-3.46014	-2.58114	-2.27344	-2.60345
DTD1	-1.58425	0.0304083	5.03939	-7.98365	0.389271	-0.27952	-0.274488	-1.50122	-2.6684	-3.50285	-1.60165	-0.525891	-0.0349504
GLRX3	-2.26119	0.0864661	3.53172	-7.98589	0.514236	-0.861567	-0.0584451	-2.55197	-5.51169	-5.42341	-0.467242	0.0947367	-0.519108
PSMD10	-1.70186	0.0384053	4.70255	-8.00308	-1.23839	0.169478	-0.897395	0.0850826	-3.16912	-3.04209	-2.38316	-2.79453	-2.83994
HSPA4	-1.34622	0.015732	5.99016	-8.06405	1.84816	1.3848	1.80002	-0.352021	1.44803	-0.733125	1.00665	1.0444	-0.425284
PAICS	-1.52693	0.0253238	5.30336	-8.09785	-0.819094	0.360727	-0.546462	-1.47156	-2.10143	-2.91049	-1.69701	-1.482	-1.50873
ATP5F1A	-2.06222	0.0654117	3.93431	-8.1134	0.5953	-1.31923	0.705075	-4.03155	-3.04436	-2.96889	-0.620507	-1.06587	-0.67983
TNPO1	-1.30755	0.0134191	6.21957	-8.13239	-1.3484	-2.07921	-1.33976	-2.95414	-2.89505	-3.34739	-2.90792	-3.04844	-2.22708
CFH	-1.41927	0.0186227	5.74679	-8.15626	3.76616	3.68276	4.6081	2.31365	2.56832	3.27417	2.53452	2.00672	2.90104
NAA10	-2.20269	0.0766639	3.70531	-8.16166	-2.1735	-4.3657	-2.81034	-5.3151	-5.4912	-5.40389	-5.18287	-5.26061	-5.26155
AKAP2	-3.14546	0.165286	2.59696	-8.16863	-0.0309463	-4.99845	-1.56109	-5.29174	-5.64344	-5.36308	-5.32991	-5.20348	-5.22206
AARS	-1.7727	0.040695	4.619	-8.1881	-1.0876	-0.597578	0.0145088	-4.05841	-0.937287	-0.00580385	-3.22197	-3.02958	-2.72447
HSP90AB1	-1.33049	0.0140066	6.15775	-8.19282	3.21638	2.29933	2.61825	0.657148	0.702203	1.04177	1.75905	1.90389	2.22093
FBLN5	-1.99352	0.0571402	4.12935	-8.23194	-1.97067	0.0205057	-1.27632	-2.46731	-1.38317	-4.0495	-1.58159	-5.19093	-3.7416
RAB1B	-2.88742	0.137495	2.86254	-8.26537	-4.86487	-1.51516	-1.06033	-5.26434	-5.42441	-5.56328	-5.28304	-5.20436	-5.46583
PPFIBP1	-2.86802	0.135347	2.88527	-8.27502	-4.76909	-0.819756	-1.89058	-5.35012	-5.50302	-5.34492	-5.21837	-5.30362	-5.44694
UXS1	-2.41347	0.0922987	3.43755	-8.29641	-2.63595	-1.7543	-4.44632	-5.30657	-5.60801	-5.4049	-5.23137	-5.3177	-5.2854
PTPA	-1.3086	0.0121746	6.35999	-8.32268	0.117651	0.255864	-0.52955	-1.47201	-2.51289	-1.8216	-0.997433	-0.639248	-0.720492
HTRA1	-1.44823	0.0182276	5.77773	-8.36748	2.92865	2.10884	2.68889	1.01702	1.26855	0.948066	1.20644	0.906096	1.4172
UFM1	-2.06955	0.0600168	4.05849	-8.39925	-0.330024	1.9058	0.958084	-0.697374	-1.93734	-2.74997	-1.10189	-0.25016	-0.612854
GALNT3	-3.09066	0.151979	2.71806	-8.40061	-1.32197	-4.96308	-0.520306	-5.24465	-5.43764	-5.48706	-5.40696	-5.13649	-5.44188
RBM3	-2.0123	0.0542335	4.20467	-8.46106	-0.0985713	-1.95111	-0.611668	-5.382	-3.68425	-3.64216	-1.91857	-1.27547	-1.49406
CNBP	-1.65509	0.0288239	5.11659	-8.46842	1.19266	-0.0851751	0.141938	-1.67841	-1.3173	-0.818821	-1.13608	-2.0064	-0.474697
RPS13	-3.09012	0.149202	2.74466	-8.48133	-3.96625	0.978182	-1.05941	-4.089	-5.46543	-1.36317	-5.17091	-5.27986	-5.26728
COL4A1	-2.10728	0.0608904	4.03764	-8.50846	-0.0506202	2.13318	1.65492	-0.20239	0.296866	-0.119175	-1.65844	-1.90489	-1.58071
AAMDC	-2.1937	0.0656461	3.92915	-8.61938	-0.605545	0.048687	-0.398955	-5.13648	-2.26396	-5.46643	-0.333052	-0.326931	-1.54698
ENG	-1.84492	0.0390105	4.67999	-8.63419	-2.8272	-2.70207	-4.23855	-3.63429	-5.59958	-5.4204	-5.32913	-5.3055	-5.31623
PFDN4	-1.8787	0.0412614	4.59906	-8.64028	-1.87812	-0.780911	-2.29627	-1.85506	-3.48076	-1.98003	-3.50896	-5.16961	-5.1884
SEC23B	-2.05297	0.0538483	4.21496	-8.65318	0.937008	-0.419212	-0.970033	-1.21045	-2.26833	-1.65248	-5.40445	-1.57056	-1.11602
COX5B	-2.53709	0.0912902	3.4534	-8.76158	-1.20439	-3.4936	-3.84843	-5.35977	-5.48824	-5.62485	-5.39437	-5.24096	-5.20718
TYMP	-3.24749	0.152944	2.70893	-8.7972	-0.965183	-4.9919	-0.415614	-5.1536	-5.59442	-5.49341	-5.25587	-5.43094	-5.30206
EIF2S1	-1.29374	0.00881716	6.82547	-8.83036	0.00046365	0.0127075	0.132952	-1.55199	-1.59246	-2.32856	-1.26999	-0.28773	-0.439439	0
GBE1	-1.42854	0.0136347	6.19657	-8.85206	3.80115	2.80431	3.39398	2.48744	1.49249	0.733423	2.22327	2.18442	2.3066
LMAN1	-2.37646	0.0755428	3.72656	-8.85604	-0.264288	-2.27778	-0.488977	-1.70244	-5.64824	-5.39554	-5.41604	-1.03094	-1.12766
HNRNPA3	-1.47765	0.015414	6.01962	-8.89486	-0.359127	-0.927329	-0.154684	-3.75269	-0.844793	-1.41087	-1.97318	-2.06174	-1.70489
OAF	-1.96698	0.0434245	4.52535	-8.90129	-0.187752	0.199785	0.234024	-0.485987	-1.39572	-1.05822	-2.58261	-5.21315	-0.574108
P4HA2	-2.38949	0.0751508	3.73407	-8.92252	-1.92969	0.0339829	-2.62069	-5.31898	-5.44061	-5.61961	-3.28396	-2.08383	-1.62273
DPP7	-2.26337	0.0642155	3.96094	-8.96508	-4.15406	-2.53821	-1.97386	-4.23894	-5.45779	-5.39595	-5.20512	-5.25193	-5.36277
PTBP1	-2.13299	0.0539161	4.21314	-8.9866	-0.119763	0.715465	1.08608	-2.46628	-0.971177	-5.32674	-0.45129	-0.282123	0.0631985
RPS20	-1.60191	0.0204072	5.61478	-8.99438	1.35205	0.965808	1.14121	-0.471837	-2.01451	-1.76653	0.472734	0.413845	0.672948
NUDT5	-1.71855	0.0265046	5.23761	-9.00107	-1.7356	-0.747285	-1.29382	-3.27257	-3.05933	-5.38532	-2.22785	-1.64538	-2.27424
ABI3BP	-2.43077	0.076678	3.70504	-9.0061	1.54859	1.51035	1.50776	-5.19433	-0.609492	-3.07094	1.10651	0.962078	1.35496
AK2	-3.44223	0.162765	2.61914	-9.01567	-0.654465	4.56942	-0.258278	-2.68931	-5.62018	-2.25728	-2.3347	-0.397513	-0.0410286
DCTN2	-2.23257	0.0607795	4.04027	-9.02018	0.726073	1.34579	0.0766085	0.447434	-5.61981	-2.43588	-0.168418	-0.673522	-0.648277
PFDN6	-3.443	0.16136	2.63164	-9.06073	-5.05923	0.0858515	-0.84886	-5.15764	-5.46715	-5.58179	-5.42422	-5.38993	-5.28173
PCMT1	-1.07921	0.00284406	8.45783	-9.12776	1.5255	1.60622	1.8571	0.390491	0.277127	-0.221197	1.00888	1.07605	0.971046
FGFRL1	-2.44141	0.0737423	3.76136	-9.18302	-1.56483	-3.30742	-3.9182	-5.26907	-5.55706	-5.34933	-5.3682	-5.29867	-5.38703
VBP1	-1.64404	0.0206922	5.59477	-9.19803	-0.820149	0.30098	0.279463	-3.37327	-1.69726	-1.4834	-1.64743	-0.899721	-1.24257
B2M	-1.54751	0.0160982	5.95696	-9.21843	5.64127	6.49196	6.43907	5.14475	4.81683	4.67877	4.3292	4.36598	4.52405
KRT19	-2.44749	0.0725596	3.78469	-9.26297	-1.4052	-0.488675	-0.0347458	-1.8235	-5.60099	-1.2715	-5.25394	0.578689	-5.17092
TNC	-1.16837	0.0040701	7.94072	-9.2777	4.41688	3.94563	4.30839	3.18373	3.67289	3.74793	2.86106	2.32172	2.54426
RPL23	-1.71363	0.0233313	5.42159	-9.2906	-3.39673	-2.03614	-2.91414	-5.22775	-5.37586	-5.3703	-3.58056	-3.97672	-3.44461
S100A11	-1.59929	0.0177858	5.81313	-9.29686	3.03521	2.91666	1.97438	1.72113	0.384574	0.436405	1.45022	1.28627	0.978184
ALDH18A1	-3.12564	0.127044	2.9766	-9.30376	0.709217	-3.33711	-2.99838	-3.04415	-5.52381	-5.52478	-5.3209	-5.32338	-5.26933
ENDOD1	-1.81865	0.0285272	5.13152	-9.33241	-1.37383	-1.99905	-2.72382	-2.62012	-2.93143	-5.6215	-5.3629	-3.25856	-3.31076
BCAT1	-1.65764	0.0201688	5.63173	-9.33537	0.585151	0.371103	-0.321792	-0.7711	-2.91717	-2.94659	-0.844789	-0.244759	-0.952499
LRRFIP1	-3.60938	0.164061	2.6077	-9.41217	0.802522	-4.89381	-1.06407	-5.16988	-5.45553	-5.53657	-5.24268	-5.24127	-5.32109
EEF1B2	-2.02664	0.0399631	4.64519	-9.41411	2.26	0.574648	1.33631	0.0121845	-0.921922	-0.956912	-0.818588	-0.939054	-0.193618
CDH2	-1.40812	0.00969039	6.68923	-9.41923	4.60153	4.58886	5.16527	3.38741	3.44024	3.6835	3.16981	3.28016	3.30151
CCT4	-1.60946	0.0173026	5.85287	-9.41996	0.279518	-0.438452	0.13199	-0.389002	-3.10224	-2.86254	-0.640487	-1.19662	-1.51976
POGLUT3	-2.81508	0.0971072	3.36428	-9.47071	0.360213	0.513703	0.451818	0.727664	0.496109	0.883806	-5.95628	-5.25558	-5.13472
LRP1	-1.66294	0.0192786	5.69686	-9.47352	1.11652	1.32969	0.87003	1.71169	-1.19632	-1.88492	-0.629734	-0.523753	-0.822123
EIF3H	-1.76059	0.0238317	5.39097	-9.49128	-2.35806	-2.36292	-3.6066	-4.02195	-5.49736	-4.63311	-4.64287	-3.19651	-5.22689
MCFD2	-3.54025	0.155344	2.68646	-9.51074	0.416815	-4.90585	-1.04398	-5.33396	-5.55952	-5.56558	-5.37585	-5.22917	-5.24348
PSMA1	-2.08863	0.0424666	4.55753	-9.51899	1.63434	-0.0872026	1.70892	-0.012227	-1.80739	-2.86421	-0.830517	-0.750336	0.244997
IRGQ	-1.98042	0.0355329	4.8147	-9.53514	-2.5819	-3.73449	-3.80068	-5.20287	-5.54427	-5.444	-5.40949	-5.2403	-5.27576
CSF1	-1.63845	0.0174079	5.84411	-9.57528	0.936199	-0.232477	0.416889	-1.28162	-0.895767	0.171008	-1.38154	-1.45388	-2.74768
SDHA	-3.64216	0.158859	2.65418	-9.66695	-0.445791	0.322721	-4.9874	-5.36329	-5.41456	-5.55382	-5.30956	-5.13959	-5.29308
CD2AP	-1.70463	0.0194169	5.68654	-9.69344	-3.27822	-3.23865	-2.2541	-5.12847	-5.59311	-5.39285	-5.20927	-3.30412	-3.14189
PCBP1	-1.73499	0.020422	5.61373	-9.73976	1.45024	2.72382	1.78304	1.97584	-0.484805	-0.861651	0.067871	0.362923	0.444096
VWA1	-3.35863	0.133664	2.90332	-9.75117	-0.310948	-4.76454	-1.12128	-5.2914	-5.48111	-5.48404	-5.41313	-5.41381	-5.46182
SH3BGRL	-1.84051	0.0251426	5.31372	-9.77996	0.336798	1.75008	1.52197	-1.07312	-1.64509	-1.29584	0.0641384	0.174272	-0.0497139
KCTD12	-1.89092	0.0265207	5.23674	-9.90227	1.98209	1.90451	3.13827	1.03822	-1.00472	-1.46388	1.42788	1.49308	1.21362
RAP1GDS1	-2.44613	0.0593845	4.07377	-9.96496	-3.77385	-3.38664	-1.7265	-5.33846	-5.60077	-5.38937	-5.4183	-5.29395	-5.4099
DLG1	-2.09336	0.0366596	4.76967	-9.98461	-3.02103	-1.9582	-1.27002	-5.36682	-5.52065	-5.61855	-2.58096	-3.58002	-2.39163
NASP	-3.50732	0.138881	2.84808	-9.98912	-0.256056	-4.7649	-0.493465	-5.31145	-5.45766	-5.47419	-5.27481	-5.20863	-5.34601
HIST2H2BF	-2.38912	0.0548762	4.18768	-10.0049	2.77318	2.93859	2.38637	3.59866	1.80086	1.65252	-1.86177	-2.00701	-1.32172
COL5A1	-1.43011	0.0078264	6.99744	-10.0071	5.62777	4.87401	5.03199	3.46274	3.49581	3.42702	3.75772	4.27694	4.06662
ACY1	-2.69748	0.0759174	3.71943	-10.0331	-2.13748	-4.1778	-1.56975	-5.15765	-5.45691	-5.45872	-5.27668	-5.3023	-5.30266
RPS15A	-1.58996	0.012375	6.33643	-10.0746	-0.344866	0.729596	0.24796	-0.356384	-2.01528	-1.38893	-1.39308	-1.89621	-1.22447
CTHRC1	-2.08186	0.0346333	4.8517	-10.1006	2.33244	3.91898	2.79207	0.406219	0.557902	0.94277	1.12713	1.58872	0.973069
CARHSP1	-3.69482	0.149425	2.74251	-10.1331	-0.055681	-4.89925	-0.0444117	-5.15424	-5.49363	-5.52128	-5.24788	-5.34689	-5.40367
CORO1B	-2.15972	0.0384296	4.70164	-10.1542	0.388371	-0.153605	0.0691466	-2.60342	-2.46552	-5.38857	-1.17229	-0.266387	-0.454326
COL1A2	-1.87287	0.0232014	5.42965	-10.169	6.81158	7.92902	7.41928	5.64087	5.7117	5.70343	5.35213	5.29782	5.37657
B4GALT4	-2.10452	0.0346518	4.85092	-10.2089	-1.31193	-1.15785	-0.353638	-5.17359	-2.77451	-5.35143	-2.0202	-1.46192	-1.4923
SDC2	-3.80037	0.153979	2.69919	-10.2579	0.546281	-4.91933	-0.327463	-5.34026	-5.52179	-5.59957	-5.18711	-5.16708	-5.38745
CCN2	-2.17033	0.0366688	4.7693	-10.351	1.83377	2.05417	1.9391	2.94961	-2.32918	-1.8257	-0.27886	0.533338	-0.417109
RPS5	-2.25139	0.0403921	4.62978	-10.4234	-1.21405	-0.483387	-0.565127	-4.3722	-4.50551	-5.49732	-1.55285	-1.36689	-0.738707
PRKACA	-2.52181	0.0561768	4.15388	-10.4753	-0.945585	1.33766	0.724968	1.09483	-2.81083	-5.39418	-2.23401	-1.66194	-1.89063
PABPC4	-2.12373	0.0319984	4.96585	-10.5461	-1.77021	-3.23426	-1.53437	-5.24764	-5.50157	-5.60953	-3.70388	-2.62269	-3.13473
ESD	-2.5367	0.0555823	4.16923	-10.5761	0.882342	0.848484	0.903677	-5.18062	-2.9916	-3.33771	0.35274	0.510784	0.69519
CTSL	-1.31525	0.00374772	8.05977	-10.6006	1.7407	1.68178	2.23199	0.63101	0.460804	0.278265	0.93467	0.843308	0.269387
UBQLN1	-2.54215	0.0543654	4.20117	-10.68	-0.498595	-0.0699092	0.477167	-0.258721	-5.3867	-5.44639	-3.27235	0.00265537	-1.07405
ETFB	-2.58263	0.0566948	4.14064	-10.6938	-0.851602	-1.27519	-0.995946	-5.16296	-5.4048	-5.51955	-4.37418	-2.28371	1.00391
LRRC47	-2.41032	0.0458455	4.44708	-10.7189	0.575357	-0.5599	-1.40256	-0.893788	-5.42017	-5.35386	-1.81807	-1.78778	-1.9625
HLA-B	-2.75976	0.0670147	3.89938	-10.7614	-0.352609	-1.895	-2.26362	1.35994	-5.45698	-5.41853	-5.42957	-5.25612	-5.37976
FAM3C	-1.26577	0.00272338	8.52039	-10.7849	1.89749	2.07145	2.28689	1.05272	1.75316	1.12891	0.194392	0.564862	0.222988
CRLF1	-2.87383	0.0733575	3.76891	-10.8312	1.43847	0.230652	1.42874	0.465264	1.07669	0.866101	-5.43354	-2.57376	-5.448
THBS1	-1.12727	0.00126269	9.62929	-10.8548	6.10595	6.47104	6.06884	5.07079	5.8569	4.99072	4.67965	4.76448	5.16547
HLA-C	-0.934051	0.000301849	11.6939	-10.9227	-1.50955	-1.31234	-1.54655	-2.54427	-2.56814	-2.19842	-2.08975	-2.12119	-2.81941
TIGAR	-2.6645	0.0576393	4.1168	-10.9692	1.14869	0.0343594	0.176717	-2.0852	-5.50113	-5.44417	-0.151288	-0.153301	0.0676384
DDX6	-2.34207	0.0382629	4.70791	-11.0263	-2.7961	-1.05096	-2.38151	-0.937534	-5.61705	-5.56294	-3.74804	-5.34008	-5.30391
ARPC1A	-2.49659	0.0467298	4.41951	-11.0337	-1.50713	0.815098	-1.10384	-3.4946	-2.56613	-5.54212	-1.32623	-1.73497	-3.90726
RPL26	-2.58147	0.0515444	4.27804	-11.0437	1.40973	-0.939398	-0.404511	-2.35963	-3.5639	-3.32647	-2.04971	-2.0102	-2.04728
BZW1	-2.36323	0.0388667	4.68532	-11.0725	-1.24304	-1.64108	-0.726157	-5.36103	-5.51929	-5.42471	-2.10179	-2.03383	-0.959276
RAI14	-2.53188	0.0480676	4.37879	-11.0866	-3.61514	-1.52474	-1.33423	-5.18292	-5.51051	-2.56475	-4.66078	-5.37093	-4.8496
COL11A1	-1.51074	0.00600301	7.3801	-11.1494	0.969032	0.5849	1.36596	-1.5384	-1.24989	-0.810745	0.00689914	0.317825	0.0496337
COL1A1	-1.57057	0.00716111	7.1256	-11.1912	7.94408	7.21052	7.17783	4.79377	5.43548	5.36467	6.96775	6.42289	6.25692
B3GAT3	-1.31587	0.00271204	8.5264	-11.2197	-0.600134	-1.2309	-1.00432	-2.2437	-1.96745	-1.57158	-2.36173	-2.64794	-2.77354
EIF3CL	-2.24371	0.0302587	5.04651	-11.3229	-2.36326	-3.28996	-3.72117	-5.32044	-5.40566	-5.38053	-5.41894	-5.34471	-5.34077
HMGA2	-3.08301	0.0780398	3.67965	-11.3444	-0.578137	-3.74087	-2.44234	-5.33631	-5.40986	-5.46401	-5.24478	-5.18397	-5.38181
PTPRS	-2.55702	0.045769	4.44949	-11.3774	-0.021525	-2.38948	-1.91602	-5.29162	-2.62991	-3.59671	-5.22308	-3.93615	-3.31867
C1QTNF3	-2.33136	0.0334407	4.90225	-11.4289	2.11235	3.60323	3.48417	4.41723	-0.0558655	-0.176012	0.0421282	-0.233965	0.417847
SNX18	-3.23306	0.0862468	3.53539	-11.4301	-0.172837	-3.1389	0.353009	1.47051	-5.37332	-5.40461	-5.42757	-5.29038	-5.29042
RPS7	-1.49062	0.00489919	7.67324	-11.4379	0.525213	0.380705	0.277582	-0.584652	-1.29661	-1.29735	-0.22896	-2.45081	-0.718329
IL24	-3.05201	0.0716369	3.80315	-11.6073	1.58235	0.508399	-1.26724	-5.15506	-5.44026	-5.55592	-0.417538	0.292279	-0.388558
SNX12	-1.80598	0.0114137	6.4531	-11.6541	-0.00927889	0.13713	0.338631	-3.69555	-2.04096	-1.67594	-0.385474	-0.981902	-1.12306
LYPLA2	-2.16899	0.0240326	5.37887	-11.6667	-0.0137655	-0.836188	0.314526	-2.40552	-5.38856	-2.6703	-0.980127	-1.45017	-1.19009
FHDC1	-1.59886	0.00626941	7.31745	-11.6996	3.78699	2.95799	3.74095	2.55205	1.42297	0.940969	1.91106	2.15511	2.39652
OXCT1	-1.85464	0.0121562	6.36216	-11.7995	-2.5158	-2.49506	-2.48985	-3.067	-2.91345	-5.60178	-4.04101	-5.19576	-5.31027
MT2A	-2.90918	0.0597776	4.06425	-11.8236	5.16281	2.66476	2.60756	0.986326	0.00979855	0.157618	-0.424698	1.46955	1.21662
CCL2	-1.47906	0.00387751	8.01066	-11.8482	3.75524	3.4374	3.23579	1.81415	1.87513	1.95286	1.97648	2.25535	2.10853
MGP	-1.8746	0.0120637	6.37318	-11.9472	2.89163	1.62689	2.10541	0.611994	0.591415	1.74196	-0.229593	-0.13307	-0.582445
ROBO1	-2.45004	0.0334874	4.90024	-12.0058	-0.663617	-0.810903	-1.82155	-1.12812	-1.28652	-5.38896	-2.88492	-5.30698	-5.29689
BMP6	-3.55165	0.0954087	3.38973	-12.0392	0.554339	-3.36272	-2.47599	-5.13241	-5.46436	-5.4421	-5.38164	-5.18474	-5.2734
ADAM12	-2.06503	0.0175742	5.8304	-12.0399	0.566006	-0.719342	-0.0552344	-1.73377	-2.13512	-2.23224	-2.63606	-2.43519	-1.63493
LAMB1	-2.01751	0.015718	5.99144	-12.0878	4.46453	3.2012	4.26379	3.33141	2.83418	2.90532	1.24081	0.617556	0.824694
ANPEP	-1.72308	0.00761914	7.03616	-12.1239	0.699738	1.14188	1.13731	0.452169	0.425925	-0.490179	-1.365	-1.90475	-1.4988
SUGT1	-2.44634	0.0316843	4.98009	-12.183	-1.40066	-0.438467	-0.217727	-3.88951	-5.41747	-5.37747	-1.57568	-1.2151	-1.31655
RPS6	-2.64215	0.0395014	4.66195	-12.3176	1.24016	-1.03795	0.261846	-1.08456	-2.50738	-3.74279	-0.000800164	-2.13426	-5.455
NAMPT	-1.81318	0.00893622	6.80612	-12.3407	3.10426	2.27824	2.98262	1.39777	0.823823	0.698743	1.11501	0.686279	1.12953
CTBS	-2.2231	0.0205085	5.60764	-12.4664	-1.33807	-1.70972	-1.35035	-5.28961	-1.19651	-5.60043	-3.94985	-3.35835	-2.74017
SEC22B	-2.85145	0.0482642	4.3729	-12.4691	2.42212	2.45228	2.08355	2.15716	-5.50428	-1.41054	0.500121	0.298069	0.766674
GSTM3	-1.78656	0.00786284	6.99073	-12.4894	-0.700552	0.163316	0.256557	-1.69661	-1.10212	-1.67157	-2.40806	-1.78735	-2.615
RAB2A	-2.54001	0.0324363	4.94625	-12.5635	-1.67447	-0.270574	-0.986099	-5.22742	-5.41547	-5.58942	-1.7736	-1.27358	-1.82286
TMOD3	-2.82836	0.0459408	4.44408	-12.5695	0.0677238	-0.0275872	-0.466649	-0.628943	-5.49213	-5.40802	-5.20608	-0.563947	-0.524055
FASN	-2.36079	0.0249567	5.32443	-12.5699	-1.13744	-0.167123	-0.89313	-2.15542	-5.5212	-5.37771	-1.69161	-2.17078	-1.64344
RTN4	-2.54638	0.0325483	4.94127	-12.5824	0.590656	-0.343208	-1.21142	-1.84972	-5.40079	-5.37704	-1.11726	-1.74602	-1.7154
MYOF	-2.96079	0.0522486	4.25846	-12.6084	0.699773	-0.443843	0.279374	-5.36852	-5.40968	-5.39497	-0.0451752	-0.250533	-0.225283
DYNC1LI2	-2.71274	0.0398245	4.6502	-12.6148	-2.50398	-4.85058	-4.61711	-5.25637	-5.55931	-5.36032	-8.02495	-8.62649	-7.39236
LIPG	-2.05455	0.0138557	6.17338	-12.6835	1.21387	-0.143659	0.859447	-0.609719	-1.36805	-0.531824	-2.10157	-2.10027	-1.75654
PLCB3	-2.22792	0.0191185	5.70889	-12.7189	-3.81438	-2.68545	-3.79088	-5.13474	-5.79587	-5.76409	-5.95621	-5.70704	-5.59098
UROD	-2.09919	0.014982	6.06062	-12.7224	-1.2305	-0.0228069	-0.696826	-2.29041	-2.8889	-5.38336	-1.57025	-2.10728	-2.25519
PSMC3	-1.61641	0.00416554	7.90728	-12.7814	-2.7766	-3.48784	-2.88708	-5.34225	-5.37372	-5.33097	-3.95017	-4.32261	-3.68178
IAH1	-2.29545	0.020473	5.61013	-12.8778	-1.93805	-0.925947	-2.54977	-5.28164	-5.46865	-5.4524	-3.29453	-2.57276	-2.53027
RFTN1	-4.18098	0.118113	3.08176	-12.8848	-1.61346	-3.75645	1.68391	-5.38222	-5.62546	-5.48587	-5.18753	-5.32455	-5.45224
RBBP9	-2.79261	0.0408014	4.61524	-12.8885	-2.34879	-0.466785	-0.533844	-1.90802	-5.39094	-5.44893	-5.14897	-0.205673	-5.35194
NUDT9	-2.35586	0.0224635	5.47627	-12.9013	-1.19646	-3.00615	-2.56069	-5.27197	-5.58386	-5.47934	-5.23375	-2.9282	-3.1646
SEMA7A	-2.58699	0.0308536	5.01842	-12.9826	1.26683	0.786593	0.593661	0.904343	-0.523898	-1.1415	-2.47241	-5.42268	-1.57164
PPP1CB	-2.48241	0.0264523	5.24047	-13.009	-0.637448	0.192971	-1.80247	-3.99991	-4.28492	-3.45548	-1.96572	-2.86413	-2.81821
MARCKS	-2.82101	0.0403914	4.62981	-13.0607	1.68726	-0.555942	-0.700222	-1.63566	-3.96545	-4.55076	-2.15044	-1.90017	-1.86139
OSCAR	-3.03868	0.0508269	4.29826	-13.0611	-3.4796	-0.448649	-1.78745	-2.62529	-5.42746	-5.58761	-5.31784	-5.32754	-5.37776
QPCT	-2.6677	0.0334573	4.90153	-13.0758	-1.16947	0.274296	0.354707	-0.476734	-0.817573	-1.62231	-5.21181	-3.77434	-5.18436
ANTXR1	-2.60366	0.0307347	5.02399	-13.0808	-1.50131	-0.422755	-0.608353	-1.13471	-1.31674	-5.59095	-2.10349	-5.14387	-5.39704
CHMP4B	-2.46631	0.0246633	5.34149	-13.1738	-1.85215	-0.694427	-0.80064	-5.16811	-3.77783	-5.41406	-4.28298	-0.401173	-2.44815
CPQ	-1.63553	0.00373381	8.06513	-13.1908	-0.0703906	-0.354654	-0.260915	-0.631872	-2.4602	-1.67647	-2.63395	-1.25241	-2.53021
HNRNPK	-1.95048	0.00905405	6.78722	-13.2383	1.06718	0.149217	1.08546	-0.829763	-1.2053	-1.9079	-1.33894	-1.08696	-0.730303
RPS2	-1.57884	0.00283855	8.46063	-13.358	0.0271018	0.705901	0.303062	-0.452798	-2.28229	-1.80432	-0.631352	-1.34617	-0.883999
FUS	-3.206	0.0549681	4.18526	-13.4179	-1.01243	-3.68878	-1.83152	-5.1399	-5.62573	-5.40167	-5.28247	-5.39682	-5.45487
GBP1	-3.71102	0.0811947	3.62247	-13.4431	-0.153416	-4.25722	-1.40787	-5.39561	-7.49083	-5.36022	-5.18856	-5.21057	-5.25735
PDCD1LG2	-3.03197	0.0455512	4.45637	-13.5116	0.597733	-0.141963	-0.150043	-5.27245	-5.62851	-5.55147	-0.0123603	-0.821706	-0.293856
SPOCK1	-2.79628	0.0350369	4.83498	-13.52	5.29129	3.14202	4.0831	1.79349	1.2393	1.93382	1.47241	0.508642	1.30744
HNRNPD	-2.24262	0.0151436	6.04514	-13.557	1.58723	0.235619	0.501407	-0.76239	-0.958234	-1.33537	-2.06442	-1.74562	-1.94118
RPL12	-1.51102	0.00195868	8.9959	-13.593	1.65775	1.01053	1.51306	0.236825	-0.73209	-0.913142	0.181001	0.265953	0.258017
ACBD3	-2.65367	0.0284645	5.13469	-13.6258	-2.46204	-0.968736	-0.364693	-5.21524	-5.43665	-5.52263	-3.0721	-1.44916	-2.81715
DBN1	-2.58616	0.0243338	5.3609	-13.8642	1.18259	-0.352077	0.322105	-2.98623	-5.57166	-2.31109	-1.29712	-0.358772	-0.686867
FBLN2	-2.68632	0.0277711	5.17027	-13.889	1.70302	-0.314614	0.0592962	-3.59109	-2.54007	-2.08528	-1.78636	-2.08844	-1.13125
PSMD9	-2.35759	0.0167664	5.89828	-13.9058	-0.997495	-2.67397	-1.45799	-3.2966	-5.5216	-5.54052	-4.09767	-2.86211	-3.08599
BCAM	-2.40916	0.0182273	5.77775	-13.9195	-1.29407	-0.330958	-0.662015	-5.32221	-5.44475	-1.58127	-2.34951	-2.24301	-2.08832
WASHC2C	-4.14618	0.0975616	3.35754	-13.921	0.959367	0.663002	0.764691	-5.22008	-5.61527	-5.46361	-5.21284	-5.42501	6.83383
COL6A3	-2.63179	0.0253639	5.30108	-13.9513	6.3039	7.08292	6.5002	7.20239	1.59081	1.84696	4.2124	4.60111	4.52962
CXCL3	-2.57155	0.0230273	5.44051	-13.9905	5.01932	4.01087	5.65729	2.43343	2.88469	2.55743	1.86965	2.34242	1.85807
FKBP7	-2.56495	0.0227466	5.45821	-14	0.28765	-0.786355	-0.536797	-5.19226	-2.82655	-5.42386	-1.47044	-1.25259	-1.29499
GLO1	-1.10643	0.00015197	12.6839	-14.0338	1.18813	1.4979	1.38515	0.498072	0.351021	0.463857	0.352508	-0.0646476	-0.0970225
HNRNPDL	-2.31501	0.0149403	6.06464	-14.0397	-2.80633	-3.63656	-2.69375	-5.26732	-5.48356	-5.42689	-5.40198	-5.25542	-5.3282
FBLIM1	-2.4213	0.0175531	5.83213	-14.1213	-1.27642	-1.63758	-1.41336	-5.28362	-5.46673	-5.47414	-1.84964	-2.44733	-2.66107
CSRP1	-2.18395	0.0112866	6.46925	-14.1285	5.28598	4.07664	3.98821	2.93714	1.02244	0.841223	2.8089	3.18556	2.80271
KRT17	-2.71018	0.0269304	5.21462	-14.1326	-1.43391	-1.56257	-2.41307	-0.104329	-5.40786	-5.39531	-5.43139	-5.39689	-5.34438
ALYREF	-1.58939	0.00198424	8.9772	-14.2683	0.325956	-0.185226	-0.37174	-2.6282	-1.08655	-1.49789	-1.33026	-1.47571	-1.97977
LDLR	-2.5016	0.0187435	5.73746	-14.3529	0.361918	-0.889297	-1.45569	-1.52628	-4.09351	-3.31471	-5.3575	-2.4583	-2.22548
FHL3	-3.46972	0.056493	4.14578	-14.3847	2.09711	-0.40323	2.47171	2.08107	-5.57423	-5.55068	-1.43273	-1.07168	-0.938876
ADA	-2.02297	0.00701548	7.15524	-14.4748	-3.54728	-2.94787	-3.4724	-5.2783	-5.46419	-5.36928	-5.41759	-5.24706	-5.29646
VCAN	-1.7384	0.00304332	8.36014	-14.5333	4.58432	4.55706	4.52278	3.39872	3.28827	3.85744	2.31271	2.0823	1.95848
ARL3	-2.82605	0.0282389	5.14617	-14.5433	-1.12171	-1.01198	0.477583	0.108798	-5.46731	-5.3363	-4.14918	-1.8082	-3.61629
KPNB1	-1.85075	0.00429609	7.86276	-14.552	2.48947	1.97928	1.86023	-0.493426	-0.704009	-0.656404	1.19754	1.07702	1.13272
TMSB4X	-4.40186	0.1007	3.31186	-14.5784	1.59845	-0.952557	-3.65199	-5.16372	-5.6444	-5.40957	-5.40211	-5.36877	-5.43481
SRGN	-3.19711	0.0416692	4.58487	-14.6583	4.68005	2.06906	3.80209	0.76975	-0.275993	1.18639	0.33246	-0.432873	0.340006
RARS	-2.51711	0.0174091	5.84401	-14.71	1.76723	1.90887	1.56063	1.2351	-1.8131	-3.78351	-0.214713	0.267941	-0.320922
DAZAP1	-2.19989	0.00955674	6.70927	-14.7597	-0.757833	-1.13995	-0.891375	-1.04686	-3.97898	-3.1525	-2.76956	-2.76902	-5.06076
RPL19	-2.75923	0.0244644	5.35317	-14.7706	-0.88523	-2.79836	-2.80453	-5.14497	-5.58112	-5.3447	-5.36899	-2.84809	-5.24378
NIPSNAP3A	-2.72952	0.0233935	5.41775	-14.7879	1.6119	1.41353	0.42436	0.839977	-5.40786	-1.63376	-0.970803	-0.715603	-1.58952
SRP9	-2.49273	0.0163692	5.93287	-14.789	-1.48201	-0.160464	-0.740387	-1.43471	-2.59555	-2.68165	-5.3944	-2.20985	-5.40592
RPS17	-2.52704	0.0164579	5.92507	-14.9729	-1.21915	0.0747721	0.200963	-0.891716	-3.3827	-3.81723	-1.8919	-1.75352	-5.31201
HNRNPM	-3.63938	0.0566374	4.1421	-15.0747	-1.79972	-2.58806	1.08187	-1.39396	-5.37678	-5.47552	-5.42202	-5.43003	-5.34981
DKK3	-2.27017	0.00997239	6.64785	-15.0917	3.41616	2.2499	3.07576	0.829611	0.629063	1.0988	0.754458	0.66667	-0.115991
MINPP1	-1.34529	0.000418799	11.2215	-15.0961	0.0985426	-0.0182664	0.0756952	-1.35643	-1.84696	-0.96578	-1.34181	-1.57667	-0.672148	#DIV/0!
IGFBP4	-2.65787	0.0194344	5.68524	-15.1106	4.9302	3.4405	3.72683	1.53504	1.73568	1.80152	0.93781	1.2375	1.00031
KHDRBS1	-3.7044	0.058603	4.09288	-15.1617	-0.322009	-3.44181	-1.04759	-5.2954	-5.42993	-5.48804	-5.30827	-5.1425	-5.18511
GOT2	-1.9798	0.00478428	7.70748	-15.2593	1.85286	1.09341	2.06651	-1.05824	-0.265891	-1.72668	0.125586	0.368785	0.70322
PSME1	-2.36692	0.0113995	6.45489	-15.2782	1.10317	2.67516	2.00049	-2.58069	0.0454865	-0.5726	-0.316196	0.6432	0.136908
HGS	-2.17679	0.00766787	7.02696	-15.2962	0.513589	0.749977	0.216496	0.342775	-2.62751	-3.41618	-1.58905	-1.52151	-1.28914
FUCA2	-2.00992	0.00511381	7.61138	-15.2983	-0.374168	-0.926341	-1.30951	-1.73196	-2.09101	-2.1251	-3.26551	-4.0232	-4.04277
TRIP10	-2.99292	0.0288985	5.11286	-15.3024	-0.842493	-3.27132	-1.31297	-5.21927	-5.63024	-5.46743	-5.18378	-5.23667	-2.07368
PHGDH	-2.19677	0.00793689	6.97721	-15.3273	-1.86187	-2.54413	-1.54806	-5.25505	-2.68895	-5.38603	-5.2925	-2.91144	-3.55477
CCT6A	-3.46736	0.0466629	4.42158	-15.3312	0.987496	1.23475	1.06475	1.38578	0.491968	-5.38563	-0.254239	-5.23237	-5.23568
RPS8	-2.6493	0.0179507	5.79982	-15.3654	2.43656	0.682897	1.22331	2.0985	-1.41569	-1.65319	-2.08549	-2.47503	-1.67933
RANBP1	-2.00979	0.00490012	7.67297	-15.4211	-0.244031	0.63229	0.732604	-1.59805	-1.61679	-3.31988	-1.50175	-0.745589	-1.03496
DCTN1	-2.98005	0.0269053	5.21597	-15.5438	-0.352832	-0.34269	-0.189777	-5.40159	-5.47648	-5.3985	-0.951262	-1.17889	-1.24417
RPS14	-3.69722	0.05361	4.22136	-15.6073	1.07093	-2.55785	0.403025	-0.70426	-5.61842	-4.77894	-4.36684	-4.23007	-4.65256
SLC9A3R1	-2.41822	0.0113386	6.46261	-15.628	-2.20742	-0.955312	-1.73991	-2.54714	-2.65899	-2.8834	-5.40956	-5.37057	-5.44493
DDX39B	-2.48215	0.0126739	6.30199	-15.6425	-0.386005	-0.137498	-0.236589	-0.53906	-1.95157	-2.27473	-2.95986	-3.3236	-5.36428
EPN1	-2.61752	0.0156377	5.99883	-15.702	-1.84276	-0.977848	-0.303406	-2.79463	-5.49252	-5.54129	-2.52372	-4.22198	-1.37898
IARS2	-2.01384	0.00448442	7.80086	-15.7097	-2.24923	-2.4278	-2.4229	-5.34994	-3.26913	-3.93567	-3.22787	-5.22473	-5.27557
ILF3	-2.71042	0.0179026	5.80369	-15.7304	0.936943	-0.882277	0.783108	-0.630979	-2.01151	-2.72894	-2.64992	-2.78847	-3.77716
IST1	-1.37997	0.000361874	11.4322	-15.7761	-0.0790314	0.14236	-0.305293	-2.09014	-1.43109	-1.30993	-0.869004	-1.4441	-1.61946
ACO2	-3.13516	0.0302717	5.04589	-15.8196	1.19966	0.424223	1.03005	-5.14494	-2.39874	-5.60309	-0.283344	-0.148376	0.075435
SLK	-3.1667	0.0309585	5.01352	-15.8763	-1.0451	-2.85943	-2.66462	-5.23458	-5.44471	-5.39307	-5.25274	-5.36337	-5.45007
ABRACL	-2.88556	0.0218557	5.51585	-15.9163	-2.60857	-3.00564	-1.17818	-5.33979	-5.48609	-4.03179	-5.26386	-5.36305	-5.41359
FTH1	-3.3477	0.0370046	4.75615	-15.9222	1.85937	4.40598	4.48349	-0.415687	0.369997	-0.740529	-0.995009	1.91063	1.28207
ILF2	-2.60914	0.0144011	6.11768	-15.9619	-0.278132	-0.444742	-0.799846	-1.6543	-1.55113	-1.84143	-5.30527	-5.25752	-3.09066
HSPA9	-1.93326	0.0032302	8.27416	-15.9961	1.88404	1.07956	1.84092	-0.236161	-0.703729	-0.189155	-0.712936	-0.655923	0.507379
MTPN	-1.80985	0.00217198	8.84677	-16.0113	4.10629	3.50021	3.95055	2.41567	1.0916	0.924919	2.51279	2.43595	2.8741
MATR3	-3.41433	0.0385094	4.69864	-16.0427	-0.856881	-1.89258	-3.25379	-5.36376	-5.44886	-5.5913	-5.30305	-5.4259	-5.3596
NAP1L1	-3.27277	0.0331866	4.91326	-16.0799	-0.293583	-0.902683	-2.82558	-5.21591	-5.4296	-5.39376	-3.67786	-3.81024	-4.15294
AEBP1	-2.49617	0.0112619	6.4724	-16.1562	3.18495	1.86304	2.06047	1.77262	0.556348	1.04401	-1.9935	-1.39642	-0.743143
MDK	-3.26085	0.0319476	4.96815	-16.2004	4.13258	1.84686	3.22137	-0.941914	0.21399	-0.25908	-0.231059	0.242684	-0.188095
CHMP2A	-2.52146	0.0114463	6.44897	-16.2608	-3.43563	-1.97397	-2.39909	-5.32546	-5.39291	-5.44906	-5.22627	-3.91228	-5.44018
APEX1	-2.97744	0.0222948	5.48715	-16.3377	0.113669	0.00753127	0.0798661	1.16189	-3.07106	-2.24028	-5.19214	-4.20104	-3.91988	-2.91042	0.0670221
MVB12A	-3.03021	0.02381	5.39229	-16.3398	-1.4801	-2.27606	-3.17413	-5.19231	-5.45411	-5.55135	-5.33929	-5.21067	-5.2941
C1QBP	-3.50296	0.039263	4.67069	-16.3612	0.275871	-2.53672	-2.22151	-5.29839	-5.61929	-5.57908	-5.40302	-5.15026	-2.93245
GLRX5	-2.55712	0.0117996	6.40512	-16.3786	-2.37745	-2.05953	-2.09397	-5.37006	-5.41758	-1.3958	-5.38538	-5.4035	-5.4323
RPL13	-2.61654	0.0129984	6.26553	-16.394	-0.413676	-0.590887	-1.01683	-1.52619	-5.56977	-5.38395	-2.26325	-2.59765	-2.40119
UBLCP1	-2.48222	0.0102347	6.61038	-16.4085	-3.35676	-2.97646	-2.2266	-5.28338	-5.66857	-5.58122	-5.0493	-5.46644	-4.96406
VAT1L	-2.36835	0.00818191	6.93335	-16.4206	-1.89252	-2.46059	-2.6588	-5.35291	-1.81065	-5.36825	-5.20616	-5.26097	-5.235
ZYX	-3.39642	0.0345561	4.85492	-16.4893	1.84994	1.16882	1.52304	-1.64151	-5.59037	-5.32858	0.767281	-0.102604	0.600855
DCN	-2.33764	0.00747102	7.06448	-16.5142	4.80828	3.69467	4.36543	2.82704	3.22193	3.30378	1.30352	0.596633	0.45805
OLFML3	-1.93246	0.00267255	8.54757	-16.5179	0.168103	-0.0935335	0.201245	-2.3904	-3.33976	-1.02464	-1.70559	-1.59707	-0.985697
LPXN	-2.58024	0.0116458	6.42405	-16.5756	-0.599928	-2.21055	-1.74268	-2.51407	-4.24389	-4.25373	-4.41602	-4.62298	-4.53705
CTSF	-2.75027	0.0153354	6.02699	-16.5758	-0.463533	-2.41564	-1.60896	-5.19364	-4.06908	-5.39902	-1.60277	-4.03322	-5.18013
HYOU1	-1.47976	0.000423853	11.2041	-16.5794	0.921672	0.534485	0.777233	-0.521513	-0.74852	-0.595244	-0.638376	-0.878899	-1.02921
NEDD8	-1.85469	0.00202263	8.94955	-16.5986	1.64389	1.74683	2.08807	-0.585231	-0.466922	-0.448968	-0.733509	0.841726	1.22237
RPL7A	-2.95119	0.0202118	5.62866	-16.6113	1.68743	0.109783	0.534774	-3.15371	-5.50787	-3.07994	-0.656503	-0.678298	0.03315
HSPE1	-1.75858	0.00140491	9.47531	-16.6631	3.99966	3.39641	3.73745	2.01696	1.08333	1.03507	2.41995	2.44944	2.7108
SARS	-2.60117	0.0113013	6.46736	-16.8227	-0.979242	-1.13687	-1.87685	-5.17843	-5.66316	-5.4592	-2.62197	-1.93922	-2.73096
PKIA	-3.28011	0.028574	5.12916	-16.8242	-1.513	-1.47569	-3.20612	-5.27224	-5.4941	-5.34546	-5.27306	-5.29855	-5.38688
TJP1	-3.00648	0.0202028	5.6293	-16.9244	-0.985355	-1.49107	-0.625978	-0.351816	-5.48789	-5.50913	-5.43123	-5.28006	-2.18359
MPZL1	-3.12468	0.0231349	5.43379	-16.9788	-1.26745	-2.98284	-2.33919	-5.14239	-5.42663	-5.56484	-5.33646	-5.17238	-5.28435
EMILIN2	-2.62378	0.0112361	6.47572	-16.9909	-0.899106	-2.5819	-1.93056	-5.18898	-5.49766	-4.84915	-3.79338	-3.43812	-3.79851
SLIT3	-2.71642	0.0130585	6.25886	-17.0017	-2.87	-1.59241	-1.5856	-1.22743	-5.48806	-5.6135	-5.37962	-5.30543	-5.38048
FLNA	-2.66823	0.0119278	6.38953	-17.0488	6.16084	4.64709	5.13058	5.66743	1.21951	1.45787	2.52771	2.23807	2.75701
PCSK5	-2.76552	0.013933	6.16535	-17.0504	-1.46892	-3.13559	-2.16133	-4.12701	-5.63594	-5.30634	-5.24031	-5.36038	-4.45484
EFEMP1	-2.5317	0.00917426	6.76819	-17.135	5.0273	3.88957	5.134	2.36811	2.4667	2.61525	2.17194	1.12972	2.15981
PFAS	-2.80427	0.0144308	6.11471	-17.1473	-2.04227	-0.415877	-0.870137	-5.29645	-5.3842	-5.60729	-3.3718	-2.26589	-1.55654
SEPTIN7	-1.97949	0.00244605	8.67533	-17.1727	0.489753	-0.00303074	-0.36952	-1.57923	-1.99234	-3.61601	-1.60014	-1.3971	-1.45771	0
CALR	-2.72332	0.0123562	6.33862	-17.2621	3.98154	4.64721	5.20605	5.39029	0.462922	0.970127	1.5617	1.35477	1.58985
GLRX	-2.60078	0.00986551	6.66339	-17.33	0.553889	1.65211	0.0743068	-2.53089	-1.89112	-2.60979	-2.07151	-0.397158	-1.54358
RBP1	-3.2806	0.0254045	5.29877	-17.3832	-0.686123	0.712434	0.36631	-5.38763	-5.52861	-5.54208	-0.775916	-0.626964	-1.03718		#DIV/0!
COX5A	-2.47861	0.00770361	7.02025	-17.4005	-2.03914	-1.04995	-1.70307	-5.31317	-5.52704	-5.35948	-2.81293	-2.64168	-2.80171
IMPA1	-2.28348	0.00480755	7.70048	-17.5839	0.455773	1.67112	0.91042	-2.15937	-1.97767	-1.54116	-0.814747	-0.513932	-0.619394
PDCD6IP	-3.89232	0.0435847	4.52003	-17.5934	1.97541	4.74841	3.64231	3.10453	-2.69111	-5.49197	-0.403881	-0.223809	3.08463
G3BP1	-2.6132	0.00936353	6.73873	-17.6096	0.138877	-1.05846	-0.276471	-0.658767	-3.16813	-3.73295	-2.77803	-2.31699	-5.41642
RPLP1	-3.89071	0.0433681	4.52722	-17.6141	-1.01479	-3.1189	-0.324741	-5.28744	-5.51232	-5.4624	-5.35854	-5.35433	-5.2861
PSAT1	-3.27856	0.023956	5.38347	-17.65	0.842092	1.04492	1.55442	-5.29917	-3.93333	-3.93301	-0.242187	0.340618	0.27857
FST	-2.88751	0.0143239	6.12543	-17.6873	3.15985	1.86755	3.23123	0.824051	1.85321	1.74646	-0.677894	-2.31736	-2.2363
SLIT2	-1.82797	0.00122239	9.67608	-17.6876	0.733872	0.0196089	0.438385	-1.12033	-0.899324	-0.914857	-1.067	-2.3825	-2.2001
LGMN	-2.51245	0.00746667	7.06532	-17.7512	2.0477	0.788316	1.35725	-0.428583	0.338996	0.444696	-2.19006	-2.20336	-2.64982
METTL26	-2.26537	0.00430999	7.8581	-17.8015	-1.65024	-2.61463	-2.13947	-5.12795	-5.64669	-5.53614	-3.31462	-3.37882	-3.39668
EIF1AX	-3.64886	0.0336607	4.89279	-17.8531	-0.492899	-0.98198	-1.12368	-2.17616	-8.30572	-8.68267	-2.62766	-2.6569	-2.64119
CXCL5	-1.81841	0.00108824	9.84378	-17.9	3.04699	3.69028	3.46717	2.31174	2.20638	2.1236	0.877781	1.03367	0.945272
NQO2	-2.32563	0.00468833	7.73671	-17.9927	-1.64729	-2.7306	-2.06476	-5.20472	-5.65577	-5.46306	-2.76638	-4.19074	-3.55841
VPS25	-4.26442	0.0536752	4.2196	-17.9941	0.412944	3.43382	2.38716	4.06681	-5.66068	-5.48736	-5.21955	-0.429154	-0.388729
DDX1	-3.29237	0.0225224	5.4725	-18.0175	-0.663548	-0.870344	-0.85505	0.94538	-5.37844	-5.32806	-5.14331	-4.93569	-4.69201
BAG2	-3.09362	0.0171993	5.86151	-18.1333	-0.651009	-1.98342	-0.708813	0.0848273	-5.38502	-4.05443	-5.38115	-5.27538	-5.23702
BID	-2.29812	0.00420118	7.89499	-18.1436	-3.2726	-3.14949	-2.75665	-5.32249	-5.41394	-5.34381	-5.39932	-5.3161	-5.35053
UBQLN2	-2.69048	0.00930163	6.7483	-18.1562	-2.29049	-1.29325	-1.51056	-5.40742	-5.44855	-5.57635	-5.38362	-2.30391	-2.21166
STMN1	-3.8899	0.0385772	4.69611	-18.2674	-1.38474	-0.0690321	-2.83178	-5.11536	-5.54578	-5.51958	-5.31289	-5.15483	-5.26206
EMILIN1	-2.67873	0.00884097	6.82158	-18.2732	3.67197	2.80359	3.02266	2.3959	1.40756	1.74863	-0.31698	-0.376325	-1.93473
MAP1LC3B	-2.22488	0.00329526	8.24539	-18.345	-0.031115	0.707191	-0.094856	-3.8047	-2.48492	-2.36962	-1.39726	-0.917611	-1.21273
RUVBL1	-3.27832	0.0204733	5.61011	-18.3917	-1.18854	-2.26434	-2.84851	-5.22416	-5.37857	-5.53856	-5.43242	-5.42865	-5.27035
ATRN	-3.45068	0.024796	5.33375	-18.4051	0.346478	0.483477	0.571911	-0.480135	-0.0831314	-1.13863	-5.44504	-5.32208	-5.43133
METRNL	-2.34034	0.00425934	7.87516	-18.4306	-1.46629	-2.61604	-2.39111	-2.84434	-5.63672	-5.35893	-4.10226	-4.80517	-4.24152
CNN3	-3.15682	0.01713	5.86733	-18.5221	1.10118	0.633545	1.49209	1.49185	-5.41839	-3.07117	-1.67584	-1.85289	-1.96089
FKBP3	-2.16953	0.00263598	8.56744	-18.5873	2.71977	2.03017	1.69489	-0.729585	-0.542478	-0.910761	0.507522	0.833269	0.714509
IQGAP1	-2.19881	0.00275654	8.50293	-18.6963	3.56119	4.58245	3.8074	3.00376	1.37866	0.940747	1.69776	1.64821	2.04012
NID1	-2.85827	0.0106997	6.54628	-18.711	4.14117	2.87621	3.40329	2.8217	1.58661	1.87957	-0.104774	-0.463929	-2.02746
PSMB6	-3.00331	0.0128899	6.27762	-18.8536	-0.323079	0.118121	-0.089086	-0.796916	-5.49531	-5.44798	-2.62713	-2.67745	-1.56316
ADSL	-3.85465	0.0335417	4.8979	-18.8797	-2.81003	0.321298	-0.902426	-5.39705	-5.54934	-5.43722	-5.29002	-5.31628	-2.9203
B4GAT1	-2.99151	0.0125062	6.32122	-18.91	-0.614948	-0.553281	0.106608	-0.655041	-5.57441	-5.39005	-3.14077	-3.65482	-1.65722
TIMP2	-1.5229	0.000181291	12.4294	-18.9288	5.53272	5.80071	5.86807	4.87336	4.64242	4.17691	3.94376	3.83912	3.79
CEMIP	-3.27427	0.0181441	5.78435	-18.9395	-2.98558	-1.40017	-2.02979	-5.37827	-5.54956	-5.53597	-5.4341	-5.38969	-5.18909
LAMA1	-3.32533	0.0192095	5.70204	-18.9612	-1.70239	-0.1703	-1.43003	0.455507	-5.44109	-5.45286	-5.4237	-5.39764	-5.29764
LAMB2	-3.60946	0.0257973	5.27663	-19.0458	2.22489	0.379856	1.80567	3.10497	-2.88989	-2.01119	-2.82671	-5.22334	-2.98978
ITGBL1	-3.27249	0.0175838	5.82961	-19.0773	1.56834	-0.4878	0.527646	-2.85132	-2.51781	-3.71102	-2.18491	-3.15943	-1.99409
MGAT2	-3.1358	0.0147084	6.08721	-19.0883	-1.19478	-3.02685	-1.11722	-2.81577	-5.39161	-5.51238	-5.25649	-5.1882	-5.32806
RPL21	-3.40058	0.018775	5.73505	-19.5025	-2.08516	-1.11692	-2.78056	-5.24866	-5.54428	-5.49738	-5.30345	-5.36172	-5.41323
PCOLCE	-2.75618	0.00738211	7.08175	-19.5186	3.89857	2.69423	2.80214	2.21473	1.79011	1.26613	-0.893601	-1.17601	-0.948576
CCT2	-2.49337	0.00434836	7.84531	-19.5613	1.39265	1.78567	1.40271	1.03655	-1.25202	-0.864317	-2.36025	-2.20156	-0.156566
ST3GAL1	-3.16501	0.0136881	6.19093	-19.5944	1.44555	-0.0303407	1.4009	-2.89111	-1.80758	-1.84357	-2.04876	-2.60986	-2.15698
SDF2L1	-2.26738	0.00248397	8.65314	-19.62	-1.68475	-2.45962	-1.94182	-5.19985	-5.41052	-5.0523	-3.84975	-3.27059	-2.99368
PSMA7	-3.23235	0.0147827	6.07994	-19.6525	0.0194851	0.187119	0.502905	-3.56108	-5.46218	-5.61311	-1.24944	-1.22948	-0.859782
RPL10A	-1.84443	0.000610124	10.6786	-19.6959	1.74571	1.17351	1.18409	0.518318	-0.7637	-0.44518	-0.797236	-1.15153	-0.220601
ACAA2	-4.42071	0.0446273	4.48593	-19.831	-0.443229	-2.8076	0.457051	-5.39889	-5.62906	-5.40987	-5.16411	-5.26336	-5.2465
DUT	-3.2761	0.0148365	6.07471	-19.9014	-1.48891	-2.92663	-1.9199	-5.25616	-5.51905	-5.59976	-5.36496	-5.17847	-5.40911
PICALM	-3.13487	0.011992	6.38179	-20.0061	-2.24115	-0.306889	-0.547983	-5.38273	-5.56047	-5.50293	-2.17786	-3.76626	-2.611
CPE	-2.48475	0.00375678	8.05629	-20.0178	1.61245	0.840997	1.48459	0.99542	-2.94396	-1.24449	-1.00505	-1.46419	-1.37014
RNF114	-3.18049	0.0124372	6.3292	-20.1299	-1.11178	-1.68987	-1.21833	-0.288294	-5.43162	-5.4768	-5.3388	-5.32326	-5.26411
VAPA	-2.45693	0.00336505	8.21516	-20.184	0.847134	1.38835	1.34133	-3.52435	-1.02564	-1.23748	-1.39148	-0.188345	-0.220629
OS9	-4.18775	0.0353849	4.82072	-20.188	0.57203	-2.73578	-0.0120436	-2.53994	-5.50475	-5.59944	-5.19182	-5.34224	-5.29988
ADSS	-3.12055	0.0112082	6.4793	-20.219	0.125186	-0.0633606	0.430631	-1.95157	-5.58303	-5.37296	-2.07297	-1.51479	-1.24305
SERBP1	-3.3353	0.0143607	6.12173	-20.4178	0.988449	0.0261777	0.513109	-2.59251	-5.51116	-5.45364	-2.54555	-0.513252	-0.34019
CAVIN1	-3.69891	0.0217022	5.52602	-20.4402	0.979958	-0.362585	1.78199	-4.43553	-5.59828	-5.53445	-1.87976	-0.608272	0.66157
LTBP3	-2.52017	0.00353662	8.14342	-20.5228	1.76283	0.655544	1.41436	-1.32454	-0.504096	-0.777017	-1.38581	-1.96043	-1.50364
BPGM	-2.27892	0.00193413	9.0141	-20.5424	-3.36886	-2.44685	-2.80652	-5.40072	-5.43387	-5.32945	-5.36796	-5.19914	-4.18683
HGF	-4.11729	0.031399	4.99314	-20.5582	3.01585	2.01074	2.6646	2.01963	1.06697	1.31263	-3.06445	-5.42783	-5.22832
TPM3	-3.99089	0.0277087	5.17352	-20.647	2.36701	0.776724	0.886551	-2.25835	0.989001	1.35853	-5.43927	-5.29399	-5.24073
UBE2D2	-2.87616	0.00675381	7.21008	-20.7374	-1.6688	-1.7115	-2.14516	-1.40935	-5.58898	-5.50239	-5.27518	-5.35009	-5.1819
FXR1	-3.37496	0.0140034	6.15808	-20.7833	-1.91776	-2.70595	-1.27819	-5.34874	-5.45867	-5.38029	-5.24555	-5.21001	-5.41033
KIF5B	-3.5268	0.0168088	5.89464	-20.7892	-1.87671	0.131737	0.566247	-5.39517	-5.42418	-5.53681	-1.96554	-3.28192	-1.91464
PDGFD	-2.79096	0.00569362	7.45644	-20.8106	-2.28196	-3.04686	-2.23647	-5.17431	-5.61933	-5.42718	-5.23101	-5.18121	-5.24329
HAGH	-2.78256	0.00543625	7.52317	-20.9337	-1.23824	-2.66097	-2.4929	-2.99541	-5.3856	-5.43191	-5.22618	-5.24554	-5.19494
OSTF1	-3.32931	0.0124332	6.32966	-21.0734	1.13966	-0.142159	0.502279	-1.31414	-5.61017	-5.59744	-1.71902	-0.759807	-1.97573
SERPINB2	-3.88003	0.0225046	5.47364	-21.2379	5.72281	7.71469	6.86754	8.65914	2.60871	2.17277	1.84803	1.06118	0.980045
RAD23A	-2.82759	0.00524824	7.57395	-21.416	-2.78801	-1.67761	-1.65484	-5.16089	-5.62057	-5.4413	-5.70219	-1.88444	-5.39706
SDCBP	-4.06777	0.0254149	5.29818	-21.5518	-2.26355	-0.031908	-1.66652	-5.36983	-5.48631	-5.53277	-5.22479	-5.36705	-5.3498
SCRN1	-2.44424	0.00199028	8.97282	-21.9317	1.26863	0.803282	1.02409	-0.111976	-1.36669	-3.40269	-1.35775	-1.19824	-1.03608
ENAH	-3.19181	0.00848692	6.88054	-21.9614	0.0811811	0.292181	-0.0455215	-5.31599	-2.59896	-5.58879	-1.42895	-1.7374	-1.82505
LPP	-3.86467	0.0194157	5.68663	-21.977	-0.765949	-2.63733	-1.29243	-5.33045	-5.61796	-5.56139	-5.39595	-5.35726	-5.31642
RPS27A	-1.88515	0.000290001	11.7517	-22.1536	4.90714	4.48487	4.3576	3.01729	2.41958	2.57931	2.12985	3.01012	3.03219
POSTN	-3.19861	0.00809487	6.94878	-22.2264	5.53753	3.86987	5.31767	-0.608726	1.09566	0.275861	3.28425	2.98702	3.22439
CSDE1	-2.85015	0.00445752	7.80954	-22.2584	-2.241	-2.94673	-2.20276	-5.26985	-5.61703	-5.36465	-5.17823	-5.18506	-5.26709
RABGGTB	-2.74013	0.00345863	8.17558	-22.4022	-1.7258	-2.04517	-2.51204	-5.1678	-5.43555	-5.57223	-5.42523	-2.04302	-5.36297
EIF4E	-3.07151	0.00636982	7.29453	-22.4052	-1.35752	-1.37573	-1.95358	-5.39018	-5.39739	-5.40642	-5.31338	-5.18543	-1.10987
IL6	-3.02552	0.00580116	7.42944	-22.4779	5.14384	6.10637	6.86785	1.39207	2.28602	2.06734	3.93946	4.12434	4.27382
PCYOX1	-3.50751	0.0117556	6.41051	-22.485	-0.224775	-2.58188	-1.16676	-1.88299	-5.50882	-5.55072	-5.44101	-5.17472	-5.43365
MYL9	-2.84603	0.00418072	7.90203	-22.4894	-0.974457	-1.64189	-1.46173	-5.38009	-5.65496	-5.59327	-2.63539	-3.0114	-2.9572
GNPNAT1	-2.76206	0.00343896	8.18381	-22.6042	-1.21614	-1.28502	-0.564693	-3.29776	-5.5955	-5.48942	-2.58101	-2.76304	-2.97736
GALNS	-3.65517	0.0135786	6.20253	-22.6713	-0.51176	-0.535401	0.18103	0.543223	-5.44403	-5.56135	-5.19576	-5.28065	-2.72471
HNRNPA2B1	-2.92823	0.00466508	7.74388	-22.6759	3.76333	2.33873	2.46353	1.79301	0.0353024	-0.377141	-0.579835	-0.462493	-0.84703
ZNRD2	-3.73349	0.0147076	6.0873	-22.7269	-1.00992	-2.60457	-1.48461	-5.37965	-5.64879	-5.52864	-5.27917	-5.40088	-5.362
ADAM9	-2.00114	0.000374989	11.3809	-22.7747	5.01996	4.90769	4.82255	2.91814	3.02439	4.05077	2.68128	2.55476	2.2642
IGFBP7	-1.87937	0.000223782	12.1256	-22.7886	8.31842	7.79441	7.95096	5.78897	6.0053	6.0202	5.8915	6.49627	6.64909
RAC2	-3.01445	0.00522777	7.57959	-22.8483	-1.53223	-2.28509	-1.18214	-1.35496	-5.40915	-5.44838	-5.15082	-5.40739	-5.31491
ECH1	-2.56515	0.0020242	8.94843	-22.9541	-2.08429	-1.15593	-1.34323	-3.55301	-5.6361	-5.41477	-3.4158	-3.33778	-3.20034
MGAT1	-2.74106	0.0029789	8.39101	-23.0003	-2.30205	-3.05014	-2.54617	-5.24981	-5.58885	-5.59359	-5.27977	-5.13341	-5.39769
COL4A5	-2.93613	0.00413057	7.91944	-23.2525	-2.21056	-2.27633	-2.95469	-5.38253	-5.66568	-5.51241	-5.41782	-5.25662	-5.26486
NUDT3	-3.90847	0.0160119	5.96471	-23.3129	-0.620798	-1.25863	-2.40933	-5.12701	-5.41866	-5.58174	-5.28606	-5.1622	-5.45267
TXN2	-2.96146	0.00424599	7.87968	-23.3353	-2.24637	-1.91541	-1.24227	-1.63034	-5.51219	-5.62602	-5.25363	-5.36211	-5.19257
PAK2	-3.58616	0.0108049	6.53216	-23.4254	-0.958954	-2.38909	-1.78552	-5.12842	-5.63052	-5.43413	-5.26582	-5.13707	-5.18814
NPR3	-2.99828	0.00432442	7.85328	-23.5463	0.706687	-0.382739	1.03988	-5.24601	-2.30508	-1.43162	-1.51589	-2.60076	-2.16265
SDC1	-4.03143	0.0172939	5.85359	-23.5983	-0.264301	-1.64309	-2.10489	-5.19723	-5.64895	-5.33168	-5.28937	-5.37949	-5.3664
B3GNT9	-2.9471	0.00383859	8.02521	-23.6511	-1.80445	-1.54579	-1.90974	-1.74024	-5.43807	-5.40106	-5.16899	-5.15869	-5.29554
SH3PXD2B	-3.28785	0.00678394	7.20366	-23.6846	-1.46846	-2.21581	-2.49272	-5.26783	-5.51419	-5.54646	-5.21959	-5.32599	-5.207
SCFD1	-3.16703	0.00558544	7.48411	-23.7024	1.43312	1.27918	1.07413	0.387203	-4.05574	-3.72519	-1.69966	-1.16863	-1.16729
PPIF	-3.14947	0.00530008	7.55977	-23.8093	-0.0471857	-1.34919	-0.520167	-2.04441	-2.27362	-5.37601	-5.37122	-5.21937	-2.4453
TES	-3.38625	0.00756156	7.0471	-23.8633	-0.454571	0.32627	0.385606	-0.240465	-5.54726	-5.47154	-2.68165	-2.76767	-3.09432
EPB41L2	-3.58047	0.00982452	6.6694	-23.8796	-1.0059	-2.26686	-2.0461	-5.2897	-5.53596	-5.58496	-5.30816	-5.17214	-5.22961
FUT8	-3.79364	0.0127373	6.2948	-23.8802	-1.03968	-2.4412	-1.18132	-5.19777	-5.43632	-5.4888	-5.2143	-5.37366	-5.37542
APP	-2.60878	0.00175418	9.15499	-23.8834	3.34578	2.71364	3.29013	1.375	1.69517	1.43484	-1.12121	-0.128948	-0.208437
EHD2	-3.96521	0.0150059	6.05832	-24.0225	0.987189	-1.58677	0.77192	-5.35956	-5.53565	-5.60549	-2.37782	-1.37487	-3.19321
KLC1	-2.87364	0.00299473	8.38336	-24.0908	-2.63286	-2.1437	-2.77495	-5.34992	-5.43087	-5.58645	-5.37597	-5.28119	-5.32045
SELENOM	-4.35657	0.0209903	5.57413	-24.2841	-1.19125	-2.05171	0.167594	-5.31307	-5.54179	-5.4252	-5.29004	-5.34059	-5.37943
IGFBP1	-4.71157	0.0273639	5.19158	-24.4605	0.953842	-1.68737	-1.12544	-5.16396	-5.42733	-5.48033	-5.42926	-5.314	-5.17246
MGAT5	-2.55808	0.00121011	9.69065	-24.7895	-2.85039	-2.28419	-1.92817	-2.88227	-5.39944	-5.47789	-5.26658	-5.20163	-5.24619
ME1	-3.57552	0.00805736	6.95548	-24.8694	1.72319	1.7326	2.30339	2.07155	-3.68963	-3.66246	-1.36198	-1.52635	-1.7659
TGFB2	-2.09884	0.000252171	11.9533	-25.0881	3.70945	3.10602	3.21878	0.175349	1.2669	1.15099	1.72348	1.51491	1.6438
SHISA5	-3.52143	0.00685631	7.18835	-25.3133	0.881549	-0.299858	-0.480561	-1.34752	-1.98632	-1.68157	-5.42152	-5.15186	-5.33752
ATF6B	-3.35501	0.0052971	7.56058	-25.3658	-1.42961	-2.63324	-1.1538	-5.29761	-5.3962	-5.56714	-5.25215	-5.23356	-3.81669
G3BP2	-2.83936	0.0020075	8.96038	-25.4418	-2.05589	-1.75378	-2.31965	-5.32981	-5.57506	-5.547	-5.16903	-2.32479	-5.34913
GLIPR2	-5.04872	0.0301319	5.05256	-25.509	0.857926	-2.1026	0.289321	-5.17224	-5.52268	-5.60173	-5.37782	-5.35233	-5.17624
ADAM19	-2.39566	0.000621929	10.651	-25.5161	0.935975	0.239853	0.21863	-1.53944	-1.21034	-0.9528	-2.2915	-2.83668	-2.75431
MTAP	-2.55306	0.000948305	10.0424	-25.6387	0.498165	0.476749	0.399834	-1.28001	-3.2951	-3.1194	-1.50696	-1.31136	-2.05603
MANF	-3.06649	0.00296757	8.3965	-25.7478	-0.144496	0.737082	-0.25761	-0.698541	-3.1527	-2.40352	-5.28154	-3.25903	-2.93362
L3HYPDH	-3.23921	0.00404151	7.95089	-25.7546	-1.13341	-2.23327	-1.2007	-1.38979	-5.44015	-5.62238	-5.27451	-5.4231	-5.42009
C1RL	-2.74763	0.00148443	9.39588	-25.8164	-1.95603	-1.10158	-0.821936	-3.10971	-3.3794	-5.60075	-4.32986	-3.66587	-4.15928
TPM1	-5.36564	0.0353474	4.82225	-25.8745	2.44445	0.618731	-1.73412	-5.26784	-5.38718	-5.33947	-5.35266	-5.34923	-2.83934
NAA20	-3.7765	0.00850099	6.87815	-25.9754	-1.16321	-1.24866	-2.32343	-5.31098	-5.54267	-5.37547	-5.25561	-5.17698	-5.46791
HSPB6	-4.24401	0.0141582	6.14222	-26.0676	-2.14687	-0.634003	-0.565459	-5.2459	-5.37904	-5.44929	-5.44545	-5.35726	-5.27978
BIN1	-3.1436	0.00311442	8.32682	-26.1762	-1.04926	-0.971383	-0.824202	-5.38455	-5.43177	-5.42872	-3.05919	-2.72083	-2.52624
AGRN	-4.67435	0.0202574	5.62541	-26.2951	4.13891	1.38854	2.27744	-1.44474	-1.90904	-1.7238	-2.11804	-3.29148	-1.94922
RPL18A	-3.23625	0.00308076	8.3425	-26.9984	-2.36261	-1.66265	-2.29439	-5.29844	-5.58651	-5.36265	-5.34994	-5.19431	-5.26497
NENF	-4.22589	0.0116252	6.4266	-27.1581	-0.363331	-2.11418	-0.127962	-5.31414	-5.38729	-5.37594	-5.40037	-3.85213	-5.23644
CSE1L	-3.99124	0.00891212	6.81001	-27.1804	-1.21127	0.701514	-0.730251	0.352151	-5.38346	-5.58321	-5.23578	-5.32241	-5.25475
FAM20C	-2.75329	0.00106524	9.87461	-27.1877	-1.55401	-2.21537	-2.48128	-4.5944	-5.56656	-2.77562	-5.33472	-5.34852	-5.40124
ARCN1	-2.06478	0.000104129	13.2293	-27.3157	2.47244	2.61672	2.93297	0.411554	0.289529	1.30557	-0.203895	0.795223	1.05759
C1S	-2.94686	0.00161652	9.27289	-27.3259	5.29357	4.10701	4.68663	3.48287	2.5282	1.92352	1.14427	0.120026	1.29436
GRN	-4.39332	0.0133955	6.22211	-27.3357	0.0776009	-1.26736	-1.7219	-5.14105	-5.61696	-5.5745	-5.26581	-5.31271	-5.27222
DYNLT1	-3.35686	0.00350287	8.15725	-27.3828	-0.524818	-1.52979	-0.0380376	-5.28245	-5.49066	-5.60573	-2.96905	-2.82322	-2.15535
UBE2Z	-3.61268	0.00520127	7.58692	-27.4091	-2.02385	-2.03216	-1.13739	-5.16462	-5.43123	-5.56641	-5.32778	-5.35037	-5.22242
RPL6	-3.38163	0.00362608	8.10737	-27.4162	1.63134	0.399746	1.57393	-1.04419	-5.5125	-1.45547	-1.45061	-1.97566	-1.64135
APLP2	-3.39369	0.00368821	8.08286	-27.4308	-0.555322	-1.83331	-2.21788	-5.16743	-5.49131	-2.72168	-5.35115	-5.38504	-5.45856
COL3A1	-1.99313	7.03095e-05	13.7959	-27.4971	5.99351	6.07152	6.22884	3.95178	3.88374	3.58174	4.77772	4.63106	3.8029
BRK1	-4.23849	0.0109663	6.51078	-27.5959	0.238072	0.643346	0.738919	1.30432	-5.62844	-5.55727	-5.43413	-3.4064	-3.46836
RBM8A	-3.36728	0.00337991	8.2088	-27.6413	-2.24708	-2.2395	-1.47863	-5.38698	-5.65512	-5.41698	-5.15627	-5.24411	-5.27466
EPS15L1	-2.67257	0.000712161	10.4555	-27.9431	-2.49915	-2.43969	-2.95599	-5.18861	-5.64714	-5.42059	-5.20576	-5.16835	-5.19463
P3H1	-3.6816	0.0051426	7.60329	-27.9922	-0.0929604	0.727011	1.22917	-0.997283	-5.58198	-5.56768	-2.03324	-2.12162	-2.06133
RPL22	-3.65786	0.00459006	7.76727	-28.4116	-0.0413474	0.0957808	-0.276147	-2.91024	-1.39235	-5.6046	-1.97253	-5.19057	-5.32026
PSMD4	-3.8613	0.00601257	7.3778	-28.4879	-0.919178	-2.00902	-1.40225	-5.17287	-5.42302	-5.33881	-5.35833	-5.2171	-5.31856
NBL1	-4.15724	0.00862403	6.85742	-28.5079	-0.485017	-1.94029	-1.24835	-5.35195	-5.55524	-5.58998	-5.17036	-5.4064	-5.21679
PAK1	-3.5938	0.00407382	7.9394	-28.5326	-0.727621	-1.55521	-0.721814	-0.806501	-5.45925	-5.33225	-5.2566	-5.29757	-5.41991
TMSB10	-4.02712	0.00729391	7.09909	-28.5889	1.68923	0.264635	-0.0825272	-0.595493	-1.086	-5.42201	-2.54996	-5.42345	-5.34315
COL7A1	-4.38864	0.0107341	6.54165	-28.7089	0.444753	0.246647	-0.2601	1.37117	-5.47408	-5.51653	-5.24313	-5.39409	-5.21259
RPL24	-3.72568	0.00457427	7.77224	-28.9569	0.6642	0.085988	-0.981514	-5.40211	-5.50257	-5.59632	-1.73171	-1.91503	-2.66896
HDGF	-4.71622	0.0141404	6.14404	-28.9766	1.27404	-1.51512	-0.683578	-2.98828	-5.42914	-5.62447	-5.29848	-5.35213	-5.45411
SLC39A10	-2.6788	0.000522248	10.903	-29.2069	-1.7294	-2.22244	-2.4917	-3.1454	-5.41239	-5.4519	-5.3584	-4.28122	-5.31059
ITGA5	-3.43636	0.00273793	8.5127	-29.2527	-1.80244	-0.840026	-1.15144	-1.34789	-5.48666	-5.41367	-5.22001	-5.26794	-5.46981
PDGFRL	-3.04757	0.00125079	9.64295	-29.3876	-1.46786	-1.76254	-1.67091	-3.76623	-5.89839	-6.00772	-3.35293	-3.79751	-5.26526
EIF1	-4.7575	0.013413	6.22022	-29.5927	-0.165979	0.156062	-1.66881	-5.19561	-5.38081	-5.33877	-5.34063	-5.22823	-5.4184
FTL	-3.05527	0.00111553	9.80805	-29.9662	1.84438	1.90338	2.48454	-1.11191	-0.637645	-0.983821	-3.27383	0.0170711	0.123141
TNFRSF12A	-3.35401	0.00200053	8.9654	-30.0701	-2.03736	-1.71788	-2.46585	-5.33968	-5.6693	-5.58707	-5.30731	-5.42679	-5.23609
MAP1LC3A	-3.90171	0.00455059	7.77973	-30.3543	-2.08324	-1.05149	-1.30001	-5.36872	-5.64607	-5.50701	-5.33199	-5.21543	-5.21051
CRKL	-2.48044	0.000189128	12.3683	-30.679	-1.35363	-1.34386	-1.55518	-5.20543	-4.02037	-3.74548	-3.54292	-3.48379	-3.39002
CXCL1	-2.30288	9.57292e-05	13.3507	-30.745	6.85319	6.25429	6.49031	4.09593	4.02824	3.89353	3.83292	5.11205	4.41564
FBLN7	-4.13821	0.00575622	7.44066	-30.791	-0.16151	1.82727	0.74381	-1.314	-1.58444	-5.55242	-5.15423	-5.21615	-1.1889
DIABLO	-3.97391	0.00463437	7.75341	-30.8114	-1.83059	0.303297	-1.06869	-5.29676	-5.41482	-5.61332	-5.32713	-1.91931	-5.46409
EIF4B	-4.24325	0.00650755	7.26367	-30.8216	0.220441	-1.76783	-0.234645	-4.92023	-5.43813	-5.46504	-5.38865	-3.39637	-4.41515
ADAMTS12	-3.73029	0.00321224	8.28221	-30.895	0.79383	-1.01897	0.292378	-2.63701	-5.51465	-5.47777	-2.5249	-2.9468	-3.14614
SUMO4	-3.7193	0.00290927	8.42513	-31.3355	0.170416	-1.40938	-0.399614	-5.3217	-2.83085	-1.47141	-5.30753	-5.27371	-5.38771
ADAMTS4	-3.53678	0.00208458	8.90603	-31.4987	-1.1364	-0.523887	-0.106489	-1.83591	-4.00575	-5.52513	-5.39599	-2.56922	-5.42225
COL18A1	-3.72542	0.002847	8.45634	-31.5034	3.42015	4.60093	3.31493	3.61276	-0.655112	-1.06227	-0.360489	-0.621818	-0.593576
SSB	-4.1101	0.00483292	7.69289	-31.6185	-0.694996	-1.7583	-1.2065	-5.21112	-5.50165	-5.38407	-5.35769	-5.25225	-5.27339
DNAJC3	-2.31678	7.18216e-05	13.7652	-31.8909	0.77136	0.646437	0.757959	-1.47236	-1.98985	-2.39151	-1.34745	-1.36203	-0.985946
TPM4	-4.81233	0.00985648	6.66471	-32.0728	4.91319	3.06371	1.96574	0.685093	-1.71909	-3.02032	-1.57591	-3.03224	-0.326261
ADAMTSL2	-4.77463	0.00930016	6.74853	-32.2217	2.03433	0.64851	1.24166	-0.21759	-5.61831	0.819506	-5.14772	-5.19523	-5.43945
LAMTOR3	-3.63662	0.00209568	8.89836	-32.36	-0.792693	-0.647358	-1.64721	-1.29678	-5.4325	-5.45691	-5.14891	-5.23862	-5.42055
NAP1L4	-3.39654	0.00130481	9.58195	-32.5455	-0.483587	-1.41192	-1.6656	-2.29541	-5.49833	-3.54376	-5.42799	-5.39556	-5.3404
RPLP2	-4.93757	0.00991246	6.65654	-32.8671	-0.580106	2.1206	0.0579165	-5.31386	-5.62221	-3.29713	-5.37674	-3.30439	-3.51425
SDC4	-5.39656	0.01463	6.09493	-32.8917	1.9187	-1.03193	0.565649	-5.39832	-5.50903	-3.64611	-4.25504	-5.25215	-5.41387
KIAA0319L	-3.73906	0.00217862	8.84237	-33.0621	-0.681773	-1.55186	-0.662246	-1.21944	-5.63837	-5.43465	-5.21361	-5.26534	-5.45471
RPL5	-3.29568	0.000951923	10.0369	-33.0783	1.46233	0.307524	1.13012	-3.05183	-2.43822	-4.33608	-1.48915	-1.49629	-1.16257
DENR	-4.69216	0.00745944	7.06672	-33.1582	0.0189223	-1.4773	-0.74871	-5.31299	-5.62621	-5.58642	-5.3574	-5.41546	-5.26866
NCL	-4.10231	0.00356311	8.13265	-33.3627	0.312354	-0.321637	-1.39724	-0.512285	-5.48261	-5.41611	-5.22243	-5.36177	-5.43172
PDLIM4	-5.01905	0.00983606	6.6677	-33.4655	-0.321981	-1.3029	0.496307	-5.1874	-5.53663	-5.51715	-5.24436	-5.43087	-5.455
VEGFA	-4.08989	0.0034358	8.18514	-33.4763	1.33039	-0.678932	0.81891	-5.19455	-3.46365	-1.51541	-5.1837	-3.67792	-2.56335
TNFRSF11B	-3.58022	0.00151763	9.36397	-33.5251	-2.34333	-1.6163	-1.67819	-2.55365	-6.04793	-5.50517	-6.34793	-6.8841	-5.41818
GPC1	-4.7642	0.00717252	7.1233	-33.9368	1.55055	-1.238	-0.186015	-1.44453	-5.582	-5.36402	-5.32513	-5.29911	-5.31735
NOMO2	-3.78114	0.00189486	9.04369	-34.1955	-0.227284	-0.676345	-0.0840619	-3.29433	-5.54554	-5.48953	-4.73047	-1.22032	-4.38203
COL15A1	-3.07053	0.000410705	11.2496	-34.5422	-0.129178	-0.78844	-0.230727	-2.99469	-3.15757	-5.57608	-2.86887	-2.99113	-3.1315
CA12	-3.93989	0.00215798	8.8561	-34.8921	-1.78521	-1.41191	-1.07432	-5.34315	-5.46169	-5.33851	-5.22249	-5.42033	-5.39605
PDLIM1	-4.59273	0.00508101	7.62067	-34.9997	2.51138	1.5198	2.76277	-1.61454	-5.52542	-5.43102	-0.782833	-0.363527	-0.251143
CD248	-4.20544	0.0030008	8.38044	-35.2434	1.27193	0.130992	0.390825	-0.28669	-2.67617	-2.81793	-5.34068	-5.14619	-5.37746
EPRS	-4.02596	0.00228737	8.7721	-35.3161	1.32879	-0.538171	0.397038	-3.19798	-5.61422	-5.46252	-2.44168	-2.6147	-2.44936
RPL8	-5.11341	0.00825312	6.92084	-35.3891	1.4792	-0.80863	-0.345284	-3.48601	-5.5411	-5.38636	-5.23658	-5.1382	-5.24166		#DIV/0!
CXCL2	-3.76834	0.00144317	9.43654	-35.5601	0.508495	-1.0032	0.210344	-5.2006	-4.05324	-5.44485	-3.39211	-2.20107	-2.8869
KHSRP	-4.15264	0.00262261	8.57478	-35.6079	-0.168969	-0.856108	-0.176865	-0.610523	-5.40506	-5.49648	-5.18933	-5.18768	-5.43062
TPST1	-3.38447	0.000678226	10.5259	-35.6248	-1.12707	-1.3384	-0.965081	-5.19246	-2.86264	-3.17753	-5.21529	-5.4218	-5.29823
RPS4X	-3.60893	0.00106582	9.87382	-35.6339	2.63677	1.26773	2.3222	0.297511	-1.73304	-2.25585	-2.07316	-2.08652	-1.34911
PTPN11	-5.29345	0.00924604	6.75695	-35.7675	0.385706	-1.07631	0.632156	-5.23172	-5.56683	-5.43102	-5.16471	-5.2621	-5.22117
CLNS1A	-3.66625	0.00114205	9.77415	-35.8345	-1.86143	-1.33759	-1.90718	-5.34931	-5.5827	-5.3911	-5.43944	-5.22	-5.22734
PDCD5	-4.0353	0.00207271	8.91427	-35.9718	0.879021	0.0636287	0.986036	-0.620747	-5.42693	-5.39589	-2.51186	-3.09824	-3.30077
LAMC1	-2.6797	8.87427e-05	13.46	-36.0688	6.15645	5.69482	5.83583	4.30956	3.31995	3.68799	2.62347	2.93936	2.41566
HSP90AA1	-4.16805	0.00246791	8.6625	-36.1057	2.21337	1.3486	1.77941	0.254654	-5.45145	-3.46418	-1.42036	-2.26303	-1.98118
VAPB	-3.96575	0.00180159	9.11652	-36.1538	-0.525931	-0.391715	-0.0740077	-5.19245	-3.21171	-5.42866	-5.30994	-1.35674	-5.27829
PTGDS	-1.83672	9.90556e-07	19.9453	-36.6339	0.780515	0.952588	0.94776	-1.19961	-0.814725	-0.70329	-1.29477	-0.883992	-0.762223
GOLM1	-4.15363	0.00219432	8.83201	-36.6849	1.65341	-0.194738	1.0801	-2.78678	-3.33616	-5.58365	-2.43802	-2.48087	-3.21877
MAPRE3	-3.17176	0.000321892	11.6011	-36.796	-1.29558	-2.18864	-2.07882	-5.31249	-5.63087	-5.48609	-5.41227	-3.10734	-5.20758
RPS15	-3.85035	0.00131645	9.56913	-36.8445	0.154932	0.212142	0.0279126	-3.92781	-5.51867	-5.37739	-2.48565	-2.89564	-2.10695
PPP1R7	-2.7753	9.81617e-05	13.3145	-36.9517	-2.22133	-2.25929	-2.64233	-3.65801	-5.60237	-5.53094	-5.25948	-5.43021	-5.41669
COL4A2	-2.75916	9.14988e-05	13.4159	-37.0166	3.55537	2.83834	3.21089	0.294198	0.495018	1.52032	0.583286	0.031041	-0.269641
ACTBL2	-5.39265	0.00841927	6.89209	-37.1666	4.88431	5.80464	4.92426	6.21389	-2.14889	-2.29728	-0.693914	-0.674542	-1.52873
EIF4G1	-3.9669	0.00149232	9.38823	-37.2422	-1.07372	-0.653897	-0.203648	-1.18795	-5.488	-5.36565	-5.22966	-5.22113	-5.17156
MATN3	-3.3965	0.000493043	10.986	-37.314	-1.92394	-1.23179	-1.18484	-2.42137	-5.43369	-5.50509	-5.27547	-5.25132	-5.17324
TNFAIP3	-4.40521	0.00268116	8.54293	-37.6334	-0.24029	-1.50123	-1.03586	-5.24392	-5.41318	-5.45564	-4.76137	-5.25416	-5.85775
UBE2I	-4.18629	0.00191625	9.0275	-37.7917	-1.43274	0.0944436	0.265846	-5.34655	-5.43332	-5.33452	-3.04578	-2.92623	-5.17623
LY96	-4.21347	0.0019516	9.00112	-37.926	-0.627334	-1.41289	-1.43812	-5.11882	-5.64501	-5.57837	-5.24938	-5.37565	-5.27031
BASP1	-4.43531	0.00245709	8.66883	-38.449	0.783488	-1.30621	-0.522371	-1.66191	-5.66375	-5.47996	-5.43929	-5.14199	-5.31516
FBN2	-4.01212	0.00123355	9.66297	-38.769	-1.47219	-0.207443	-1.52905	-3.47341	-5.56726	-5.53455	-5.27311	-5.22308	-5.41871
BANF1	-4.5813	0.00279847	8.48115	-38.8547	-1.10178	-0.214502	-1.04062	-5.23399	-5.57279	-5.49584	-5.36174	-5.34482	-5.19241
SRSF2	-4.08913	0.00137513	9.50621	-38.8722	0.0814023	-1.58815	-1.01606	-2.73037	-5.48701	-5.57908	-5.30766	-5.2789	-5.19741
CA2	-4.48562	0.00217765	8.84301	-39.6664	-1.42128	0.427257	-0.476168	-3.10621	-5.49314	-5.49713	-5.24617	-5.23903	-5.27244
RPL15	-3.82717	0.000754821	10.3716	-39.6938	0.744135	-0.110362	-0.477556	-2.6382	-5.62839	-5.48842	-3.19989	-2.81301	-2.88266
PTK7	-3.22514	0.000189571	12.365	-39.8788	1.16706	0.337668	0.97406	-1.66226	-3.06936	-2.07833	-2.08756	-2.72613	-2.76964
ACAT2	-4.02217	0.00102082	9.93606	-39.9645	-1.4185	-0.92694	-1.59316	-5.22298	-5.55511	-5.51576	-5.24532	-5.2855	-5.18553
SH3KBP1	-3.27446	0.0002106	12.2132	-39.9917	-1.36426	-1.43154	-2.23392	-5.2629	-5.48817	-5.35593	-5.43622	-4.30905	-3.85393
RARRES1	-3.36015	0.000257091	11.9254	-40.0712	1.84827	0.817738	1.28864	-0.768509	-2.28478	-1.83453	-1.91444	-2.52307	-2.92627
BMP2	-3.46462	0.000302222	11.6921	-40.5087	-1.27758	-1.09173	-1.99205	-2.6931	-5.50781	-5.41955	-5.32084	-5.2634	-5.30574
SARNP	-4.00021	0.000838503	10.2199	-40.8817	-1.4828	-1.48425	-1.00453	-5.22359	-5.47828	-5.35791	-5.20421	-5.3806	-5.29985
CCL7	-4.42386	0.00164947	9.24378	-40.8932	3.14923	1.93916	2.3506	-1.69673	-1.84284	-1.68876	-2.55872	-1.5292	-2.3489
ISLR	-2.66008	2.33308e-05	15.3874	-40.9318	1.80106	2.00175	2.20797	0.30132	-1.33326	-1.11918	-0.527579	-0.71884	-0.541413
SMOC1	-3.41365	0.000229017	12.0923	-41.2788	3.59999	3.38283	3.61578	1.46185	0.704177	0.427261	-1.11007	-0.0836282	-0.684291
SUMO1	-3.31191	0.000175058	12.4799	-41.3323	0.414043	-0.42908	0.396008	-1.89727	-4.24657	-2.78818	-3.45737	-3.42897	-3.29117
RPS16	-2.60979	1.66562e-05	15.8736	-41.4268	0.683161	0.340792	0.550136	-1.97435	-3.04139	-2.31117	-1.80268	-1.76479	-1.61621
EPB41L3	-4.38792	0.00130141	9.5857	-42.0613	0.546059	-0.71299	-0.549103	-0.951639	-5.17693	-5.33655	-5.17369	-5.81777	-5.303
CCN1	-4.65026	0.00182414	9.09857	-42.3107	1.85879	0.170206	0.981969	-1.00796	-5.48965	-5.52846	-5.26275	-2.17631	-2.41453
ECM1	-4.40281	0.00121717	9.68225	-42.6292	3.11395	2.70899	1.91468	-1.29038	-0.930871	-0.461378	-1.71141	-5.42648	-1.12114
ADAMTS2	-4.5677	0.00151171	9.3696	-42.7975	0.715033	1.01539	0.868741	-5.13301	-5.41174	-5.47928	-2.35963	-1.78025	-2.04393
BTF3L4	-4.44427	0.00117073	9.73837	-43.2799	-1.08896	-0.479517	-1.10315	-5.23261	-5.40229	-5.56167	-5.23191	-5.22969	-5.35068
KYNU	-4.80447	0.00169745	9.20242	-44.2127	-1.02478	-0.167437	-0.51717	-5.30773	-5.57233	-5.47908	-5.4136	-5.16897	-5.3039
NEGR1	-3.71882	0.00026349	11.89	-44.2167	0.888955	0.020063	0.428414	-2.81021	-3.05327	-5.5527	-2.1926	-2.76306	-3.26623
PSMF1	-3.10036	4.76663e-05	14.3567	-44.5108	-1.32747	-1.69468	-1.13646	-5.11965	-4.52189	-5.60285	-3.90154	-3.72683	-4.04659
ATP1A1	-3.55214	0.000166158	12.5552	-44.5977	-1.02965	-1.55795	-1.65534	-2.85371	-5.45618	-5.3971	-5.40541	-5.28942	-5.39692
KYAT3	-2.96155	2.75104e-05	15.1497	-44.8665	-2.24875	-2.54599	-2.42958	-5.29989	-5.60399	-5.37902	-5.36778	-5.24238	-5.32489
CHI3L1	-4.7015	0.0013102	9.576	-45.0215	-1.08524	-0.327736	-0.648437	-5.26962	-5.6414	-5.34984	-5.31825	-5.39121	-5.36149
SSC5D	-5.27889	0.00269355	8.53628	-45.062	0.881423	2.34784	2.22254	-5.27878	-5.66499	-5.52226	-3.45375	-1.09738	0.247444
MAN1A1	-4.76932	0.001403	9.47727	-45.2001	1.54034	0.696456	1.28103	-2.03249	-5.43454	-1.03936	-5.20074	-5.39411	-2.47901
ECI1	-3.41679	0.000103744	13.2347	-45.2201	-0.915753	-1.75386	-1.63981	-5.25439	-5.66793	-5.62445	-4.11928	-4.36125	-4.09229
HNRNPU	-6.63375	0.00871045	6.84304	-45.395	2.46102	0.446402	0.676685	-5.31663	-5.58629	-5.5887	-5.40183	-5.27541	-5.46542
CNRIP1	-5.4372	0.00292708	8.41632	-45.7612	2.08007	0.213466	1.05135	1.03205	-5.50621	-5.35919	-5.34631	-5.32773	-5.42602
DLST	-3.84687	0.000256615	11.9281	-45.8858	0.994954	-0.159515	0.473379	-2.92938	-3.64146	-3.38855	-4.85066	-2.75523	-2.89829
COL16A1	-3.60274	0.000145366	12.748	-45.9278	3.09199	2.82909	3.16442	-0.794537	-1.28026	-1.97525	-0.110218	0.27115	0.443694
PSMB7	-4.447	0.000754777	10.3717	-46.1228	0.413121	0.00674872	-0.0365025	-1.90098	-5.41268	-2.73362	-5.28271	-5.16321	-5.42209
FUBP1	-4.77585	0.00111839	9.80436	-46.8242	-0.278966	-1.05067	-0.418821	-5.19621	-5.56215	-5.59227	-5.30621	-5.32347	-5.17169
CACYBP	-4.45438	0.000679114	10.5241	-46.8781	0.444544	-0.432526	-0.659964	-1.31111	-5.38258	-5.61404	-5.25678	-5.24501	-5.21263
RO60	-4.39937	0.000613913	10.6697	-46.9399	-1.2907	-0.695806	-0.932801	-5.37393	-5.45287	-5.57527	-5.17979	-5.30833	-5.34466
EFNB1	-5.25661	0.00199434	8.96987	-47.1511	4.17427	4.40709	4.60247	3.60603	-1.06479	-1.70053	-2.10204	-1.79302	-2.11763
ASNS	-3.13994	2.71895e-05	15.1666	-47.6222	-2.37591	-1.83888	-1.80968	-5.31097	-5.5609	-5.4286	-5.33738	-5.4197	-3.83105
MRPL12	-4.55894	0.000625364	10.643	-48.5209	-0.985162	-1.06355	-0.477489	-5.20525	-5.50558	-5.58768	-5.4138	-5.25837	-5.43536
YARS	-5.56873	0.00210962	8.8888	-49.4993	-0.00425114	1.43619	-0.0734482	-5.16539	-5.50944	-5.47571	-5.2527	-3.96488	-5.32728
PITPNA	-5.6771	0.00229064	8.77004	-49.7883	0.210226	-0.181666	0.889254	-5.4018	-5.53267	-5.47997	-5.14866	-5.25808	-5.40578
RPL27	-3.92821	0.000141285	12.7891	-50.2383	-0.809511	-0.288094	-1.09935	-2.65297	-5.59131	-5.56177	-4.77842	-5.21332	-4.16538
SPART	-3.68035	6.65589e-05	13.875	-51.0649	-1.75617	-1.82514	-1.50281	-5.31183	-5.58218	-5.36414	-5.38096	-5.24361	-5.36763
PDLIM5	-5.01318	0.000795688	10.2955	-51.6132	1.72978	1.41859	1.22007	-3.99376	-5.39419	-5.50508	-3.43258	-1.74714	-1.26944
RPS3A	-4.038	0.000138734	12.8154	-51.7485	2.23404	1.28919	1.46964	-0.824854	-2.15581	-1.38592	-2.89061	-3.58063	-3.40442
NUDC	-2.98901	5.44007e-06	17.4879	-52.2717	1.75233	1.87479	1.73976	-0.457136	-1.25617	-1.36041	-1.04314	-1.37021	-1.71327
CXCL12	-2.86881	2.45942e-06	18.6333	-53.4552	1.44085	1.64449	1.23023	-0.828957	-1.47551	-1.69323	-1.44731	-1.33282	-1.80388
SIL1	-4.32983	0.000165655	12.5595	-54.3806	-0.89736	-1.23994	-0.770538	-5.19402	-5.54306	-5.42063	-5.19807	-5.25246	-5.18642
SPON2	-5.30305	0.000712278	10.4553	-55.4448	0.547435	1.97697	1.02857	-0.840922	-2.46376	-5.36402	-5.43479	-5.22177	-5.38709
RPL4	-4.70903	0.000276026	11.8229	-55.6745	0.691764	-0.50994	-0.655708	-2.35922	-5.49013	-5.33463	-5.23707	-5.38722	-5.39369
TSNAX	-6.37422	0.00191541	9.02813	-57.5473	1.87579	4.01289	4.14639	2.12552	-4.85026	-5.34086	-3.63079	-2.8333	-3.6455
AACS	-6.71763	0.00260936	8.58209	-57.6513	4.05457	2.30131	1.31255	2.01222	-5.45586	-5.57195	-5.4307	-5.15831	-5.36428
SF1	-2.4731	6.62882e-08	23.8467	-58.9751	-2.81988	-2.82978	-2.89276	-5.13638	-5.63001	-5.36474	-5.23575	-5.19716	-5.35937
LMNB2	-3.77932	1.74927e-05	15.8029	-59.7242	-1.25806	-0.833927	-0.981368	-4.80162	-3.3559	-4.82144	-5.19314	-5.35976	-5.29078
ANGPTL2	-5.23048	0.000341364	11.5164	-60.2363	1.55905	-0.0351991	1.12739	-3.29275	-3.84562	-3.0138	-5.38886	-5.1318	-5.40756
PTGFRN	-5.52985	0.00050822	10.9423	-60.5091	0.702611	0.731601	1.01	-1.15979	-5.61953	-5.59629	-5.30025	-5.2222	-5.39261
VPS28	-6.81173	0.00144988	9.42985	-64.2336	1.79425	3.96233	1.787	1.35479	-5.62878	-5.57846	-5.43518	-5.22748	-5.26815
COL22A1	-5.08395	0.000155871	12.6474	-64.2985	0.737655	-0.646196	0.344093	-2.32307	-5.48416	-5.33439	-5.27099	-5.75941	-5.46055
DDB1	-5.16412	0.000159823	12.6112	-65.1259	2.0327	0.887604	1.76277	-2.74429	-5.24523	-5.3317	-1.55882	-2.90564	-3.83287
LOXL1	-5.52622	0.000279392	11.8054	-65.2394	2.27448	0.627573	1.88769	-3.45182	-5.53197	-5.41451	-3.2843	-2.56885	-3.32641
RPL7	-5.83837	0.000317406	11.6214	-67.85	0.42833	0.746588	0.207448	-5.38814	-5.43583	-5.45928	-5.19247	-5.32278	-5.46701
PPA2	-4.33301	1.23072e-05	16.3101	-70.6719	-0.0976729	-0.704091	-0.850519	-3.53257	-5.53907	-4.39667	-5.19955	-5.37535	-5.25939
ACO1	-4.18795	6.1343e-06	17.3147	-72.513	-1.03607	-0.452117	-0.401878	-5.2402	-5.4273	-5.43611	-4.37291	-4.10595	-4.32538
CST1	-6.07796	0.000236813	12.044	-73.2028	0.942063	0.332166	0.804194	-5.30696	-5.60986	-5.56781	-5.35719	-5.23058	-5.23853
CEP170	-5.46795	8.47756e-05	13.526	-73.9595	0.690158	0.589205	-0.285847	-5.25715	-5.51354	-5.50859	-3.99501	-5.28631	-5.26008
HSPA1L	-6.28391	0.000228329	12.0966	-76.0139	2.59419	1.01515	1.37268	-0.770955	-5.49876	-5.61934	-5.25522	-5.30691	-5.28823
RBMX	-5.21507	4.04883e-05	14.5921	-76.0991	0.478904	0.345438	-0.00235402	-2.66091	-5.40332	-5.55011	-5.41138	-5.29945	-5.32129
NTM	-5.10833	2.1829e-05	15.4834	-79.0942	0.233351	-0.048343	0.505432	-2.78507	-5.44731	-5.39392	-5.16126	-5.28926	-5.19226
ST13	-6.4841	0.000210022	12.2172	-79.2174	2.53125	0.635741	1.93116	-1.82645	-5.61788	-5.57852	-5.26598	-5.1959	-5.22357
CNN1	-4.88393	4.76924e-06	17.6778	-86.3372	-1.20661	-0.515991	-0.877179	-5.38785	-5.54899	-5.39317	-7.41293	-5.33908	-5.42112
BGN	-6.19954	4.95662e-05	14.3003	-88.6552	4.3243	3.2553	3.18158	-1.19211	-2.94687	-2.28157	-2.84268	-3.51417	-2.89748
SUMO2	-5.89502	6.31544e-06	17.2727	-101.823	1.27083	0.880684	1.19301	-5.3937	-4.41581	-3.05638	-5.28309	-5.34369	-5.18839
RPL31	-5.29366	1.11706e-06	19.7719	-104.665	0.150257	-0.0389685	-0.19741	-5.21952	-5.64151	-5.32961	-5.3871	-5.17314	-5.18331
IL11	-6.46622	5.15066e-06	17.5668	-113.591	1.17217	2.19022	1.43447	-5.11921	-5.64409	-5.34608	-5.26856	-2.97466	-4.85099
RARRES2	-8.03444	6.37472e-06	17.2592	-138.668	4.56683	3.23352	3.8984	-3.53214	-3.31448	-5.49473	-5.1662	-4.38827	-2.91335
IDH2	-4.58465	1.28926e-11	36.1747	-165.848	-0.757714	-0.679886	-0.778808	-5.24294	-5.38764	-5.39239	-5.20373	-5.42364	-5.29038

## Sheet: DPP4i v Sen
Gene symbol	DPP4i/sen	p vakue	adjusted p value	score	CoCl2_DPP4i_14	CoCl2_DPP4i_15	CoCl2_DPP4i_16	Doxorubicin+DPP4i_22	Doxorubicin+DPP4i_23	Doxorubicin+DPP4i_24	Doxorubicin_18	Doxorubicin_19	Doxorubicin_20	CoCl2_10	CoCl2_11	CoCl2_12
FLNC	-8.35074	0.000137985	12.8232	-107.083	-3.0216	-5.51327	-5.43481	-2.06741	-0.0763639	-3.01502	5.52851	5.34815	5.41279	4.5652	5.2622	4.8591
PSMD1	-5.01184	1.62399e-05	15.9101	-79.7388	-5.41896	-5.48986	-5.61493	-2.53452	-4.36021	-5.40944	0.872252	1.12636	0.531493	-1.12806	0.0592718	-0.218204
MAP2K1	-4.48928	5.26819e-05	14.2123	-63.8032	-1.68145	-1.57607	-3.84576	-0.83716	-1.64015	-0.350137	2.7393	3.51898	3.45497	0.745187	3.78544	2.7611
LMAN2	-4.72281	0.000474843	11.0403	-52.1411	-3.06395	-2.20093	-3.50109	-0.809609	-0.45013	-0.880646	4.31682	4.2959	4.06938	-0.214139	2.82947	2.13307
TPM2	-7.19215	0.00798323	6.96881	-50.1208	-5.38821	-5.41979	-5.35377	-1.21039	-1.43888	-3.03085	5.23626	5.18774	5.43253	-5.36323	5.49376	5.32396
SNX2	-6.99582	0.00964226	6.69641	-46.8469	-1.85208	-3.32313	-2.25622	-1.176	-0.685976	-0.830292	6.8963	6.47473	6.341	-3.40245	7.85259	7.68907
LUZP1	-6.64089	0.00937355	6.73719	-44.741	-5.45246	-5.54088	-5.61625	-1.74061	-5.12565	-2.87958	4.58287	5.26781	5.97749	-5.2833	1.65827	1.28678
PPM1F	-4.29987	0.000783643	10.3175	-44.364	-5.48698	-1.5316	-3.78145	-2.34379	-2.06495	-2.29989	2.07646	1.85761	2.05483	-1.97863	2.26061	2.01971
UBE2D1	-5.79039	0.00538501	7.53684	-43.6412	-5.40072	-5.2839	-5.52584	-4.99159	-5.32815	-5.33209	1.89239	2.5524	-0.198549	-5.39332	2.00404	2.02306
JPT1	-5.27877	0.00337118	8.21253	-43.3521	-5.59077	-5.57509	-5.41703	-5.17961	-2.4799	-5.18247	1.58237	1.17849	1.13536	-5.1107	1.59058	1.87166
BMPER	-5.55172	0.00542242	7.52685	-41.7869	-4.82355	-5.39834	-5.46051	-5.05685	-5.26374	-5.25728	2.11982	2.97342	0.747123	-5.19001	1.55085	-0.151157
SYNCRIP	-5.22437	0.00433554	7.84957	-41.0091	-0.700351	-0.286126	-0.264112	1.05157	0.308775	1.28422	6.7792	6.44709	6.61691	-0.0997552	6.48683	6.50994
APOA1	-2.74893	3.51478e-05	14.7962	-40.6738	-1.31441	-1.11747	-0.894513	-2.11569	-2.5937	-1.33695	1.05441	1.07567	0.378249	0.589426	1.9214	2.1017
UTRN	-5.60945	0.00809222	6.94925	-38.9814	-5.63307	-5.49774	-5.63182	-2.53063	-2.64433	-2.80198	3.69893	3.09029	3.16044	-5.37251	2.45248	1.88748
VARS	-3.71409	0.000698605	10.4832	-38.9357	-2.44724	-5.51545	-5.53103	-3.88142	-4.03434	-4.81512	0.0746129	0.67027	-0.394055	-3.45862	-0.375758	-0.456513
THOP1	-4.80741	0.00521218	7.5839	-36.4589	-5.49283	-5.38487	-5.45919	-2.46704	-4.19957	-4.36034	1.00335	0.736802	1.18535	-5.13685	1.87804	1.81393
UBAP2L	-5.32563	0.00908765	6.78188	-36.1178	-5.39261	0.0988542	-5.54111	-4.99912	-3.50531	-5.22578	1.93311	2.12846	2.40222	-5.30834	2.81689	3.41636
EWSR1	-5.37664	0.0104539	6.57981	-35.3773	-2.71592	-5.36661	-1.69961	-5.17975	-5.19883	-5.21987	1.66988	1.16724	1.26738	-5.35949	3.94112	4.19312
VEGFC	-4.55595	0.00507508	7.62235	-34.727	-5.35815	-5.42611	-5.36539	-5.14234	-5.34881	-5.301	-0.0224995	0.108663	1.17026	-5.36142	0.411182	-0.91233
PZP	-3.74663	0.00309522	8.33574	-31.231	3.06148	2.2814	1.75112	-1.16964	0.378976	-1.12979	5.65559	4.85225	5.77112	1.60868	4.70944	5.05625
NID2	-3.14711	0.00113258	9.78617	-30.7981	1.72324	-0.060791	1.05879	-0.306383	1.24359	-1.92915	3.66204	3.94568	3.48691	1.52346	4.13864	3.8552
SEMA4B	-3.58363	0.00374193	8.062	-28.8912	-5.37588	-5.32878	-5.41539	-5.08381	-5.14815	-5.29654	-1.24223	-0.725272	-1.39135	-5.16647	-0.658477	-0.962993
TFG	-3.50427	0.00511923	7.60986	-26.667	-0.496944	-0.648023	-0.452705	0.373508	-0.0377916	1.15735	4.00853	3.05206	3.44668	0.0123596	5.28925	5.11211
SRPX2	-3.24433	0.00347441	8.16902	-26.503	-1.17822	-3.03984	-3.95709	-2.4407	-0.349341	-4.41483	0.781285	0.744899	0.336505	0.355611	1.21106	0.656575
AKR1A1	-3.06429	0.00255973	8.60979	-26.3829	1.00124	0.458951	0.668005	2.29741	1.78788	2.2605	5.27223	5.00798	4.29967	1.54373	5.6766	5.05949
LRPAP1	-4.04977	0.0112564	6.47311	-26.2146	-2.06706	-2.67043	-2.15473	0.363323	-2.52312	0.0369848	3.95459	3.65866	3.83153	-2.7973	3.66734	2.96876
COL12A1	-2.80674	0.00154514	9.33805	-26.2095	1.574	1.64766	0.681593	-0.709591	-0.921156	-0.880686	3.5328	3.80528	3.83348	1.38138	3.40057	2.27874
SOD3	-3.65309	0.00833322	6.90691	-25.2316	-5.57768	-5.52131	-5.62243	-5.12728	-5.2449	-5.35087	-1.86396	-1.94395	-2.67915	-5.11253	0.416884	0.656777
TUFM	-2.91994	0.00307335	8.34597	-24.3698	-5.40313	-5.50167	-5.62319	-5.06915	-5.10419	-5.21036	-1.47577	-1.77905	-2.06678	-5.13113	-1.67838	-2.26092
MACF1	-4.00126	0.0169562	5.88204	-23.5356	-5.54183	-5.39247	-3.07617	-2.30654	-3.32058	-2.53887	2.0726	1.84389	1.7238	-5.4037	0.517489	1.077
DDX17	-2.88765	0.0038935	8.00471	-23.1149	-5.58902	-5.4693	-5.60812	-5.23873	-5.11083	-5.40654	-1.79128	-1.42952	-1.52707	-5.19169	-2.89612	-2.26094
NPR3	-2.6013	0.00460001	7.76415	-20.1969	-5.51068	-5.34492	-5.41688	-5.16683	-4.08182	-5.34869	-1.51589	-2.60076	-2.16265	-5.24601	-2.30508	-1.43162
CFD	-3.0216	0.0114695	6.44606	-19.4774	-0.958801	-1.53003	-2.65445	-1.92572	-0.972713	-0.856984	2.30714	1.27587	1.46341	-2.13559	3.25352	3.06655
DPYSL2	-2.82342	0.00989842	6.65859	-18.8	-1.51599	-0.259958	-0.130105	1.82046	0.825212	2.18907	3.90274	4.54356	3.6623	0.0252094	4.23518	3.5002
SERPINI1	-2.16221	0.00254063	8.6206	-18.6396	-5.62095	-5.56498	-5.5916	-5.01807	-5.21204	-5.43288	-2.92259	-3.04065	-3.1948	-5.17473	-2.29565	-2.83882
MMP19	-2.17446	0.00277708	8.49222	-18.466	-4.01653	-3.45939	-3.07941	-2.03828	-3.16391	-3.15546	-0.634299	-0.458233	-0.399652	-3.15181	-0.339289	-0.882935
SAFB	-4.03712	0.0478903	4.38412	-17.6992	-5.36167	-5.46867	-5.41761	-5.24167	-5.26543	-5.17967	-3.74099	-5.15927	1.89845	-5.23744	2.3572	2.17005
AIP	-2.14751	0.00379602	8.0413	-17.2688	-5.46137	-5.40463	-5.38667	-5.09847	-5.10177	-5.35992	-3.1128	-2.69626	-2.50802	-5.22979	-2.408	-2.97288
HNRNPR	-2.18568	0.00499472	7.64538	-16.7104	-5.62735	-5.40046	-4.52649	-5.20596	-5.32689	-5.21752	-2.4746	-1.94701	-2.52375	-5.25633	-2.62288	-3.36601
ASPH	-3.12636	0.0266493	5.22976	-16.3501	-5.36503	-5.4056	-5.60222	-2.59547	0.607474	-5.28948	-0.067402	-0.663503	-0.0620266	-2.24281	-0.945618	-0.910826
MPRIP	-2.89002	0.021144	5.5636	-16.079	-5.38415	-5.39097	-5.6375	-3.5065	-2.59612	-5.40433	0.892311	-0.56787	-3.2431	-5.16542	-1.25582	-1.23953
ALDH16A1	-3.2558	0.0333999	4.90401	-15.9665	-5.37842	-5.46845	-5.60692	-4.01599	-0.707476	-1.28775	0.478494	0.105422	0.213515	-5.21079	0.13938	1.3438
P4HA1	-3.32336	0.0409141	4.61126	-15.3249	-5.52787	-3.7472	-5.62139	-0.451125	0.400931	-0.181157	1.38945	1.10701	1.34856	-3.17245	1.70565	2.43412
TCP1	-3.32473	0.0412609	4.59908	-15.2907	-1.08179	-5.49807	-5.37911	1.15728	0.483761	0.185068	2.28129	2.02043	1.41241	0.655701	1.72947	1.71621
MYH14	-3.38917	0.0448274	4.47947	-15.1817	-5.46532	-5.28621	-5.36626	0.771832	-0.834259	0.767806	1.64357	1.39814	1.32152	-1.04791	1.50697	0.100299
SBDS	-2.78534	0.0245646	5.34728	-14.894	-5.3872	-5.46858	-5.63453	-0.876328	-5.15008	-1.66592	-0.175771	-0.224972	-0.355086	-2.82077	-2.03509	-1.85888
NDUFAB1	-2.27595	0.0110385	6.50132	-14.7967	-2.16597	-1.88569	-2.98441	-3.85965	-0.829291	-2.00484	-0.328681	0.38542	2.21815	-1.87363	-1.033	0.557582
EZR	-2.42233	0.0149918	6.05968	-14.6786	-2.24679	-4.01977	-1.72098	-0.133343	-0.843251	-0.761118	1.80223	1.4256	1.83608	-2.02305	1.26545	0.50245
LARS	-2.67618	0.0244892	5.35171	-14.3221	-5.60077	-5.37078	-5.41095	-5.21704	-5.18971	-5.19413	-3.64891	-5.35797	-3.11514	0.892635	-2.25891	-2.43805
EEA1	-3.1998	0.045654	4.45312	-14.2491	-2.26887	-5.47983	-3.4007	0.484332	1.33742	0.472097	3.27021	2.3482	3.12658	-2.42766	2.07492	1.95098
EMD	-2.83151	0.0310471	5.0094	-14.1841	-5.43488	-5.32865	-2.17235	-4.51641	-2.56175	-1.96686	-0.332425	-0.0129343	0.474207	-5.28959	0.159769	0.00909375
NQO1	-2.01005	0.00966965	6.69232	-13.4519	-5.37234	-5.37198	-5.38643	-4.40883	-5.29695	-4.59565	-1.65248	-1.97954	-3.53748	-5.19591	-2.91721	-3.0893
PPIC	-1.64688	0.00356402	8.13228	-13.3928	5.40348	5.23686	5.02433	6.23806	3.59614	5.16461	7.0064	6.98019	6.5267	5.96728	7.17199	6.89218
NES	-2.81481	0.0446285	4.48589	-12.6269	-4.32276	-5.45907	-5.36083	-4.98227	-5.16689	-5.1875	-0.343128	-0.352681	0.355404	-5.12743	-2.51553	-5.60708
EXT1	-1.99995	0.0127345	6.29511	-12.5899	-1.06138	-0.339032	-3.22017	-3.44242	-3.35081	-2.94318	-0.64394	-0.462685	-0.846535	-1.03345	0.218915	0.410378
PAM	-1.19912	0.000776387	10.3309	-12.388	0.0597138	-0.0449327	-0.344181	-0.624439	-0.735311	-0.48181	0.63891	0.408963	0.577253	0.539216	1.65104	1.20838
XRCC5	-2.62196	0.0387982	4.68787	-12.2914	-0.258659	-5.44347	-5.42785	-5.08216	-5.2422	-5.36206	-0.218712	-1.32266	-1.09667	-5.14602	-2.0488	-1.2518
GLOD4	-1.97925	0.0138328	6.17576	-12.2234	2.02971	2.77939	2.02984	2.591	2.66273	3.02804	5.23043	5.30354	6.00733	2.61281	4.73393	3.10814
LOX	-1.54606	0.00436049	7.8413	-12.1231	0.611174	0.0358741	1.21234	0.62351	1.26185	1.21257	2.34086	2.36147	2.40584	0.856422	3.04425	3.22482
CCDC80	-1.46413	0.00400062	7.96556	-11.6626	1.38712	1.16962	1.66816	1.64655	0.994414	1.29501	2.51388	3.03402	2.27626	2.16953	4.243	2.70897
PREP	-2.77326	0.0580918	4.10552	-11.3857	-5.5012	-3.95696	-4.19939	-0.581922	-2.82938	-1.17331	0.529403	0.701505	0.855274	-5.36426	1.25197	0.423512
CTSA	-2.22942	0.0298385	5.06668	-11.2958	-0.462831	-1.43647	-5.38762	-0.461047	-2.2853	-1.44194	1.10131	1.07145	0.43747	0.00393053	-0.396465	-0.316361
ESYT1	-2.97424	0.0771265	3.69663	-10.9947	-5.48839	-5.43708	-5.65027	-0.21322	-2.56036	0.189605	0.944781	1.31466	0.896159	-5.26557	0.480908	0.314781
HNRNPH1	-1.59283	0.00838217	6.89846	-10.9881	-2.92699	-3.51955	-1.44585	-1.69029	-2.63063	-1.1769	-0.94527	-0.443467	-0.641273	-1.87251	0.000289496	0.069007
PAFAH1B2	-1.82274	0.0167875	5.89647	-10.7477	-0.274778	-2.063	-2.3096	-0.294502	0.99602	-0.516552	1.69663	1.76396	2.06351	-0.196544	0.642695	0.503746
ERAP1	-2.32998	0.0471861	4.40549	-10.2647	-2.80501	-3.58881	-5.45437	-1.03696	-0.698372	-0.816456	-1.48781	-1.22204	-0.575603	-1.14385	2.23487	1.77435
BMP1	-1.57528	0.0120811	6.37111	-10.0363	-2.17818	-2.36751	-1.13422	-0.543643	0.133763	-0.98051	1.01594	1.26435	0.945663	-0.632223	0.273058	-0.485387
PPM1A	-2.04422	0.0341209	4.8732	-9.9619	-5.57697	-5.4808	-5.54969	-5.38444	-5.65513	-6.57823	-2.35755	-2.10827	-3.15384	-5.40076	-2.66327	-6.27626
TWSG1	-2.66429	0.0764924	3.70854	-9.88062	-1.08977	-5.44974	-5.56076	-5.19215	-0.0679162	-5.26327	-0.553553	0.0567424	0.637729	-0.913987	-0.509515	-5.35529
STX12	-2.18396	0.0435762	4.52031	-9.87219	-2.11818	-2.08709	-2.23218	1.12831	0.720652	0.813823	1.92044	1.93891	1.76313	-1.6266	2.6255	2.70771
AP1M1	-2.43073	0.0651893	3.93922	-9.57517	-5.60952	-5.28249	-1.64976	-1.16907	-0.458961	-0.783961	0.606503	0.214422	0.377227	-3.3209	0.966759	0.786583
MAN1B1	-2.33293	0.0595413	4.06997	-9.49494	-2.31572	0.0568821	-0.0528502	-2.97048	-5.33745	-5.13869	-0.0965185	-0.717516	0.300355	0.52552	-0.824309	-0.948262
ANG	-2.61545	0.0830279	3.59026	-9.39014	1.13475	0.980111	0.155342	-4.9723	-5.16114	-3.27545	0.218037	-0.0491386	0.321207	1.32247	1.27238	1.46905
MAN2A1	-2.43963	0.0709635	3.81678	-9.31153	0.0833742	-0.721394	-1.02466	0.410045	-0.255132	0.103993	4.56035	4.3647	0.444985	0.268399	4.68854	-1.09296
PCNA	-1.90551	0.0347965	4.84491	-9.23203	-2.49611	-3.44874	-2.01325	-1.52172	-5.30095	-1.44205	-0.410901	-0.186527	0.476146	-3.02593	-0.552926	-1.08963
NAPA	-1.89091	0.0368457	4.76236	-9.00518	-5.36553	-5.35973	-5.46615	-5.13085	-5.10368	-2.96276	-1.54538	-3.80078	-4.44575	-1.54853	-1.69235	-5.01048
UGGT1	-2.0067	0.0449897	4.47426	-8.97848	-0.925089	-1.27525	-1.42792	0.661574	-0.214209	0.954974	2.56037	3.05691	3.17701	-1.60904	1.6505	0.978505
HLA-C	-1.34478	0.0104162	6.58502	-8.85543	-0.885502	-0.449357	0.129505	-0.337391	-1.79161	-0.677829	1.16061	0.550755	0.652938	-0.796382	1.56264	0.925956
GYG1	-2.48549	0.0863978	3.53286	-8.78091	-5.61016	-5.30246	-5.38981	-5.03446	-5.36208	-5.20281	0.15547	-0.355989	-0.503529	-5.13502	-5.6397	-5.51005
EDA2R	-2.51766	0.0897292	3.47828	-8.75712	-5.54947	-5.43347	-5.64421	-4.97166	-5.26316	-5.3153	-0.0505009	0.0137319	-0.479512	-5.30043	-5.63052	-5.62409
PNPO	-2.46568	0.0857977	3.54292	-8.73569	-5.53605	-5.28995	-5.40954	-5.06208	-5.29225	-5.3843	-0.414174	-0.0987911	-0.340719	-5.37051	-5.37388	-5.58204
IGFBP2	-2.7456	0.11145	3.16553	-8.69128	-0.925591	1.08629	0.142537	-3.85848	-2.2784	-3.15615	2.70823	2.27563	2.58555	-5.34778	2.43326	2.82893
PXN	-1.88724	0.0454676	4.45902	-8.41524	-5.4085	-5.37509	-5.37067	-3.2602	-2.64847	-2.60114	-1.49056	-1.78277	-1.44497	-5.15726	-1.59021	-1.87484
RAD23B	-1.56572	0.0254447	5.29649	-8.29282	0.996474	-0.0705338	1.22528	1.7686	1.75369	1.66947	3.35746	3.32816	3.1192	0.336938	3.10914	3.48641
PARVA	-2.01922	0.0615138	4.02295	-8.12323	-5.5174	-5.50014	-5.45545	-2.71735	-1.34526	-1.58624	-1.30116	-0.631159	-1.26343	-3.1817	-1.51437	-2.11465
EIF4A1	-1.28125	0.0139998	6.15846	-7.89053	2.95926	2.76133	2.84946	4.19931	3.86435	4.11749	5.54367	5.48636	5.10497	3.42904	4.50746	4.36722
COL15A1	-1.46572	0.025271	5.30637	-7.77767	-5.41685	-5.50633	-5.59288	-3.98841	-5.37345	-3.63626	-2.86887	-2.99113	-3.1315	-2.99469	-3.15757	-5.57608
CRIM1	-1.83184	0.0543305	4.20209	-7.69757	-5.63193	-1.34305	-1.53388	-2.29895	-2.18567	-3.76161	-1.83148	-2.72204	-1.2094	0.0637359	0.58829	-0.653153
DNAJB1	-2.28423	0.0968763	3.36771	-7.69262	-5.39823	-5.28341	-5.49568	-5.11143	-5.07792	-5.1844	-0.504602	-0.405414	-0.505647	-5.36797	-5.57808	-5.48399
TPT1	-1.29152	0.0161618	5.95127	-7.6862	2.13508	1.35542	1.18639	3.01142	1.59142	2.97403	3.87911	3.71066	3.85742	1.91609	3.18166	3.45794
RPL9	-2.16484	0.0875828	3.51321	-7.60554	-5.51212	-5.32397	-5.39781	-5.0101	-5.2405	-5.22452	-0.309931	-0.962487	-1.29495	-5.24898	-5.40618	-5.49744
SSBP1	-2.50927	0.129127	2.95314	-7.41023	-5.40052	-5.49206	-5.60514	-1.09505	0.402221	-0.617279	0.171464	0.482547	1.44894	-5.1103	1.09568	-0.840545
RASA1	-2.06884	0.086276	3.5349	-7.31315	-5.63887	-5.57146	-5.49313	-5.09986	-5.12928	-5.19558	-1.23436	-0.407669	-1.82752	-5.29498	-5.4103	-5.54029
MFAP5	-1.14009	0.0122605	6.34983	-7.23936	1.68341	0.448495	0.813124	1.72407	1.01631	1.30441	3.42753	2.25733	2.37506	1.15233	2.07917	2.53891
WARS	-1.64578	0.0518072	4.2707	-7.02863	0.355805	-0.0764956	1.23654	2.19512	1.80781	2.04211	2.50358	2.36704	2.54312	0.780509	4.15206	5.08924
PDXP	-2.42165	0.13658	2.87219	-6.95542	-5.58902	-5.33664	-5.45323	-5.13094	-2.66741	-5.16467	-5.41016	-5.42371	0.871863	-5.37917	1.24066	-0.711514
B3GNT2	-1.45863	0.0367455	4.76629	-6.95224	-2.20521	-2.61819	-3.69205	-5.10606	-3.34008	-5.17889	-2.46537	-2.69301	-3.01708	-1.42391	-1.32484	-2.46449
PLOD2	-1.33686	0.0275035	5.18424	-6.9306	3.6894	3.81199	3.79572	4.80751	5.14947	5.32328	6.48628	6.48678	6.69277	4.05289	5.37415	5.50564
RPS18	-1.56539	0.0517429	4.2725	-6.68814	-0.528131	2.09897	-1.52895	0.485687	-1.03104	-0.44171	1.96175	2.35928	1.75878	-0.879508	1.63915	1.60773
F10	-1.53076	0.0493064	4.34208	-6.64669	-2.47492	-5.42587	-2.84172	-3.03274	-5.18673	-2.13671	-2.22523	-1.8977	-1.31405	-1.86851	-1.31514	-3.29351
MOB4	-1.80529	0.0820702	3.607	-6.51168	-5.44965	-5.5214	-5.53833	-5.13143	-5.32643	-5.30834	-1.5842	-1.23022	-2.43315	-5.37033	-5.43207	-5.39388
HNRNPA3	-1.74122	0.0796645	3.64992	-6.35533	-5.57021	-5.3456	-2.07279	-1.43444	-5.1777	-2.59477	-1.97318	-2.06174	-1.70489	-3.75269	-0.844793	-1.41087
PPIL1	-1.80032	0.0874195	3.5159	-6.32974	-5.38896	-5.48133	-1.40781	-2.80802	-0.956924	-1.26251	-0.786334	-0.957261	-1.40584	-1.40797	-1.38626	-0.559985
PRCP	-1.83338	0.0925361	3.43384	-6.29554	-5.43386	-5.44856	-2.86938	-1.18826	-5.37158	-5.2984	-1.92157	-1.27451	-1.08426	-5.32909	-1.88845	-3.11188
CRK	-1.91447	0.103368	3.27414	-6.26824	-3.07645	-2.9509	-2.29682	-1.46982	0.24158	0.217206	1.28249	1.42267	1.64546	-3.84963	1.33108	0.319557
RSU1	-1.76777	0.0879286	3.50752	-6.20051	-4.98116	-4.01327	-5.46399	-0.936811	-2.56847	-1.29462	-0.314445	-0.398726	-0.501301	-3.07781	-2.0889	-2.27048
PPIH	-1.99962	0.120374	3.0544	-6.10765	-5.52575	-5.43934	-5.37706	-2.76395	-5.29102	-5.22887	-1.17779	-5.34355	-5.19804	-5.12765	-0.863881	0.0826684
BZW2	-2.01206	0.123841	3.01344	-6.06323	-5.45084	-5.49769	-5.56065	-4.99761	-0.686534	-5.34805	-1.18711	-0.281103	-1.6608	-5.32439	-1.6284	-5.3872
DYNLL1	-1.07423	0.0217671	5.52171	-5.93156	-2.25729	-0.655104	-2.36383	-2.8668	-2.58329	-2.77757	-1.26879	-1.40165	-1.18782	-0.719196	-1.02786	-1.45323
MAPK14	-1.74077	0.0954328	3.38937	-5.90011	-5.63004	-5.49827	-5.43736	-5.19041	-5.19757	-5.27586	-2.41047	-0.506809	-2.69141	-5.12643	-5.65806	-5.39172
ARSA	-1.89331	0.115795	3.11035	-5.88886	-2.40292	-5.51005	-3.31541	-0.611181	0.869678	0.136737	-0.310919	0.365397	0.29377	-1.39667	0.785314	0.789817
CRYZ	-1.72904	0.102296	3.28918	-5.68711	-2.27353	-5.41762	-5.40689	-3.24284	-3.43035	-2.49861	-0.166602	-2.32467	-2.82086	-5.14294	-1.12858	-0.311977
BTD	-1.61642	0.0881176	3.50443	-5.66461	-0.7807	-0.503296	-0.395706	-5.07158	-1.89001	-2.39695	-0.194865	-0.954865	-1.19954	-0.777552	1.45997	0.327104
NSFL1C	-2.05772	0.149391	2.74284	-5.64399	-5.61194	-5.50296	-3.03487	0.388451	-0.18256	0.504359	0.459883	0.751658	0.461358	-2.1914	-0.69918	0.124472
STAT3	-1.62782	0.091228	3.45438	-5.6231	-5.41121	-5.34284	-5.63992	-5.18514	-5.23696	-5.35113	-1.7552	-1.83837	-2.42304	-5.26205	-5.56546	-5.55619
ATP6AP1	-1.20448	0.0393671	4.66687	-5.62114	1.60776	1.19215	0.692895	0.614052	1.27815	1.01432	2.95138	3.2543	3.48603	1.50524	1.27249	1.15675
EML2	-1.63756	0.0949198	3.39715	-5.56304	-5.47974	-3.27669	-5.43305	-1.7614	-2.89984	-1.21074	-1.545	-0.670627	-2.54673	-3.50077	-0.463276	-1.50969
MSN	-0.952166	0.0184123	5.76318	-5.48751	3.03464	2.19181	2.48859	3.5865	2.49611	2.73498	3.38369	3.6094	3.29096	3.01062	4.76597	4.18498
NTN4	-1.67746	0.106319	3.23354	-5.42411	-5.44863	-5.42386	-5.54024	-4.24806	-5.21595	-5.24024	-0.850245	-1.99981	-2.12118	-5.2391	-5.38363	-5.45827
AP2B1	-1.54835	0.0912318	3.45432	-5.3485	0.232165	-1.94447	-1.79929	1.69634	-0.00853612	0.486588	1.41672	1.33308	3.60374	-0.984831	1.58025	1.00395
CARM1	-1.66253	0.107759	3.21412	-5.34357	-5.43139	-5.54187	-5.39277	-4.54946	-5.15639	-5.15758	-1.49391	-1.39201	-2.10599	-5.25699	-5.63179	-5.37356
SERPINE1	-0.860002	0.0142335	6.13457	-5.27574	8.89018	8.69367	8.52436	8.25293	7.32002	7.90692	8.94194	8.88824	8.66488	9.12692	9.63783	9.48828
PRSS23	-0.70848	0.00598432	7.3846	-5.23184	-0.214993	-0.76046	-0.439248	-0.660464	-0.741788	-0.219339	-0.196118	-0.0214536	-0.183946	0.793531	0.31593	0.506641
SFPQ	-1.49272	0.0895466	3.48122	-5.19649	-1.53165	-1.95097	-1.15276	-5.22531	-2.0389	-4.22604	-1.3833	-0.907378	-1.26116	-2.8754	-0.638399	-0.103675
GANAB	-0.553804	0.00165234	9.24127	-5.11785	1.69115	1.67314	1.96048	2.21196	1.52191	1.73987	2.36518	2.37241	2.57041	2.02652	2.49761	2.28921
C1R	-1.04979	0.0350956	4.83256	-5.07317	1.23006	1.0944	1.33788	0.510665	0.715936	0.330757	1.96892	1.6013	1.78128	0.466081	2.68115	3.01971
CNOT3	-1.62777	0.115325	3.11622	-5.07249	-5.45928	-5.33879	-5.39707	-5.01738	-5.1975	-5.1952	-2.017	-0.509717	-3.13756	-5.26758	-5.45839	-5.44835
RPS25	-1.68209	0.123829	3.01358	-5.06912	-3.21998	-3.38859	-5.37677	0.141721	-0.864205	-0.0356609	0.0840839	-0.233043	-0.102178	-1.28074	-0.204399	-0.914659
DSTN	-1.72466	0.135774	2.88073	-4.96826	-1.85114	-0.867266	-0.0326772	1.60405	2.50336	1.28057	1.66104	4.71031	2.20625	4.13207	0.956709	-0.681543
PLOD1	-0.633754	0.00450082	7.7956	-4.94049	4.01925	4.15499	3.85988	4.23292	3.33765	4.24603	4.657	4.44866	4.33278	4.64271	4.74546	4.82663
PGM1	-0.789128	0.0139126	6.16746	-4.86692	1.69363	1.10786	0.903896	1.74112	1.12706	1.82275	2.69984	2.4529	2.14425	1.24424	2.17849	2.41137
UAP1	-1.56774	0.117538	3.0888	-4.84244	-2.1831	-1.18862	-1.95202	0.865497	0.40276	0.353291	3.06921	2.45439	1.9193	-1.4964	-0.213788	-0.0284819
ROBO4	-1.82659	0.162326	2.62304	-4.79123	-5.48205	-1.4682	-5.58779	-5.12066	-1.1702	-1.37172	-0.323876	-1.69807	-0.482605	-5.31964	-0.130586	-1.28627
XRCC6	-1.22071	0.067644	3.88589	-4.74354	-5.64032	-5.47452	-5.58451	-4.99794	-5.28991	-5.32663	-4.4197	-5.1634	-4.46876	-2.1744	-3.14442	-5.6189
TNFAIP6	-1.10325	0.0566374	4.1421	-4.56979	3.36946	2.81559	2.44861	1.10499	1.17045	0.845733	2.80242	2.50448	2.33176	3.36466	3.6154	3.75565
HNRNPC	-1.21969	0.0799355	3.64502	-4.44581	-0.741921	-0.765293	0.120675	-0.255709	-0.952227	-0.326692	1.43295	-0.559195	1.76708	0.127301	-0.854413	2.48328
MAP1B	-1.11127	0.0628054	3.99297	-4.43727	-0.259989	-1.2285	-0.829264	1.13507	-0.425103	1.21405	1.80579	1.54935	1.5004	-0.377009	0.747935	1.04744
ITIH4	-0.923576	0.037861	4.72314	-4.36218	4.64727	4.68461	4.03849	3.67853	2.59125	3.46774	4.41307	4.31286	4.81027	4.58004	5.01114	5.52195
HIBADH	-2.0625	0.234431	2.09276	-4.31632	-5.63087	-5.50525	-5.57886	0.090591	-0.00704165	0.371545	1.13555	1.15359	0.75679	-5.27495	-0.821831	-0.834066
EMILIN2	-0.940569	0.0428573	4.54432	-4.27424	-5.59954	-5.48654	-5.61185	-5.03812	-5.27933	-5.19384	-3.79338	-3.43812	-3.79851	-5.18898	-5.49766	-4.84915
RPL13AP3	-1.67997	0.172362	2.53648	-4.26122	-5.48982	-0.384712	-5.51678	-1.94261	-2.67498	-5.20154	-1.11322	-1.49732	-0.531219	-1.54832	-1.10794	-5.3326
EIF6	-1.60411	0.163667	2.61116	-4.18858	-1.49387	-5.31959	-5.63287	-0.538116	-2.80797	-0.182275	-0.576354	-0.851222	-0.257556	-2.13383	-0.780071	-1.75102
ITGA2	-1.48396	0.144463	2.79123	-4.14207	-0.344658	-0.417958	-2.02939	-1.74589	-1.7317	-5.26532	-1.09938	-1.32868	1.26546	-0.759767	1.35953	-2.06835
SKP1	-1.47959	0.145765	2.77828	-4.11072	-5.54734	-5.51234	-5.46441	-4.1069	-1.88394	-3.83833	-1.06753	-2.95114	-0.788886	-3.10265	-4.13435	-5.43115
RPS26	-0.86999	0.03812	4.71331	-4.10053	-2.05071	-2.46144	-2.8165	-1.13172	-1.91321	-2.27762	-0.614851	-0.804761	-1.14431	-1.42578	-0.941374	-2.50018
PAPPA	-0.917933	0.0453324	4.46331	-4.09702	4.00241	3.64981	3.48253	3.68985	2.76712	3.34436	4.1077	3.88492	3.26077	4.48742	5.46201	5.24086
GSTO1	-0.896287	0.0433608	4.52746	-4.05791	1.79506	1.40601	1.67379	2.0772	2.2681	2.42309	3.65721	3.33571	3.6295	1.78344	2.47196	2.14316
CFB	-0.776826	0.0271515	5.20282	-4.04169	1.2487	1.48806	1.08871	0.293537	0.285014	0.304698	1.49731	1.37567	1.43266	0.848809	2.17339	2.04182
XYLT2	-1.39119	0.134356	2.89587	-4.0287	-2.31029	-1.94378	-5.46306	-5.08283	-5.25166	-5.17197	-2.35683	-2.48551	-2.18622	-1.62723	-2.8554	-5.36528
GDF15	-0.927181	0.0530692	4.23598	-3.92752	0.634255	-0.222194	1.08027	0.909579	1.57624	-0.380306	1.70938	1.1601	1.29991	0.512215	1.94951	2.52981
CXCL6	-1.32833	0.130346	2.93958	-3.90472	2.60991	1.80778	1.88487	5.56743	4.45545	5.31277	4.7521	4.79352	4.55973	3.7326	5.66324	6.10697
BHMT2	-1.74572	0.212259	2.23611	-3.90362	-5.44353	-5.57127	-5.638	-1.53758	-5.07963	-5.24506	0.932175	-1.99204	-0.952442	-5.17074	-5.40857	-5.44913
FUT11	-1.64946	0.199272	2.32719	-3.8386	-5.48274	-2.82189	-3.1399	-5.03054	-4.0548	-3.03097	-2.55043	-0.53342	-0.872913	-5.19994	0.942281	-5.44968
CCL7	-1.46516	0.166915	2.58281	-3.78423	-3.74087	-5.29946	-6.5167	-1.05661	-2.64101	-1.20143	-2.55872	-1.5292	-2.3489	-1.69673	-1.84284	-1.68876
CAPN2	-0.959188	0.064989	3.94366	-3.78271	0.22745	-1.32853	-0.669731	0.772418	0.362823	0.53304	1.57956	1.88004	1.50916	0.154904	0.228805	0.300136
NPM1	-1.68181	0.212215	2.2364	-3.7612	-5.51084	-5.3629	-5.46382	-3.46054	-4.03324	-9.33415	-5.42768	-5.30976	-1.36445	-5.14756	-5.40484	-0.420315
MAP4	-1.46637	0.16903	2.56465	-3.76072	-3.30676	-2.60637	-3.66448	-1.03278	-0.685205	-0.40605	-0.394894	-1.59724	-1.21795	2.43019	0.931223	-3.05477
GMFB	-1.22725	0.122407	3.03024	-3.71885	-1.92318	-2.79891	-2.37665	0.234725	-0.988007	0.116751	0.805433	1.13604	0.977873	-1.66485	-0.246107	-1.38016
CTPS1	-1.50605	0.181727	2.46016	-3.70511	-5.51684	-5.43876	-5.49332	-2.04536	-2.1291	-3.02045	-0.886851	-0.932858	-0.977634	-3.51293	-5.61648	-2.6808
NME1	-0.770918	0.0369579	4.75797	-3.66801	1.2183	0.151468	-0.294484	1.14786	0.686946	1.15369	1.20746	1.48859	2.27209	1.02769	1.56262	1.13084
PGM3	-1.29394	0.150054	2.73645	-3.54081	-1.067	-1.48941	-0.707933	1.53338	1.94422	1.56693	2.60138	2.75378	2.64976	-0.347727	1.47836	0.408281
CANT1	-1.30154	0.157311	2.66831	-3.47292	-0.476392	-2.12479	-0.222403	-0.896636	-5.14273	-1.41611	-0.0417911	-0.147194	-0.189063	-2.22687	0.182482	-0.0473737
LCP1	-1.38007	0.178824	2.48339	-3.42725	-5.56242	-5.28954	-5.44739	-1.73557	-2.33267	-2.94628	-1.66309	-1.85989	-2.43463	-1.38064	-2.09469	-5.6005
PSMA3	-0.874628	0.0681868	3.87436	-3.38863	2.20878	2.7078	1.9458	3.321	2.0229	2.94899	4.23514	3.95218	3.81758	1.81066	3.35082	3.23666
CHMP3	-1.54413	0.218781	2.19244	-3.38542	-2.15972	-5.48116	-5.49354	-5.17295	-5.24474	-5.18549	-0.749868	-0.141254	-5.23959	-2.26932	-5.64926	-5.42351
OLFML3	-1.07989	0.115136	3.11859	-3.36774	-1.96022	-2.34355	-2.19006	-3.22733	-2.53729	-5.26406	-1.70559	-1.59707	-0.985697	-2.3904	-3.33976	-1.02464
DBNL	-1.3036	0.166856	2.58332	-3.36763	-1.91254	-2.94389	1.19235	0.822938	0.109814	0.559825	0.108011	0.0252435	0.46675	3.56911	0.59071	0.890296
UBE2V2	-1.52542	0.222016	2.17126	-3.31209	-5.43094	-0.87906	-0.129261	1.06218	1.49876	1.03227	1.95967	2.09521	1.69565	-0.0115441	0.557958	0.00952826
RPL23	-0.862102	0.0715577	3.80475	-3.28008	-5.49419	-5.5681	-5.409	-5.11168	-5.32128	-5.24417	-3.58056	-3.97672	-3.44461	-5.22775	-5.37586	-5.3703
RPL14	-1.06863	0.121943	3.03573	-3.24406	-5.36157	-5.52634	-5.38898	-3.87641	-6.12901	-5.35561	-2.95425	-3.05751	-3.02471	-5.19599	-5.6567	-5.33698
LOXL3	-1.09835	0.131627	2.92547	-3.21318	-5.52754	-5.47046	-5.62453	-3.10711	-3.16566	-5.25942	-2.83835	-3.79242	-3.81186	-3.00522	-5.57974	-2.53705
HK1	-0.932577	0.0929456	3.42747	-3.19638	-0.941532	-1.72035	-2.4438	-0.263724	0.115217	0.144296	0.55711	0.0753831	0.0113536	-0.93943	0.371959	0.409196
LTA4H	-1.55226	0.241476	2.05005	-3.18221	-5.42954	-2.10618	-2.79522	0.23594	-2.20962	-0.536893	0.964529	0.858852	0.666304	-5.12284	-0.047733	-0.847076
ARF4	-1.61681	0.2643	1.91975	-3.10388	-0.896477	-5.56238	-5.59015	-0.285115	-1.4814	-1.0048	0.851464	0.807054	0.199362	-5.27524	-0.693936	-1.00812
CAP1	-1.13126	0.152346	2.71458	-3.0709	1.06718	-0.716684	-0.379024	2.5886	1.33022	2.26736	3.00674	3.22179	3.2529	0.71895	0.873117	1.87171
TIMP3	-1.08745	0.141805	2.81802	-3.06444	-2.02152	-2.93549	-4.00033	-1.31185	-5.02104	-2.0199	-1.03243	-3.00261	-2.60665	-1.92463	-0.989218	-1.22992
CALD1	-1.00659	0.125351	2.99595	-3.01568	-0.296888	1.47172	0.82874	1.03048	3.36007	2.04858	2.78763	2.21775	3.01442	1.02216	3.02593	2.41433
KRT6A	-0.799562	0.0736424	3.76332	-3.00901	1.09517	1.51998	1.55882	-0.122009	-0.229847	0.0863306	1.84946	1.49215	1.07678	1.05648	1.11872	2.11223
ARFGAP1	-1.31584	0.21091	2.2453	-2.95444	-5.4776	-2.21893	-5.55084	-0.736955	-1.82222	-0.736202	-2.13157	-2.05735	-1.30359	-1.27073	-1.1903	-0.694189
POFUT1	-1.31704	0.213421	2.22822	-2.93467	-3.35374	-1.28532	-1.96957	-0.85946	-0.10598	-0.268723	0.00743696	-0.141709	-0.19797	-3.61419	1.85725	2.14866
PDLIM7	-1.51929	0.267828	1.90062	-2.88759	-4.61426	-5.58022	-4.24274	-0.379696	-1.10402	0.119964	-0.0118649	0.480506	0.103407	-4.92555	-0.976687	-1.35505
SHMT2	-1.19215	0.191629	2.38361	-2.84161	-5.61242	-5.5354	-4.24377	-2.77416	-2.64862	-2.95413	-1.36304	-1.17315	-1.50127	-4.04806	-4.18825	-4.34187
ENOPH1	-0.864755	0.104229	3.26217	-2.82098	-5.39926	-5.30613	-5.50487	-5.19272	-5.1204	-5.37891	-3.5015	-3.08343	-3.95609	-5.32653	-5.51858	-5.32764
PRDX2	-0.863272	0.104833	3.25384	-2.80895	-0.379615	0.245895	-0.235319	0.884995	0.54757	1.18282	2.68511	1.36102	2.05876	0.272765	0.77848	0.269844
PSMD11	-1.29731	0.225019	2.15188	-2.79165	-3.10648	-5.53695	-5.43324	-1.65442	-4.35728	-5.19259	-3.34245	-5.22528	-3.22202	-4.39457	-0.5306	-0.782213
PDE6D	-1.02864	0.152788	2.71039	-2.78803	-5.61851	-5.39692	-5.37462	-5.20374	-5.33962	-5.37928	-2.28915	-2.58302	-5.31563	-5.15704	-5.43527	-5.3607
DPT	-1.2873	0.224244	2.15686	-2.77652	-5.48955	-5.36917	-5.37383	-2.29102	-5.22798	-2.35237	-1.66336	-1.321	-2.25094	-5.37429	-2.33842	-5.43213
UBA1	-1.9104	0.366773	1.44704	-2.76442	-3.24592	-3.1652	-2.69351	0.455644	2.5639	0.934126	-1.32977	-1.13728	4.68009	-5.19982	4.32204	4.97618
BLMH	-1.03809	0.158649	2.65609	-2.75726	-1.35165	-1.69468	-5.17625	-1.82665	-3.31096	-2.33119	-0.905703	-0.93001	-1.36261	-1.14055	-2.74878	-2.3752
PGRMC1	-1.0493	0.162655	2.62011	-2.74929	-3.7457	-1.55797	-3.78133	-0.429136	-1.15012	-3.39352	-2.74865	-1.13968	-0.641059	-1.45656	-1.00966	-0.76637
PDLIM3	-1.5326	0.290806	1.78187	-2.7309	-5.62187	-5.39324	-5.3834	-1.99802	-0.43376	-1.26393	-2.33668	-1.47872	-3.20074	-5.40465	0.884515	0.63766
COPB2	-1.03485	0.160985	2.635	-2.72682	-1.9784	-1.86468	-3.83978	-1.39151	-1.32224	-1.34665	-0.201667	-0.433511	-0.0963675	-3.45255	-1.43898	0.0888946
TUBA1C	-1.36178	0.271605	1.88042	-2.56071	-5.58126	-5.4508	-5.5892	-1.2915	-5.13891	-2.42729	-2.65138	-2.92228	-0.217339	-5.18961	-0.872634	-5.45507
ARFIP1	-1.13559	0.211138	2.24374	-2.54798	-5.3906	-5.31046	-5.41407	-5.06471	-5.12644	-5.24999	-5.36194	-1.53319	-1.7166	-5.23475	-5.42241	-5.4738
SERPINA7	-0.646821	0.0656165	3.9298	-2.54188	2.21343	2.57647	2.53549	2.06107	0.827322	1.7692	2.42317	3.29057	2.84647	2.37969	2.45919	2.46482
HADH	-1.32046	0.263559	1.9238	-2.54031	-5.4588	-5.3399	-5.43196	-2.12641	-2.11557	-3.50274	-1.20772	-1.33534	-1.87214	-5.28712	-5.59676	-0.75354
QARS	-1.31919	0.274814	1.86347	-2.45827	-5.61829	-5.37366	-5.49343	-3.32908	-0.480179	-1.93546	-0.874853	-0.688425	-1.37346	-5.31753	-2.97506	-3.08565
FDPS	-1.08315	0.21703	2.20404	-2.38731	-2.66126	-5.50083	-3.03668	-0.686234	-1.29093	-1.57822	-0.382809	-0.935916	-0.623908	-1.22081	-2.7767	-2.31509
TSN	-1.15491	0.241324	2.05095	-2.36868	-2.2341	-4.54551	-5.47151	-1.11908	-2.37213	-2.17643	-1.4692	-4.16835	-0.995948	-3.20089	0.0457549	-1.20065
YWHAQ	-1.086	0.223459	2.16192	-2.34784	3.43156	3.08086	2.84371	3.96648	4.25529	4.22901	6.37873	6.15865	6.67666	3.4266	2.94358	2.73868
COPG1	-0.987031	0.197625	2.33916	-2.30882	-1.20689	-3.64394	-2.92036	-0.602068	-0.0304909	0.197868	-0.645916	-0.676076	0.515021	-0.00229047	-0.353145	-1.12129
ADH5	-1.08236	0.227984	2.133	-2.30868	0.245251	4.12642	0.245118	-0.117045	3.22307	0.867211	2.69799	2.08136	2.22002	4.33023	1.84097	1.91362
NPEPPS	-0.76242	0.124208	3.00916	-2.29425	1.22717	0.285867	0.331767	2.34355	2.31217	2.06446	2.82111	2.42371	2.21038	1.30252	2.28958	2.09221
PPP1R12A	-1.16432	0.258176	1.95358	-2.27459	-4.71931	-1.56756	-3.63983	0.168429	-0.160334	0.245593	-0.252392	-1.76451	-1.26152	-0.403981	0.489478	0.505858
EXTL2	-1.08171	0.233338	2.09951	-2.27105	-0.67182	-0.575322	-3.51521	-1.69662	-5.30487	-2.62877	-1.41379	-2.4486	-2.37486	-0.223044	-0.741684	-0.700402
RPS12	-0.902714	0.182014	2.45788	-2.21876	0.295319	-0.766796	-0.31279	1.51672	1.65827	1.90484	2.07632	2.29215	2.27026	-0.468207	1.83669	1.70462
ANXA10	-1.25924	0.303392	1.72074	-2.16682	-5.37232	-5.39978	-5.35459	-0.471911	-2.73993	-1.00788	-1.3184	-2.14268	-1.09624	-5.40224	-1.58548	-1.24596
PLXDC2	-0.992419	0.23057	2.11672	-2.10068	-1.90396	-5.50228	-2.8512	-5.03641	-5.27874	-5.30257	-3.74124	-5.15802	-3.26206	-2.98507	-2.97456	-1.79969
EIF3E	-1.1742	0.294501	1.76365	-2.07089	-5.59313	-5.30084	-5.64939	-2.59941	-3.14898	-5.40559	-1.33892	-1.42674	-1.60365	-5.22558	-5.48121	-5.57602
STRAP	-0.713109	0.133869	2.90111	-2.06881	-1.97628	-2.26517	-1.69289	-0.389177	-1.54806	-0.758921	-0.0094158	-0.275429	-0.030573	-0.902719	-2.05012	-1.08359
TRAPPC3	-1.23747	0.314078	1.67081	-2.06757	-5.56241	-5.51564	-5.43495	-1.19904	-1.15821	-1.37129	-0.901583	-0.874645	-1.31152	-5.17453	-2.19698	-2.35747
HAPLN1	-1.222	0.309767	1.69074	-2.06608	-5.34229	-5.57521	-5.38741	-1.79558	-2.1852	-1.95499	-0.170097	-1.37366	-0.8859	-4.02497	-2.90708	-5.547
ANXA5	-0.912839	0.208949	2.25878	-2.0619	2.59402	2.21946	1.92199	1.66036	-0.897618	-0.748194	2.15877	1.9308	2.15381	2.43496	1.72963	1.81907
CHMP5	-1.34484	0.350731	1.51156	-2.03281	-5.55442	-5.41117	-1.5614	-5.12456	-5.21714	-5.2926	-5.15941	-5.20491	-5.44144	-5.15301	0.346743	0.519776
CTSF	-0.892091	0.20746	2.26909	-2.02424	-5.5334	-5.28689	-5.59517	-3.79418	-5.33658	-5.28419	-1.60277	-4.03322	-5.18013	-5.19364	-4.06908	-5.39902
CHST6	-1.01228	0.251707	1.99018	-2.01462	-5.46012	-5.32108	-5.61799	-2.49472	-5.14648	-5.19216	-5.29106	-3.30273	-5.39812	-5.20084	-1.93884	-2.02731
PCBP2	-0.822508	0.184321	2.43971	-2.00668	-0.918184	-1.89789	-0.961461	0.636272	0.130339	0.472435	0.941242	1.02379	1.32607	-1.44939	0.119798	0.435052
BLVRB	-0.645346	0.11685	3.09727	-1.99881	1.06847	-0.0266691	-0.472648	-0.35023	-1.48318	-0.0202682	0.230495	0.592031	0.199199	0.461021	0.312797	0.792011
GAA	-0.990149	0.249646	2.00204	-1.98232	-4.6245	-5.28673	-5.56233	-2.95463	-1.77189	-3.28991	-2.39667	-1.78022	-2.42817	-2.97149	-5.49587	-2.47667
SH3GLB1	-1.40811	0.377301	1.40621	-1.9801	-5.43922	-5.49048	-5.44602	-0.771865	-1.53063	-0.791902	0.456029	0.0192032	-0.710305	-5.32803	0.101782	-5.56013
HEXB	-0.814267	0.186567	2.42223	-1.97234	1.05835	0.633656	0.363482	2.20588	2.66502	2.18907	3.17605	3.11334	3.27526	0.879111	2.21537	1.34192
KRT14	-0.966784	0.245201	2.02796	-1.9606	1.92836	2.2664	3.32632	-1.2717	1.06886	-0.726991	2.36714	2.17656	1.72104	2.403	1.96963	1.75458
PTPRK	-0.96379	0.245084	2.02865	-1.9552	-0.148409	-0.419622	-0.832027	-0.853125	-0.814184	-0.946522	2.33182	1.94838	1.16634	-0.677246	-0.867906	-2.13253
ADD3	-1.23214	0.334916	1.57813	-1.94447	-5.46419	-5.48961	-5.55881	-4.95069	-3.75041	-3.84089	-0.30391	-5.23062	0.168715	-5.29246	-5.43072	-5.57279
CBR1	-0.769251	0.182944	2.45053	-1.88507	0.563804	-0.55472	2.13832	2.32333	0.876054	1.20371	1.70467	1.79949	1.57198	2.45164	0.721879	2.91634
TSKU	-0.63396	0.128456	2.96066	-1.87694	-5.43199	-5.33794	-5.61376	-5.02609	-5.19888	-5.20112	-4.30673	-3.68461	-3.79383	-5.18842	-5.58199	-5.45045
CCT3	-0.812525	0.206061	2.27886	-1.85163	-0.583899	-0.251979	-2.98744	0.0253044	0.383418	-1.11379	-0.783896	-0.173762	-0.404191	0.569496	1.4526	-0.31349
COPE	-1.2679	0.366057	1.44986	-1.83828	-5.48612	-2.25937	-2.79019	-0.969663	-3.22388	-0.992906	0.765527	0.536755	0.707766	-4.37233	-0.372796	-5.37965
CLIP2	-0.826685	0.217376	2.20174	-1.82014	-5.5976	-3.63409	-5.37681	-4.95023	-5.17043	-5.29727	-5.37953	-5.38209	-5.40936	-3.02221	-3.03999	-2.83314
H6PD	-1.02303	0.294062	1.76581	-1.80647	-5.62608	-5.42347	-5.46478	-3.80764	-3.52947	-4.01056	-1.94151	-1.3453	-2.16354	-5.2606	-5.50212	-5.51079
EDF1	-0.919753	0.259476	1.94633	-1.79014	-5.59953	-1.81201	-1.76007	-3.82004	-1.25636	-1.51762	-1.36003	-1.39822	-0.901326	-2.0133	-2.25484	-2.31938
GCLM	-1.00727	0.292479	1.77359	-1.78649	-2.68476	-5.31088	-5.43024	-1.86655	-1.34814	-0.689798	-1.39916	-2.06337	-1.56215	-1.01411	-2.3971	-2.85086
ADPRHL2	-0.786609	0.209292	2.25641	-1.77491	-2.49718	-2.52536	-2.21445	-2.25012	-5.32172	-2.66254	-2.03334	-1.92358	-2.5412	-0.752269	-2.92774	-2.5736
KTN1	-1.02252	0.300762	1.73331	-1.77234	-2.62585	-5.47911	-2.29895	-1.55228	-1.23056	-0.441311	-2.68966	-1.58643	-1.18749	-2.94284	0.384023	0.52946
IL24	-1.39353	0.415904	1.26568	-1.76375	-5.44089	-5.34897	-5.40776	-5.1981	1.5783	-5.20879	-0.417538	0.292279	-0.388558	-5.15506	-5.44026	-5.55592
RAB6A	-0.701092	0.176019	2.50619	-1.75707	0.851793	-0.561575	-1.26587	1.01317	-0.0975892	0.97873	1.26446	1.85091	1.0846	-0.0959577	0.534437	0.486758
IL6ST	-1.20635	0.370033	1.43428	-1.73024	2.31162	-1.01131	-0.526525	-4.9636	-3.5987	-4.51783	-1.32352	-1.63689	-0.7397	1.68037	-1.48137	-1.56713
AK3	-1.16036	0.36685	1.44674	-1.67874	-5.60686	-4.07525	-5.61858	-0.621573	-0.399189	-0.270423	-0.919628	-0.670386	-0.761704	-3.02193	-0.563127	-3.69293
VPS29	-0.568046	0.130836	2.93417	-1.66674	-1.75271	-2.48513	-1.80745	-0.954959	-1.62486	-0.983595	-0.669664	-0.509569	-0.369646	-1.29595	-1.3803	-1.97529
ARPC4	-0.608115	0.150148	2.73554	-1.66352	1.2692	0.866029	0.954176	2.44404	1.55491	2.40259	2.82502	2.91902	2.58476	1.48805	1.66633	1.65644
DNAJC3	-0.683435	0.186121	2.42568	-1.6578	-2.7962	-3.64394	-2.21497	-1.81494	-2.58711	-0.592595	-1.34745	-1.36203	-0.985946	-1.47236	-1.98985	-2.39151
RPL23A	-1.37892	0.434672	1.202	-1.65746	-5.48622	-5.47723	-5.44379	-1.82715	-1.32318	-2.21255	1.0963	1.05565	0.858807	-5.3669	-5.58243	-5.55803
COPS4	-1.11159	0.357993	1.482	-1.64737	-1.44535	-5.57064	-5.52434	-1.19884	-2.18822	-1.01458	-0.82228	-0.696117	-0.971596	-0.706362	-5.3715	-1.70459
C10orf67	-1.10937	0.359293	1.47677	-1.63828	-0.407352	-0.681018	-5.49589	1.056	-0.337701	1.84617	1.53832	1.01926	1.45236	-0.263582	-0.25021	-0.859735
HNRNPAB	-0.859473	0.266847	1.90592	-1.63808	-3.1868	-3.37507	-4.85523	-2.44675	-5.46308	-3.2106	-5.51564	-2.08374	-2.86714	-1.6493	-2.35938	-2.9055
SEMA3C	-0.956352	0.306947	1.70394	-1.62956	-3.45662	-2.36224	-5.61924	-0.170743	-1.67352	-0.687903	-0.882656	-1.1202	-1.2001	-2.47175	-0.714595	-1.84286
GALNT5	-1.15898	0.384725	1.3781	-1.59718	-5.41066	-5.28949	-5.622	0.224447	-1.86203	-0.837167	-0.545832	-2.13043	-1.45659	-5.17659	-1.57003	-0.963589
HEBP1	-0.925363	0.309555	1.69173	-1.56547	-2.32266	-5.33891	-2.94982	-0.315067	-1.51408	-0.454496	-0.236165	-0.752916	-0.358897	-1.69023	-2.39195	-1.91269
ARF3	-0.735123	0.228999	2.12659	-1.56331	-0.3672	-1.06603	-1.27462	-1.29267	-2.29472	-0.623262	0.601699	0.693571	0.102932	-0.170083	-2.34918	-1.38669
TAF15	-0.609866	0.171126	2.54687	-1.55325	-5.63581	-5.34043	-5.49182	-6.32037	-5.22471	-7.67211	-5.31607	-5.20324	-5.2286	-5.1766	-5.66579	-5.43576
PAICS	-0.945585	0.327944	1.60848	-1.52095	-4.57328	-3.93562	-5.38927	-0.690014	-1.71142	-0.545128	-1.69701	-1.482	-1.50873	-1.47156	-2.10143	-2.91049
RUVBL2	-0.920892	0.321924	1.63521	-1.50585	-4.66603	-3.88883	-5.56244	-2.63223	-1.41424	-2.60872	-0.673374	-5.2627	-2.98624	-1.87564	-2.0856	-2.36359
SUCLG2	-0.921978	0.322511	1.63258	-1.5052	-5.5963	-5.37093	-5.41941	-3.04317	-3.88236	-2.74014	-5.18148	-2.20298	-5.36694	-3.56055	-3.37364	-0.834841
APOBEC3C	-0.969818	0.342193	1.54712	-1.50042	-5.3824	-5.53104	-5.56796	-5.23022	-5.10754	-5.28084	0.221029	-5.29113	-5.05018	-5.19583	-5.49557	-5.46941
ACTC1	-0.420319	0.0850965	3.55476	-1.49413	4.789	4.13221	4.47536	5.2905	4.16108	4.72435	5.37736	5.12806	5.26952	4.63691	4.69013	4.99243
RPL18	-0.728512	0.250126	1.99928	-1.4565	-1.87431	-2.14018	-4.74501	-1.04073	-1.17565	-1.63839	-1.04807	-1.25859	-1.6108	-1.19776	-1.38087	-1.74711
CSF3	-0.428528	0.099315	3.33184	-1.42779	3.68897	3.407	2.50259	3.01199	2.38323	3.2551	3.37712	3.28472	3.40587	3.71994	3.46505	3.56735
LCAT	-0.571351	0.178143	2.48889	-1.42203	0.997743	0.555991	0.447964	0.505188	-1.40046	-0.164238	1.02015	1.03528	0.0913332	0.380711	0.93619	0.906629
ELAVL1	-0.930972	0.349977	1.51467	-1.41011	0.831728	-4.39661	0.800476	0.682391	-0.439984	0.993543	1.71567	1.25652	0.742883	-0.817996	0.287444	0.872854
CPXM2	-0.826664	0.308649	1.69596	-1.40199	-2.6652	-3.96252	-5.40787	-1.3392	-2.28894	-0.874208	-1.65719	-1.74962	-2.16501	-2.79737	-2.48534	-0.723424
AKR7A2	-0.854133	0.325934	1.61735	-1.38143	-2.47298	-1.31482	-5.5339	-0.339099	-1.41697	-1.18959	-0.870731	-0.215851	-0.959948	-1.27826	-1.5398	-2.27798
GLUD1	-1.03076	0.398542	1.3272	-1.36802	-1.42522	-1.98668	-5.56441	0.995287	0.756747	1.09718	1.2971	0.62384	0.774342	-1.01183	-1.4133	-0.212694
ADI1	-1.42309	0.521239	0.939983	-1.33768	-5.4923	-5.35722	0.990836	-2.24368	-1.78757	-2.62036	-5.27734	-5.14041	3.4633	0.41041	4.18583	-5.61353
EPDR1	-0.865739	0.343044	1.54354	-1.3363	-5.60272	-5.34701	-5.44638	-5.01518	-5.12618	-2.25252	-2.54206	-2.62573	-2.01435	-5.25452	-5.65725	-5.50164
TAGLN	-0.906925	0.362357	1.46452	-1.32821	1.68209	0.896588	0.87985	4.52005	3.87864	4.18887	4.93637	5.01981	4.90691	1.35342	2.90207	2.36905
PITRM1	-0.98457	0.395117	1.33965	-1.31898	-5.34728	-5.45042	-4.1852	-0.604333	-0.967018	-1.66848	-1.22318	-1.7664	-1.64426	-5.16444	-1.26405	-1.253
DCTD	-1.07185	0.426489	1.22942	-1.31775	-5.43146	-5.34361	-5.40211	-1.168	-5.16386	-1.06853	-2.11129	-2.24809	1.03692	-5.23116	-3.78682	-4.80603
TPST1	-0.644035	0.246471	2.02051	-1.30128	-5.3785	-5.28197	-5.45945	-5.05893	-4.51495	-5.33838	-5.21529	-5.4218	-5.29823	-5.19246	-2.86264	-3.17753
MDH2	-0.907379	0.379149	1.39916	-1.26957	-0.0853545	0.025145	-0.332375	2.92479	2.35663	2.00318	4.65364	3.18803	3.41469	0.616621	0.119998	0.3433
IDH1	-0.425212	0.127995	2.96585	-1.26111	0.861403	0.416186	-0.109446	0.925433	1.06183	1.30804	1.3097	1.10392	0.99534	1.77877	1.09734	0.729654
ALYREF	-0.572431	0.218983	2.19111	-1.25426	-1.62919	-2.2232	-0.876594	-3.45933	-2.53759	-2.70707	-1.33026	-1.47571	-1.97977	-2.6282	-1.08655	-1.49789
RPS9	-0.839863	0.356462	1.48818	-1.24987	-2.37905	-3.58619	-4.51721	0.155661	-0.10885	-0.750102	-0.370877	-0.793754	-0.800996	-0.421882	-1.41169	-2.34737
PURB	-0.880237	0.378261	1.40254	-1.23457	-5.45809	-5.57205	-5.35377	-4.96532	-3.82297	-5.22093	-5.16967	-3.41252	-0.0770248	-5.38493	-5.62149	-5.44607
LTF	-1.18856	0.487714	1.03589	-1.23123	5.27656	5.34943	5.04294	-0.388371	-1.07495	-1.52013	4.32823	5.23523	5.84359	1.32568	1.92046	1.16368
DPP9	-1.11575	0.467675	1.09642	-1.22333	-3.86476	-3.24242	-5.53898	-2.57969	-3.46383	-8.07168	-1.14178	-1.38215	-2.35123	-6.77939	-7.46897	-0.943353
CTSC	-0.36487	0.0979189	3.35227	-1.22314	1.21468	1.08042	0.463868	1.58405	0.537204	0.815483	1.55908	1.38055	1.10298	1.29979	1.44684	1.09569
KPNB1	-0.853968	0.372242	1.42569	-1.21749	-0.297291	-4.09963	-1.59836	0.553008	1.22211	0.649797	1.19754	1.07702	1.13272	-0.493426	-0.704009	-0.656404
PAMR1	-0.407975	0.128909	2.95557	-1.2058	0.260747	-0.255629	0.622207	0.0449095	0.495363	-0.532311	0.477687	0.0105937	0.234045	0.411406	0.789475	1.15993
LTBP4	-1.03566	0.447375	1.16044	-1.20183	-0.97074	-1.02506	-1.04572	-0.936103	-2.78358	-0.616927	-0.404929	-0.387161	-5.23554	-0.938941	2.70725	3.09517
ACTL6A	-0.941912	0.414157	1.27175	-1.19788	-5.54544	-5.34687	-5.63165	-4.9655	-5.16858	-1.84809	-5.21636	-5.26059	-0.635231	-5.17861	-1.14872	-5.41515
RRBP1	-0.480192	0.178586	2.48531	-1.19342	3.25045	3.16288	3.06789	2.79798	1.92306	2.75767	4.14032	3.61259	3.5807	2.24041	3.00643	3.26064
PAFAH1B1	-0.46099	0.176661	2.50095	-1.15291	0.648832	0.222985	-0.542056	0.40867	0.0440145	-0.453779	0.845008	0.897975	1.08646	-0.51597	0.0817451	0.69939
WASHC2C	-1.32512	0.54869	0.865938	-1.14748	-5.5258	-5.38557	-5.54309	-3.66362	-3.9024	-4.03325	-5.21284	-5.42501	6.83383	-5.22008	-5.61527	-5.46361
NOTCH2	-1.09247	0.485284	1.0431	-1.13955	-5.49983	3.96977	2.96253	1.92858	2.39401	2.14812	1.53094	0.989905	1.75456	3.83165	3.01145	3.33948
GNAI2	-0.634407	0.288521	1.79325	-1.13765	-0.00289292	-0.141605	-2.74918	-0.872254	-2.36395	-1.79808	-0.50395	-1.17052	-1.94428	-0.155451	-0.373069	0.0257536
MANBA	-0.808404	0.378834	1.40036	-1.13206	-2.74244	-0.734365	-3.89158	-0.043819	-4.50162	-1.74778	0.113075	-1.03462	-0.82737	-3.48771	-1.60816	-1.96639
RDX	-0.853544	0.399686	1.32306	-1.12929	-3.2009	-5.50603	-3.31567	-0.458211	-2.13267	-0.856946	-0.515876	-0.147147	-0.654127	-3.788	-2.60774	-2.63627
TXNL1	-0.68252	0.317999	1.65291	-1.12814	-1.25888	-2.56484	-3.91063	-1.13155	0.415031	-1.37072	-0.769028	-0.893014	-1.63556	-1.32869	-0.321565	-0.778612
HLA-A	-0.686693	0.326894	1.61311	-1.10771	0.797325	0.456233	0.093527	-1.70219	-2.61144	-1.83491	-0.0878571	-0.0586005	-1.55671	0.117052	0.472724	0.432097
RPL10A	-0.83149	0.399543	1.32358	-1.10054	-0.672525	-5.35217	-1.92055	-0.0861372	0.727085	-0.544565	-0.797236	-1.15153	-0.220601	0.518318	-0.7637	-0.44518
NAXE	-0.842367	0.404876	1.30445	-1.09882	-2.01347	-5.43914	-3.97739	-0.301398	-0.835339	-0.590829	-0.768247	-0.164715	-0.457483	-1.58758	-2.51873	-2.60662
ILK	-0.70348	0.340066	1.55611	-1.09469	-5.45087	-5.51597	-5.40893	-3.46951	-5.29154	-4.09534	-2.44351	-3.1282	-2.98665	-5.35128	-5.5331	-5.56853
MED27	-1.15249	0.522455	0.936621	-1.07945	-5.38075	-5.36728	-5.59571	-0.437681	0.291794	-0.193347	0.882441	0.65502	0.500995	-0.70296	-5.56452	-5.53898
LXN	-0.714474	0.353913	1.49853	-1.07066	-1.26058	-1.17639	-1.60927	1.24645	0.948855	1.85333	0.336888	1.51627	1.0393	-0.914405	0.647159	1.66404
WDR13	-0.669973	0.333505	1.58422	-1.06139	-5.46043	-5.42142	-5.46817	-5.11042	-3.49574	-5.04891	-4.31745	-2.22893	-3.09156	-5.27128	-5.45233	-5.62368
ACTR2	-0.564212	0.272355	1.87644	-1.05871	1.8765	0.577793	-0.101642	1.9833	1.62042	1.76008	2.42474	2.73767	2.5728	1.52608	0.962594	0.877831
TPP2	-0.908796	0.446429	1.1635	-1.05738	-5.50267	-5.57432	-5.53561	-0.727838	-1.61587	-1.58355	-0.311391	-2.54467	-2.54274	-5.0872	-2.18558	-2.4155
VAT1L	-0.641526	0.320164	1.64312	-1.0541	-5.50256	-5.2868	-5.45962	-5.08869	-5.31655	-5.42887	-5.20616	-5.26097	-5.235	-5.35291	-1.81065	-5.36825
CXCL2	-0.661086	0.336414	1.57169	-1.03902	-5.29731	-5.31784	-5.43419	-4.18222	-3.33497	-3.57876	-3.39211	-2.20107	-2.8869	-5.2006	-4.05324	-5.44485
SERPIND1	-0.511169	0.247154	2.01652	-1.03078	3.54348	3.05704	3.72896	2.67781	1.21835	2.73667	3.02551	2.94857	2.92041	3.81119	3.87659	3.44705
BLVRA	-0.951923	0.476686	1.06889	-1.0175	-5.56483	-5.52223	-5.53426	-1.84111	-5.26075	-1.12571	-1.0287	-0.643799	-1.44247	-5.15641	-5.51082	-5.35515
ST3GAL1	-0.754536	0.3973	1.3317	-1.00482	-2.47275	-5.52655	-5.37802	-1.18271	-1.92523	-1.39981	-2.04876	-2.60986	-2.15698	-2.89111	-1.80758	-1.84357
ARMT1	-0.447735	0.212299	2.23583	-1.00106	-4.5784	-5.41094	-5.59002	-5.18634	-5.27063	-5.28137	-4.5327	-4.98195	-4.42418	-3.64782	-5.48766	-5.55698
SEPTIN9	-0.604504	0.323465	1.62832	-0.984325	1.00057	0.399759	1.28014	1.72072	0.174482	2.52514	2.37045	2.67191	2.43281	-0.378471	2.03969	1.59144
SMPD1	-0.852048	0.452896	1.14275	-0.973676	-5.34196	-5.3224	-5.58071	-2.3153	-5.1951	-2.50013	-1.74855	-1.65476	-1.23454	-5.36044	-5.64356	-5.50145
FAM114A1	-1.00345	0.510733	0.969359	-0.972705	-5.41027	-5.3235	-5.42175	-0.124317	-0.523922	-0.091941	0.127562	0.0312019	-0.0603035	-2.93353	-5.38688	-2.65304
AARS	-0.891241	0.471316	1.08523	-0.967205	-5.49685	-5.50992	-5.36537	-1.21276	-0.800318	-0.939762	-3.22197	-3.02958	-2.72447	-4.05841	-0.937287	-0.00580385
SH3PXD2A	-0.661175	0.362883	1.46243	-0.96692	-5.41371	-5.47962	-5.48363	-5.74293	-3.48695	-4.80047	-5.40434	-5.36725	-5.33212	-5.23741	-2.8894	-2.20975
ITGB1	-0.347907	0.147129	2.76485	-0.961912	0.459302	0.00634956	0.169752	0.510827	1.20645	0.222675	0.892231	0.572175	0.564179	0.385367	0.950146	1.2987
F2	-0.492946	0.260447	1.94094	-0.956778	2.47749	1.19855	1.61484	1.02303	-0.287596	0.665116	1.25842	1.41412	1.46709	1.7148	1.70777	2.0869
IFI30	-0.448318	0.229776	2.1217	-0.951196	-5.51169	-5.36665	-5.37887	-5.18349	-5.24097	-5.19692	-5.35468	-4.06315	-3.66519	-5.11702	-5.429	-5.55966
TNKS1BP1	-0.531344	0.29239	1.77403	-0.942623	-1.59528	-1.10548	-2.6003	-2.84599	-2.91863	-1.02712	-1.92045	-1.84164	-0.115685	-1.85557	-1.00799	-2.1634
DCN	-0.832203	0.460186	1.11971	-0.931826	3.71522	3.44633	2.03711	0.164825	-1.31452	-1.33124	1.30352	0.596633	0.45805	2.82704	3.22193	3.30378
CCT7	-0.560438	0.31965	1.64544	-0.922165	-1.11475	-1.45866	-2.66854	-0.59832	-0.454423	-0.702217	0.309309	-0.591897	0.295642	-0.15648	-1.14779	-2.34307
UCHL1	-0.372192	0.183497	2.44617	-0.910445	3.93549	3.51527	3.91715	4.60668	4.80446	4.80824	4.58441	5.08204	4.83114	4.42496	4.22334	4.67453
CPPED1	-0.804882	0.463929	1.10802	-0.891828	-3.45335	-5.45883	-5.5808	-3.16171	-2.17724	-0.960486	-0.550095	-2.45946	-0.69114	-5.39309	-3.43508	-3.43426
DKK1	-0.684756	0.405494	1.30225	-0.891723	-5.56592	-5.317	-8.37331	-7.64204	-7.37387	-5.24402	-5.33955	-5.16695	-8.65122	-5.11658	-5.64056	-5.49278
RNASET2	-0.464085	0.268027	1.89955	-0.881552	-1.14197	-0.141062	-0.148766	-0.782021	-1.90426	-0.937315	-1.11414	-0.981791	-0.949402	0.0852988	0.34897	0.340179
UFD1	-0.842547	0.488618	1.03322	-0.870538	-3.67389	-5.47806	-4.0164	0.448972	-0.981876	-0.397823	-0.35884	0.12467	-0.0634943	-3.68653	-2.37895	-2.68065
C11orf68	-0.754737	0.452383	1.14438	-0.86371	-5.35588	-5.4763	-5.50475	-2.66998	-2.88488	-2.92737	-2.00696	-1.58728	-1.64457	-5.39377	-4.08621	-5.57196
ENO2	-0.576154	0.355774	1.49097	-0.859028	4.86754	4.89049	4.13097	2.28921	1.78554	2.61301	3.93583	3.98294	4.13657	3.48029	4.19171	4.30635
INHBA	-0.867452	0.507925	0.977314	-0.847773	2.51789	4.62999	3.28282	-0.666211	-1.2765	-0.648274	2.17893	1.97577	-0.299229	5.40723	1.91735	1.86437
ALDH2	-0.806209	0.490675	1.02716	-0.828106	-5.54341	-5.30272	-5.54485	-1.61954	-5.29594	-2.71158	-2.53762	-0.910903	-1.43439	-5.28725	-5.38425	-5.62638
COTL1	-0.522032	0.334077	1.58175	-0.825723	1.15412	0.584124	1.05525	2.89422	2.25931	2.65704	2.82172	2.34606	2.81589	0.680986	2.70636	2.36523
OLA1	-0.635578	0.406787	1.29765	-0.824759	-0.702037	-1.84122	-3.41823	0.676022	0.562879	0.382915	0.286849	0.702573	0.359195	-0.915188	-0.248667	-0.71097
WBP2	-0.625236	0.403757	1.30844	-0.818084	-3.3685	-5.28153	-5.39223	-3.30239	-2.82347	-2.1359	-5.23184	-2.97698	-3.03724	-2.79352	-1.76975	-2.74327
AAMDC	-0.870035	0.536371	0.898696	-0.781897	-5.52808	-5.42027	-5.44201	-0.529839	-2.7732	-0.600652	-0.333052	-0.326931	-1.54698	-5.13648	-2.26396	-5.46643
ACTN2	-0.61333	0.41421	1.27157	-0.77989	0.496789	0.0917439	-0.412044	3.0398	0.0830399	2.33303	2.86251	2.51242	2.08564	0.676033	0.777631	0.398099
COPA	-0.756592	0.490907	1.02648	-0.776626	-4.37126	-3.53763	-2.87879	-0.197036	-0.627884	-0.365153	-0.285524	-0.0481732	0.299618	-4.7423	-1.45761	-1.20421
ATP6V1E1	-0.754498	0.498121	1.00543	-0.758597	-5.55903	-3.13003	-4.56183	-0.965478	-2.53468	-3.85012	-1.33477	-1.45579	-1.62948	-5.33443	-0.977081	-5.34264
CSPG4	-0.47963	0.336038	1.5733	-0.754604	-5.41483	-5.49497	-5.54051	-5.20019	-5.34143	-5.36412	-5.16042	-5.33185	-5.20596	-2.69356	-5.61929	-5.46718
QSOX1	-0.243759	0.117535	3.08883	-0.752932	4.3686	4.24138	4.49046	4.65444	4.93662	4.87027	4.89468	4.65193	4.76625	4.60228	5.16211	4.94707
HSP90B1	-0.436812	0.306638	1.70539	-0.744935	1.16336	0.884592	0.0868817	2.03674	1.86011	1.76991	2.09264	1.92365	2.51968	0.797977	2.02126	1.06727
EIF3CL	-0.308946	0.18939	2.40057	-0.741645	-5.44521	-5.4695	-5.56017	-5.87182	-5.1433	-6.57472	-5.41894	-5.34471	-5.34077	-5.32044	-5.40566	-5.38053
MMP1	-0.60093	0.428781	1.22169	-0.734149	9.69302	9.37844	8.89518	6.89409	6.20085	6.61101	8.39672	7.50474	7.58722	9.29244	9.10993	9.38712
ACTR1A	-0.562813	0.411017	1.28273	-0.721937	-3.1335	-3.28071	-2.10247	-0.421756	0.341242	-0.76679	-0.392489	-0.985086	-0.761649	-1.08189	-1.16668	-1.59931
GPX3	-0.706405	0.495495	1.01306	-0.715628	1.58419	1.52878	-0.00253753	-1.14242	-3.91775	-1.72228	-1.11354	-0.0452323	-1.25554	1.93031	0.703455	0.346972
USO1	-0.931607	0.587664	0.766936	-0.714483	-5.35645	-5.41087	-0.373309	0.300026	1.94551	0.735718	1.26751	1.04604	0.629927	-5.40036	0.0852835	-0.198122
MAT2B	-0.739302	0.511844	0.966225	-0.714332	-4.46707	-3.47894	-5.46839	-0.497219	-0.200787	-0.332431	-1.10717	-0.588555	-1.09783	-3.92767	-1.76532	-1.52247
IGFALS	-0.561601	0.414614	1.27016	-0.713324	-3.66585	-2.23428	-5.48113	-2.29472	-1.53089	-1.90101	-2.85319	-2.80395	-2.69308	-1.66064	-1.919	-1.80842
FAM20C	-0.461286	0.34425	1.53847	-0.709675	-5.54448	-5.54062	-5.45076	-4.95667	-5.14457	-5.15169	-5.33472	-5.34852	-5.40124	-4.5944	-5.56656	-2.77562
DARS	-0.578509	0.427501	1.226	-0.709252	-3.89194	-3.8627	-5.4374	-2.9372	-3.68525	-2.45517	-1.99093	-1.80036	-2.77783	-3.07889	-5.57419	-3.57641
ABHD14B	-0.693659	0.493024	1.02027	-0.707721	-2.66397	-3.94241	-2.05425	0.569889	-0.232122	0.748168	0.449478	0.739474	0.541808	-1.26828	-0.96752	-2.9077
CHPF	-0.520077	0.394712	1.34113	-0.697488	-5.42654	-5.30556	-5.38288	-5.11009	-5.36326	-5.17091	-2.00438	-5.14881	-5.40937	-5.13683	-5.43647	-5.50291
ECHS1	-0.730632	0.516292	0.953742	-0.696834	-5.39642	-5.28737	-5.54514	-0.699862	-1.53662	-0.549237	-2.5688	-1.76528	-2.04539	-3.45658	-3.19342	-1.60139
LMNB1	-0.737907	0.521098	0.940373	-0.693907	-1.29249	-2.1067	-1.16069	-5.21415	-5.3052	-6.40704	-1.76037	-2.21785	-2.33541	-5.37745	-1.9298	-3.43794
GAPDH	-0.433586	0.333765	1.58309	-0.686407	5.9314	4.48174	4.93635	6.6235	5.5674	6.48394	6.51624	6.77324	6.6118	5.77735	5.59489	5.35231
MGP	-0.444021	0.342704	1.54497	-0.685998	0.579537	0.0895366	0.645839	-0.80855	-0.129632	-1.0406	-0.229593	-0.13307	-0.582445	0.611994	0.591415	1.74196
EIF5B	-0.711813	0.512895	0.963265	-0.685664	-5.48112	-3.14167	-5.40926	-3.11791	0.0347575	-5.13625	-2.8419	-3.01645	-3.49006	-0.36377	-4.36793	-3.90046
SERPINA9	-0.651397	0.486487	1.03953	-0.677145	-0.63634	-1.34804	-1.20125	2.75105	2.45203	2.50537	1.47947	1.91534	1.82537	-0.176936	1.36687	2.02109
AP2S1	-0.78022	0.554752	0.850085	-0.663254	-0.290178	-1.2751	-5.57043	-1.25721	-5.35039	-0.372103	0.111471	-0.0440197	-0.600828	-5.11119	-1.86406	-1.92545
FABP5	-0.592244	0.464614	1.1059	-0.65496	-2.59483	-4.31942	-4.1967	-0.858088	-2.43475	-0.316447	-1.10139	-0.950808	-1.28389	-1.98349	-3.17862	-2.66857
PDGFRL	-0.511924	0.414725	1.26977	-0.650027	-5.56208	-5.43116	-5.45654	-5.02828	-3.56093	-6.12059	-3.35293	-3.79751	-5.26526	-3.76623	-5.89839	-6.00772
IGFN1	-0.758261	0.552204	0.856727	-0.649622	3.86448	5.0312	2.37957	0.389913	-1.46754	-0.44402	2.10669	1.21524	0.0684918	4.15436	2.89019	3.86821
REPS1	-0.554745	0.445935	1.16509	-0.646331	-5.49272	-5.57542	-5.59306	-5.18729	-5.32156	-4.37628	-1.47841	-5.406	-4.94352	-5.22903	-5.55386	-5.60704
CRIP2	-0.577131	0.47095	1.08636	-0.626969	-0.094517	-1.11862	-2.10686	-0.396717	1.4162	-0.162498	0.355854	0.57767	-0.544881	-2.37697	1.76464	1.22346
FHL2	-0.79865	0.58243	0.779844	-0.622822	-4.61588	-2.46679	-5.46003	0.501968	-1.05578	0.67787	0.754755	0.842618	0.388512	-4.66329	-2.19998	-2.74935
FSCN1	-0.404851	0.351256	1.5094	-0.611084	1.46543	1.28941	1.17124	2.80226	2.31101	3.11525	2.88095	3.00043	2.94728	1.7624	2.02898	1.96366
SIRPA	-0.704648	0.549544	0.863692	-0.608599	-1.01548	-0.891963	-2.0446	-5.13311	-0.463346	-4.21144	-1.03726	-1.41718	-0.561459	-1.15361	0.157265	-5.51981
AP2A1	-0.422613	0.370036	1.43426	-0.606138	0.813903	0.319671	0.239174	1.37913	2.33771	1.34164	2.10598	1.92653	2.05133	0.0448984	1.45627	1.3819
APLP2	-0.432608	0.381213	1.39133	-0.6019	-5.58238	-5.52739	-5.5848	-5.05638	-5.11312	-5.30675	-5.35115	-5.38504	-5.45856	-5.16743	-5.49131	-2.72168
RALA	-0.40382	0.358515	1.4799	-0.597611	0.108104	-0.736519	-0.107633	0.321657	-0.231125	0.41698	0.896203	1.08935	0.806003	-1.39228	0.609971	0.185137
REXO2	-0.546263	0.479844	1.05936	-0.57869	-0.922613	-1.75411	-0.990945	0.635883	-0.389991	1.40054	1.42859	1.5168	1.38693	-1.66532	-0.535585	-0.875079
UBE2V1	-0.550052	0.483133	1.04951	-0.577284	0.67596	-1.24017	-1.12177	1.9578	1.27345	1.6154	1.73515	2.17195	1.83647	-1.15226	1.26544	0.604232
COPS7A	-0.690668	0.564666	0.824529	-0.569476	-5.49598	-5.42465	-5.58095	-2.03558	-2.75873	-2.80347	-1.40356	-1.11518	-1.16745	-5.3273	-5.39632	-5.54555
B4GALT1	-0.362739	0.343191	1.54292	-0.559677	2.38996	1.89919	1.40672	0.59757	0.521361	0.561489	1.64843	1.28154	1.11728	2.13879	1.70313	1.66357
CALM3	-0.687245	0.568757	0.814115	-0.559496	-3.58095	-3.18123	-5.46295	0.165906	0.522621	-5.29386	-3.49083	-3.15372	-2.06182	-1.94113	-0.77298	-1.28652
NRP1	-0.448522	0.426799	1.22837	-0.55095	2.53563	2.33764	1.94368	0.0280772	0.748132	-0.194331	1.42658	1.1778	1.199	1.73267	2.40854	2.14537
MAN2B1	-0.492913	0.462229	1.11332	-0.54877	-2.44284	-3.78024	-3.05437	-1.04641	-1.30782	-1.17702	-0.556128	-0.927099	-1.49409	-3.3011	-0.911747	-2.66106
CAPZA2	-0.492863	0.462249	1.11326	-0.548683	-0.730758	-2.15567	-2.3105	0.975272	0.333358	0.427027	-0.538816	-0.762333	-0.744251	0.716366	0.632224	0.192717
AP3D1	-0.508383	0.473542	1.07844	-0.548258	-5.58527	-5.37421	-5.58422	-3.00808	-3.23088	-3.75392	-3.11972	-3.23184	-2.47235	-5.25258	-4.33058	-5.07922
CAPNS1	-0.428258	0.411845	1.27983	-0.548096	0.199074	-0.902633	0.0373041	-0.930335	0.211976	-0.0305854	1.0972	1.27551	1.14387	-0.630216	-0.768736	-0.963291
LRRC17	-0.591511	0.526844	0.924552	-0.546882	-2.04827	-1.68234	-2.54129	-3.69154	-4.39829	-5.23209	-3.41477	-3.51132	-5.35744	-1.20015	-1.24667	-1.31442
RIPK2	-0.619684	0.545476	0.874412	-0.541859	-5.5688	-5.50627	-5.45384	-3.4169	-3.66197	-2.31748	-1.84125	-2.04552	-1.79658	-5.40606	-5.66671	-5.45103
ACP1	-0.5062	0.482222	1.05223	-0.532639	-1.86156	-2.93848	-3.44691	-1.50709	-0.855123	-0.223561	-0.684758	-0.291187	0.149553	-2.20208	-2.00004	-2.76702
PSME2	-0.514164	0.492165	1.02279	-0.52588	-1.46917	-2.49589	-3.16802	0.356444	-0.203127	0.461704	0.0253229	0.286517	0.152944	-1.15751	-0.97992	-1.76043
CYCS	-0.860282	0.655853	0.608557	-0.52353	-5.48069	-4.59206	-5.63393	1.12395	1.65414	0.750101	0.753258	1.90489	1.35456	-5.28784	-3.00451	-2.73716
DYNC1H1	-0.326956	0.329716	1.60071	-0.523361	-1.0103	-1.93916	-1.37161	-1.49478	-0.0646724	-0.936652	-0.455423	-1.43428	-0.870438	-0.41796	-1.23276	-0.444567
LTBP2	-0.297066	0.295091	1.76077	-0.523064	1.43867	1.20705	1.28146	1.60032	2.79485	1.90049	2.03542	2.06278	2.18111	2.06433	1.49681	2.16477
NAGK	-0.69471	0.594336	0.750649	-0.521483	-4.58568	-5.3603	-3.06188	-1.09376	-0.436761	-0.725893	0.237856	0.0600128	0.0187637	-5.1355	-3.16367	-3.11346
ENO1	-0.316861	0.321941	1.63513	-0.518111	5.8659	4.92478	5.28974	6.51015	5.479	6.50107	6.35509	6.45515	6.25314	5.6931	6.03211	5.68323
EEF1D	-0.605336	0.554462	0.850838	-0.515043	0.19272	-3.46669	-0.208078	2.23031	1.84576	2.13853	1.67703	2.13463	1.89831	-0.213511	0.571301	0.296814
CLN5	-0.236416	0.222283	2.16953	-0.512912	-1.39477	-1.19116	-1.13369	-0.860779	-1.78676	-1.39031	-0.720045	-0.921485	-0.952933	-1.65722	-1.0302	-1.05709
RGS10	-0.350349	0.364242	1.45703	-0.510469	-5.43088	-5.46558	-5.4028	-5.13102	-4.2568	-5.40981	-4.54622	-3.64157	-4.43986	-5.271	-5.66089	-5.43527
STAT1	-0.734996	0.621883	0.685285	-0.503682	-1.07886	-5.31546	-5.50965	-0.0830668	-0.408684	0.536323	0.221617	-0.217059	-1.80187	0.362594	-0.423503	-5.59121
HRNR	-0.377393	0.401081	1.31804	-0.497418	0.419164	0.571512	0.920723	-0.517279	-1.71691	-0.467135	-0.0470961	-0.174048	0.273936	0.495754	0.749255	0.176637
CAVIN1	-0.715902	0.618531	0.693081	-0.496179	-5.52157	-5.34013	-5.6261	-1.66829	-2.54708	-0.986952	-1.87976	-0.608272	0.66157	-4.43553	-5.59828	-5.53445
CTHRC1	-0.306911	0.327691	1.60959	-0.494002	0.128965	0.145286	0.420955	0.455268	1.68174	0.922133	1.12713	1.58872	0.973069	0.406219	0.557902	0.94277
CA2	-0.360272	0.389114	1.36173	-0.490595	-5.44855	-5.42216	-5.60807	-5.09694	-5.25418	-5.18586	-5.24617	-5.23903	-5.27244	-3.10621	-5.49314	-5.49713
WDR1	-0.420559	0.451825	1.14616	-0.48203	1.99012	1.85842	2.06214	4.00538	2.15847	4.16752	3.71424	3.72483	3.9727	2.51372	2.49194	2.34797
UBA5	-0.60122	0.574053	0.800745	-0.481424	-5.59621	-5.43836	-2.19767	-1.72744	-1.44364	-1.61358	-1.86721	-2.2824	-2.35867	-0.487407	-2.07001	-5.34388
YWHAH	-0.670907	0.609816	0.713554	-0.478728	1.68134	-5.51337	-0.605599	1.00243	2.62615	1.53	1.11726	1.4677	1.29807	-0.472333	0.529361	0.806321
SOD1	-0.229217	0.240059	2.05854	-0.471851	3.30791	3.10058	3.24927	3.08035	3.9646	3.43433	3.62191	3.64209	3.85589	3.10204	3.9279	3.36251
AMIGO2	-0.673466	0.622338	0.68423	-0.460805	-5.58382	-0.758952	-5.61427	-1.48146	-1.4223	-2.24056	-0.367091	-5.16694	-0.897886	-5.24875	0.0762619	-1.45616
BOLA2	-0.74179	0.653963	0.61272	-0.454509	-5.49803	-5.35649	-1.97306	1.15644	2.29747	1.58565	0.684965	1.00421	0.933049	-2.88469	-1.71626	-1.35855
ALDH18A1	-0.35623	0.413127	1.27534	-0.454315	-5.63437	-5.39169	-5.52157	-5.1849	-5.13169	-5.27952	-5.3209	-5.32338	-5.26933	-3.04415	-5.52381	-5.52478
MMP14	-0.447594	0.504083	0.988267	-0.442342	-1.11798	-2.11966	-3.69147	-0.350467	-1.65143	0.00281286	-1.20382	-0.382721	-1.8367	-1.80746	-1.26124	0.249318
IL1A	-0.542258	0.575463	0.797206	-0.432292	-3.35463	-5.29614	-4.35422	-0.901503	-2.07097	-1.49328	-1.14609	-1.18808	-1.62486	-5.20806	-2.4197	-2.63041
EFEMP2	-0.222921	0.261292	1.93627	-0.431634	1.44053	1.10774	1.4146	0.641442	0.908986	0.593314	1.5954	1.17731	1.18962	0.799882	1.42843	1.25348
COL6A1	-0.263878	0.324681	1.6229	-0.428249	5.78911	5.2631	5.55311	5.42384	5.04187	5.53954	5.4103	5.25013	5.0114	5.94542	6.38304	6.19354
PTGES3	-0.344274	0.423088	1.24097	-0.427235	-0.180543	-0.685919	-1.29679	0.352445	-0.816695	-0.0602083	0.531959	0.573102	0.53484	-0.37257	-1.45765	-0.431738
LAMA4	-0.472222	0.536446	0.898495	-0.424289	4.06461	3.22958	3.12123	1.82351	2.25422	0.631612	2.28198	1.47838	1.79059	3.42131	4.56946	4.41637
SERPINC1	-0.245478	0.304295	1.71646	-0.421353	4.95822	4.90901	4.93372	4.45277	3.76817	4.36191	4.75596	4.57183	4.61328	4.58647	5.23473	5.09441
PYCARD	-0.49776	0.561108	0.833651	-0.414958	-3.40808	-4.13136	-1.715	-1.95095	-5.15043	-2.19061	-2.07595	-0.820347	-1.64351	-5.14644	-2.76093	-3.11267
SLC12A9	-0.608366	0.623938	0.680525	-0.414008	-0.24003	-1.99513	-5.64304	0.990845	1.06997	1.15956	0.600306	0.871025	0.832313	-0.275529	-1.6142	-1.42156
RAB7A	-0.541893	0.594875	0.749343	-0.406064	-2.46977	-2.72816	-2.51043	0.771906	-0.565563	0.886291	0.715871	1.06424	0.901648	-2.13286	-0.915007	-2.99826
RRM2B	-0.588048	0.622481	0.683898	-0.402165	-5.56149	-3.68571	-5.43217	-1.47696	-1.0857	-1.21343	-0.952814	-0.816435	-1.01207	-2.98578	-5.51763	-3.64244
CFL2	-0.32043	0.420427	1.25007	-0.400561	-0.452468	-0.905093	-1.12167	0.51752	-0.177013	0.652268	0.824782	0.55515	0.28028	-0.10113	-0.68759	-0.435362
PPP2R1A	-0.490002	0.574955	0.798479	-0.391256	-0.905389	-2.1073	-1.23202	1.70814	1.7169	1.96163	1.63933	1.35338	1.5697	-0.690072	0.222151	-0.0125193
GM2A	-0.381225	0.492677	1.02128	-0.389339	0.262315	-0.584698	-1.19937	-3.18674	-2.26928	-0.751661	-1.05466	-1.23497	-1.01566	-0.650864	-0.620869	-0.865066
KPNA4	-0.449292	0.556489	0.845574	-0.37991	-5.5527	-5.32272	-2.31703	-3.09929	-2.67481	-3.15693	-3.51299	-5.32672	-3.28252	-2.02592	-2.5613	-2.71828
SERPINB6	-0.41222	0.531114	0.912905	-0.376318	0.271945	0.0143915	0.14879	2.3232	1.94794	2.50612	2.27127	2.76684	2.36625	1.43403	0.46276	0.384549
GATD3B	-0.604313	0.649937	0.621628	-0.375658	-2.01175	-5.48176	-2.11926	0.271989	1.30555	0.716405	0.887796	1.09343	1.1731	-3.05945	-1.54656	-2.24126
CDH5	-0.590402	0.644775	0.633132	-0.373802	1.989	1.4766	2.66529	1.35718	-5.23628	1.30412	1.72468	1.26753	1.59546	0.653487	0.224671	1.63248
PRKAR1A	-0.586841	0.644404	0.633964	-0.372036	-5.63447	-5.29528	-5.47799	-1.37894	-1.63927	-1.75485	-0.903429	-1.07386	-1.25313	-5.19157	-5.55458	-3.68319
MFGE8	-0.351143	0.492686	1.02126	-0.358608	-1.3535	-1.38562	-0.0327138	0.300366	1.01974	-1.20371	-0.426617	-0.738909	0.805622	-0.736928	0.359571	0.188676
HMGN1	-0.282372	0.416085	1.26505	-0.357214	-5.38457	-5.52052	-5.4829	-5.13043	-5.08883	-5.19056	-3.46839	-5.2158	-5.29643	-5.27872	-5.51236	-5.33186
ESM1	-0.340329	0.489316	1.03116	-0.350935	-1.03067	-1.56552	-0.788481	-0.879472	0.118916	-1.64489	-0.903391	-1.77825	-1.61352	0.477836	0.31375	-0.244576
FBN2	-0.284683	0.42973	1.2185	-0.346885	-5.53224	-5.5413	-5.4182	-5.09161	-5.25931	-5.35554	-5.27311	-5.22308	-5.41871	-3.47341	-5.56726	-5.53455
ALDH9A1	-0.492511	0.617779	0.694837	-0.342215	-3.71747	-3.97607	-2.74327	-1.83899	-2.46388	-1.11315	-0.760452	-2.17439	-0.469412	-0.369357	-3.72999	-5.39418
YWHAG	-0.199829	0.305156	1.71238	-0.342183	2.97393	3.35407	2.80788	3.81636	3.43368	3.64991	3.80355	3.43452	3.72277	3.39469	3.65597	3.22331
RPL28	-0.492451	0.622182	0.684591	-0.337127	-5.41632	-5.40882	-5.45797	-4.99027	-3.85591	-5.34739	-8.15218	-2.64825	-2.28765	-3.3915	-5.51233	-5.53006
ITIH2	-0.198938	0.312886	1.67629	-0.333478	6.90454	7.17627	7.28028	6.85246	6.2233	7.02606	7.10549	7.03999	7.11748	6.67031	7.45377	7.26949
GCSH	-0.538273	0.650909	0.619472	-0.333445	-5.59602	-5.32616	-5.59688	-2.45094	-2.18515	-2.43386	-1.25422	-1.62356	-1.21509	-5.31488	-5.55836	-5.39325
PFDN5	-0.495096	0.627633	0.672006	-0.332707	-2.47269	-5.32337	-2.37803	-2.72467	-5.32429	-1.54734	-1.89321	-0.685625	-1.34634	-5.3897	-3.3356	-4.14934
STC1	-0.378537	0.543884	0.87863	-0.332594	4.30046	4.086	3.83514	2.11701	1.71999	2.30695	2.60205	2.42132	2.75019	4.43358	4.3011	4.12853
COL4A1	-0.307934	0.476484	1.0695	-0.329336	-0.712744	-1.32183	-1.31189	-1.03927	-1.42792	-1.2027	-1.65844	-1.90489	-1.58071	-0.20239	0.296866	-0.119175
CDH13	-0.370239	0.540004	0.888958	-0.329127	0.719016	-1.22769	0.325193	1.72839	1.37368	1.47225	0.942877	1.69264	0.796542	-0.523563	1.82622	1.87756
PTMA	-0.247991	0.400661	1.31955	-0.327235	-5.55497	-5.34781	-5.43713	-4.97352	-5.37317	-5.16728	-5.16659	-5.3171	-5.18554	-3.78202	-5.43722	-5.47749
ARPC3	-0.325333	0.499029	1.0028	-0.326245	0.840883	-0.40087	0.0917572	1.85033	1.37824	2.09115	1.95597	1.49813	1.83907	0.707626	0.99812	0.804568
CZIB	-0.429377	0.596517	0.745365	-0.320043	-3.3001	-2.50649	-5.41987	-1.0313	-2.24573	-0.776344	-1.79427	-1.19996	-1.59715	-2.82213	-1.78628	-3.50379
PROS1	-0.497346	0.641358	0.640798	-0.318698	-1.51225	-5.45707	-1.97162	-5.02247	-3.50744	-3.55857	-1.84117	-1.18425	-1.57387	-2.42178	-5.48118	-5.54309
TXN	-0.229926	0.383646	1.38215	-0.317792	4.38486	3.91186	4.71102	4.89274	4.77856	5.2041	5.14982	5.35383	5.17126	4.31958	4.84798	4.42022
PDCD6	-0.350977	0.542501	0.882302	-0.309668	-4.30314	-1.99853	-1.55833	-0.966433	-0.926918	-1.14611	-1.10848	-1.27184	-1.43832	-1.37689	-2.0897	-1.50837
ATP6V1C1	-0.498174	0.652968	0.614916	-0.306335	-5.5922	-5.39965	-5.36424	-5.06779	-1.66476	-2.0536	-2.42637	-1.55164	-1.93934	-5.3876	-5.49435	-5.35389
OXSR1	-0.485227	0.646151	0.630058	-0.305721	-5.55023	-5.4354	-5.39513	-1.59267	-0.93769	-2.2641	-2.32332	-2.16811	-2.20336	-3.09733	-3.02162	-5.45012
SMS	-0.495155	0.653004	0.614835	-0.304439	-2.199	-5.46294	-2.51393	-0.135725	0.739284	0.331962	-0.0546457	-0.101542	-0.108085	-1.57288	-1.90933	-2.52293
SRPX	-0.236772	0.415742	1.26624	-0.29981	2.68164	2.85685	2.29371	1.93828	2.07186	1.19281	2.73803	2.30147	1.92256	2.78595	2.36225	2.34552
NME2	-0.300341	0.50118	0.996598	-0.299319	3.99739	3.62943	4.04661	5.25932	4.95895	5.26518	5.46513	5.50185	5.49879	3.69511	4.46568	4.33236
SERPINE2	-0.28444	0.488784	1.03273	-0.293749	3.68335	3.38373	3.50697	1.78261	2.56895	2.49203	2.8751	2.5102	2.79215	3.09234	3.67011	4.18438
ARPC5L	-0.577493	0.711405	0.491256	-0.283697	-5.62838	-5.39049	-2.30058	-0.212077	-1.53738	-0.38178	0.460099	0.257257	-0.147743	-1.45164	-5.66975	-5.43395
PI16	-0.495292	0.672459	0.572482	-0.283546	-5.35131	-5.55834	-2.26174	-1.39327	-2.25844	-2.25558	-1.53421	-1.50474	-1.01815	-5.28059	-1.21457	-5.55466
STX7	-0.531	0.696916	0.520944	-0.276621	-3.04088	-5.44185	-1.90097	-0.25465	0.39136	0.417716	0.302334	0.391617	0.223926	-0.23206	-1.93096	-5.39813
ATF6B	-0.228485	0.436762	1.19508	-0.273057	-5.39732	-5.48043	-5.53789	-5.00306	-5.11013	-5.40543	-5.25215	-5.23356	-3.81669	-5.29761	-5.3962	-5.56714
COPS8	-0.469812	0.674988	0.567066	-0.266415	-3.36573	-5.45425	-5.5012	-1.4663	-5.1654	-1.30324	-2.15363	-2.21576	-2.21926	-1.75158	-5.65916	-5.43787
EIF3D	-0.308551	0.554376	0.851063	-0.262597	-5.40693	-5.57242	-5.64191	-5.01106	-4.28828	-5.35274	-2.65541	-5.27418	-5.20598	-5.29731	-5.44504	-5.54412
NCAM1	-0.257226	0.493235	1.01965	-0.262282	-3.34199	-1.53398	-1.38797	-2.05177	-1.8055	-2.27019	-1.13798	-1.61607	-2.68142	-1.99138	-1.95665	-1.46455
ACYP1	-0.242152	0.472982	1.08014	-0.261559	0.291446	-0.0192911	0.386648	-0.160448	-1.51142	0.189805	-0.0676254	0.268884	-0.470458	0.0572026	0.509849	0.331803
GNPDA1	-0.387488	0.63006	0.66644	-0.258238	-3.61515	-2.73109	-1.65498	-0.365169	-0.753409	-0.0335203	-0.187185	-0.000244216	-0.392981	-2.75685	-0.715802	-2.77533
OTUB1	-0.39458	0.640187	0.643434	-0.253886	-1.0651	-2.26625	-2.84596	0.916219	-0.654576	0.995553	1.0489	0.80697	-0.153301	-1.78704	-0.73386	-1.73431
TGM2	-0.482577	0.695006	0.524903	-0.253306	-5.45492	-5.49995	-3.67061	-2.30011	-1.2526	-2.509	0.115058	-1.80289	-1.28824	-3.77459	-5.61798	-5.42308
CHMP2A	-0.211683	0.438593	1.18905	-0.251701	-5.40521	-5.34285	-5.63865	-5.23621	-5.2347	-5.15864	-5.22627	-3.91228	-5.44018	-5.32546	-5.39291	-5.44906
ELOB	-0.461781	0.689542	0.53629	-0.247649	-1.20231	-5.37973	-5.43596	-1.40987	-1.31814	-0.974984	-1.03302	-1.83957	-0.850633	-2.53068	-1.32088	-5.37553
PGLYRP2	-0.229407	0.479256	1.06113	-0.24343	-0.0589675	0.704613	-0.450938	0.427588	0.858661	0.0428713	-0.339313	0.0743121	0.977507	1.24052	0.567971	0.379266
TSG101	-0.425657	0.684621	0.546622	-0.232673	-5.49138	-5.47834	-5.56794	-1.84599	-5.17641	-2.17101	-2.76257	-1.92107	-2.1854	-5.15628	-5.59311	-5.55869
AGRN	-0.413443	0.677776	0.56112	-0.231991	-1.58979	-5.57963	-3.18125	-0.664688	0.290297	-4.19193	-2.11804	-3.29148	-1.94922	-1.44474	-1.90904	-1.7238
TOR1AIP1	-0.176493	0.410879	1.28322	-0.226479	-5.4678	-5.52012	-5.36901	-6.468	-5.31097	-5.16358	-5.28386	-5.3212	-5.25435	-5.30873	-5.64567	-5.42669
PPP3CA	-0.317186	0.611568	0.709414	-0.225016	-1.21421	-1.77051	-3.21775	-0.25877	-1.7674	-0.298279	-0.189342	-0.0899586	-0.466743	-1.72764	-2.46531	-1.68482
RNPEP	-0.478348	0.721816	0.470297	-0.224965	-5.36121	-5.37026	-0.952098	-0.16975	-1.27836	-0.711455	0.212787	-0.267214	0.142436	-4.08163	-2.67445	-4.30497
DYNLRB1	-0.368496	0.655209	0.609974	-0.224773	-1.79633	-3.2415	-1.70627	0.626597	-0.550631	0.698783	0.0148958	0.653729	0.399507	-1.39388	-0.938981	-2.49365
BZW1	-0.4246	0.703268	0.507854	-0.215634	-5.4736	-5.48246	-5.39032	-1.9821	-3.01965	-2.5994	-2.10179	-2.03383	-0.959276	-5.36103	-5.51929	-5.42471
HSP90AB1	-0.231275	0.52921	0.918088	-0.212331	1.25894	0.620726	0.35074	1.73452	1.6586	1.27381	1.75905	1.90389	2.22093	0.657148	0.702203	1.04177
ZPR1	-0.460735	0.73049	0.453064	-0.208743	-5.07353	-5.32244	-3.47568	-1.18947	-0.160129	-0.836872	-0.107427	-0.704908	-0.184946	-5.17689	-2.51257	-4.60696
CMBL	-0.504449	0.758122	0.399499	-0.201527	-5.45207	-5.52035	-5.62965	-0.569362	-1.37207	-0.92673	-0.0435405	0.0555965	-0.086422	-5.35115	-5.63718	-5.38084
RAP1B	-0.186461	0.473508	1.07854	-0.201106	1.25425	0.776534	1.21297	-0.0224583	0.518346	0.0403191	0.786588	0.445898	0.689886	0.970134	0.891098	1.11513
PGM2	-0.379478	0.700591	0.513356	-0.194807	-2.80785	-5.41255	-1.94498	0.295716	-0.849219	0.331528	-1.34417	-1.26633	-0.351641	-1.88579	-0.844632	-2.41792
BCAM	-0.401318	0.716861	0.480235	-0.192727	-0.944995	-5.36574	-5.37649	-2.54124	-5.21702	-1.99149	-2.34951	-2.24301	-2.08832	-5.32221	-5.44475	-1.58127
CS	-0.431732	0.739566	0.435249	-0.187911	-2.47222	-2.95343	-5.59358	0.0967537	0.556756	-1.26482	-0.245681	0.251049	-0.206545	-1.75741	-1.58585	-5.4957
COL6A2	-0.205303	0.533	0.907792	-0.186372	3.53735	2.87081	2.85864	2.41112	2.31801	2.37275	2.64412	2.66707	2.30917	2.54496	3.7604	3.67479
TGFB1	-0.294255	0.648888	0.623958	-0.183603	0.840682	0.903526	-0.336238	-0.532396	-1.87312	-2.54563	0.182987	-0.0290756	0.105728	-0.601743	-0.126815	-1.30873
PDIA4	-0.313406	0.666702	0.584886	-0.183307	-0.746615	-1.24209	-1.39553	-0.453096	-0.0957337	-0.084021	0.737451	1.01012	1.45726	-2.2989	-1.59167	-1.45091
ELOC	-0.359182	0.703888	0.506581	-0.181955	-1.93872	-4.25194	-1.22362	0.259988	0.113561	0.776984	0.246179	0.0193738	0.394781	-2.89785	-1.07528	-0.79585
TIMP1	-0.176939	0.490976	1.02628	-0.181588	8.33402	8.35723	8.44758	8.79945	8.25865	8.7657	9.2484	8.89036	9.1672	8.68936	7.93805	8.09089
SRA1	-0.333178	0.686549	0.542565	-0.180771	-3.02219	-5.53045	-3.87138	-2.72002	-3.55739	-5.15618	-1.56299	-3.55249	-2.84805	-2.84827	-5.62177	-5.42495
DPP3	-0.451487	0.761187	0.393677	-0.17774	-3.0561	-5.5685	-1.53794	0.193066	-0.238146	0.577713	-0.035789	1.08669	1.81568	-5.30947	-1.89677	-2.58132
HTRA1	-0.17002	0.491033	1.02611	-0.17446	0.42023	0.24924	1.60838	1.21251	0.918755	1.33414	1.20644	0.906096	1.4172	1.01702	1.26855	0.948066
ACTN4	-0.30486	0.673007	0.571306	-0.174168	1.94828	1.93104	2.18813	4.57762	4.35985	4.20535	4.61118	4.44553	4.31947	1.82765	2.97359	2.86202
SUGT1	-0.404936	0.743335	0.427915	-0.173278	-5.51637	-5.40393	-5.57965	-1.47204	-1.68395	-1.56545	-1.57568	-1.2151	-1.31655	-3.88951	-5.41747	-5.37747
NARS	-0.348738	0.709479	0.495168	-0.172684	-1.34538	-1.97611	-0.426414	1.77376	0.683969	2.50998	0.567399	0.713049	0.840195	-2.05055	1.63087	1.61128
GNS	-0.239585	0.607237	0.719669	-0.172422	-1.0607	-1.09263	-0.979222	-0.304364	-0.703963	-0.788305	0.06114	0.31083	0.269218	-0.613678	-1.17241	-2.34678
TWF2	-0.305337	0.692782	0.529526	-0.161684	-1.00025	-2.53103	-2.4834	0.848785	-0.00733576	0.90347	0.650781	0.253712	0.347339	-1.68693	-0.707116	-1.29553
HPX	-0.505649	0.801729	0.318813	-0.161208	1.23228	1.19644	1.83511	-5.06273	-5.34882	-5.23396	-5.34741	0.346138	1.05552	1.11217	-5.42005	-0.0941407
GORASP2	-0.300823	0.693279	0.528493	-0.158983	-3.04082	-2.87699	-3.23026	-3.25973	-4.69791	-5.35642	-2.55371	-2.32381	-2.70401	-5.21246	-5.49586	-2.36732
EDN1	-0.295691	0.693552	0.527924	-0.156102	-5.40992	-3.33515	-4.99034	-6.34749	-5.18778	-7.00979	-5.74788	-5.94022	-5.46666	-2.56384	-5.633	-5.15472
ANXA4	-0.338212	0.726319	0.461324	-0.156025	-5.46921	-5.48829	-5.43132	-3.83325	-1.41498	-5.29174	-1.89629	-4.62267	-2.31435	-5.1364	-5.48444	-5.44537
AHSG	-0.156163	0.513679	0.96106	-0.150082	9.81448	9.91231	9.82025	8.76689	8.99946	9.08429	9.40608	9.82316	9.29548	9.42395	9.52061	9.86538
HIST1H2AC	-0.385682	0.764833	0.386784	-0.149175	-5.57726	0.193026	-0.0650059	-1.06601	-2.18835	-5.13634	-1.67965	-0.909844	-0.653662	-1.84084	-5.37869	-1.06317
UBE2N	-0.275768	0.690935	0.533379	-0.147089	-0.155717	-0.000344492	-1.2729	1.40748	1.96763	1.43032	1.56092	1.89504	1.96688	0.214123	-0.136915	-0.468979
PLS3	-0.193022	0.594206	0.750966	-0.144953	2.76987	2.0044	2.4957	3.8279	3.10607	3.77745	3.72572	3.45335	3.44841	2.48544	3.19546	2.83114
ACO2	-0.430299	0.795497	0.330071	-0.14203	-5.3894	-5.40926	-5.39861	-0.518298	0.600069	0.0306568	-0.283344	-0.148376	0.075435	-5.14494	-2.39874	-5.60309
PTX3	-0.204508	0.62836	0.670336	-0.137089	2.94491	2.40483	2.86091	4.01739	3.75069	4.20007	4.59224	3.78331	3.91114	2.55361	3.24414	3.3214
GSTP1	-0.260766	0.694979	0.524959	-0.136892	3.14052	3.21422	3.06434	5.46762	5.64738	5.60419	5.18561	5.45422	5.4022	4.26133	3.80218	3.59734
GNB2	-0.216742	0.646754	0.62871	-0.136268	1.35074	1.14905	-0.926719	0.300858	-0.268267	0.0715458	1.27895	1.01688	-0.226644	1.11616	0.107346	-0.315028
PRDX5	-0.297455	0.729564	0.454893	-0.13531	0.831625	-0.981366	-0.361621	2.79658	2.89653	2.94101	2.2817	2.90815	2.39095	1.14753	0.528253	0.650922
CNN2	-0.294305	0.74233	0.429868	-0.126512	-1.38501	-2.56408	-1.47779	1.06074	1.26943	1.33306	0.859145	1.32398	1.1597	-1.50941	-0.62674	-1.20451
CCL2	-0.182902	0.622669	0.683462	-0.125006	3.40021	1.87005	1.7622	1.21585	1.6233	1.01348	1.97648	2.25535	2.10853	1.81415	1.87513	1.95286
SSC5D	-0.358292	0.786647	0.346212	-0.124045	-5.44454	-2.39526	-5.63496	-5.13122	-1.00712	-3.30637	-3.45375	-1.09738	0.247444	-5.27878	-5.66499	-5.52226
ICAM1	-0.223834	0.686479	0.542713	-0.121478	0.950187	-0.708182	1.0104	0.712606	2.36265	1.28551	1.36225	1.15436	1.50802	-0.552882	1.77972	1.70471
PNP	-0.18421	0.642347	0.638575	-0.117632	1.79366	1.08956	1.7319	2.97538	1.62406	2.90492	2.60453	2.74904	2.73521	1.48633	1.92908	1.72055
CAB39	-0.265603	0.736157	0.441915	-0.117374	-5.63403	-5.46741	-5.24896	-1.55063	-5.35017	-3.71492	-3.73273	-3.52013	-3.29808	-5.36769	-3.95851	-5.49536
TBCB	-0.178822	0.634997	0.655179	-0.11716	4.67811	5.35841	3.7594	3.269	4.99705	4.07764	4.02669	4.36653	4.23562	4.66649	4.84391	5.07331
TUBA1B	-0.238376	0.712684	0.488665	-0.116486	2.4944	1.93759	2.39678	4.45169	4.35367	4.32836	4.29307	4.58773	4.5236	2.45793	2.92102	2.6094
SORD	-0.273162	0.750431	0.414208	-0.113146	-5.37692	-5.52408	-5.48574	-5.10894	-5.35687	-2.51239	-5.24005	-5.34846	-5.24143	-5.18593	-5.48507	-1.22502
CDC42	-0.239427	0.726884	0.460203	-0.110185	-0.747096	-3.07384	-3.15084	-0.646084	-0.775449	-0.272343	-0.829652	-0.48893	-0.186751	-0.908992	-2.61275	-2.20201
CASP3	-0.365657	0.812697	0.29921	-0.109409	-7.4103	-5.38673	-5.4336	-1.38014	-5.147	-1.82107	-1.54235	-1.33617	-1.79623	-5.30917	-7.0532	-7.34779
ARPC1A	-0.31012	0.784681	0.349821	-0.108487	-3.55859	-5.36374	-5.59349	0.113888	-4.23968	-1.79042	-1.32623	-1.73497	-3.90726	-3.4946	-2.56613	-5.54212
UBE2D3	-0.185571	0.671834	0.573823	-0.106485	-0.166662	0.771721	-0.297667	0.733592	1.06916	0.726003	1.27963	1.23121	1.03239	1.22521	6.21852e-05	-0.818933
SLIT2	-0.154682	0.626681	0.674197	-0.104286	-1.69162	-1.56287	-1.46474	-1.16484	-2.12736	-1.50076	-1.067	-2.3825	-2.2001	-1.12033	-0.899324	-0.914857
COL3A1	-0.184064	0.675608	0.565742	-0.104133	3.53968	2.96599	2.96885	4.44447	5.25482	4.35075	4.77772	4.63106	3.8029	3.95178	3.88374	3.58174
CAPG	-0.331297	0.804875	0.313163	-0.10375	-5.43284	-5.44907	-5.53758	-1.11106	-0.823595	-1.33819	-1.23626	-1.0481	-1.10641	-5.16413	-3.56633	-5.58334
ARPC1B	-0.133008	0.585132	0.773167	-0.102837	2.17147	2.63963	2.40091	2.07772	1.96139	2.81563	1.94249	1.98422	3.07351	2.30853	2.81285	2.74319
MMP10	-0.365219	0.827339	0.27345	-0.0998691	0.412874	-0.246279	-0.349191	-4.95882	-5.32382	-2.55901	-5.18344	-3.55071	-5.01641	0.719699	1.27278	0.925137
LGALS3	-0.182384	0.684416	0.547055	-0.0997738	1.01131	0.134458	1.13129	2.01547	2.5691	1.97513	2.29487	1.92965	2.23961	0.922258	1.52329	1.02138
CHIA	-0.157495	0.653684	0.613335	-0.0965969	1.57852	2.73931	2.21994	1.66305	0.867337	1.58939	1.8032	1.48565	1.87852	2.96164	1.53494	1.93857
IL1B	-0.270252	0.781659	0.355389	-0.0960446	-0.0231347	-0.983048	-0.71837	2.68597	2.44626	2.7938	2.76821	2.53358	2.64679	-0.0418975	-0.0761654	-0.00753038
NRP2	-0.187069	0.702506	0.509418	-0.0952965	-0.672531	-2.74304	-2.54145	-1.94975	-2.81211	-1.01397	-2.44636	-1.97768	-2.67349	-1.46535	-0.932133	-1.11543
RPS23	-0.199102	0.723494	0.466947	-0.0929702	-0.966079	-2.96364	-2.03069	-0.0533957	-0.800891	-0.697832	-0.489976	-0.65944	-0.483648	-0.568154	-2.46575	-1.65094
RPLP0	-0.14216	0.643717	0.635503	-0.090343	0.178019	-0.974251	-0.970041	0.415292	-0.237933	-0.455079	0.0867148	-0.0957265	0.307648	-0.0175876	-0.602713	-0.869369
CLEC11A	-0.189258	0.719573	0.474787	-0.0898574	4.50299	3.73481	3.80962	2.75576	2.7304	2.60926	3.00166	2.61268	2.62945	3.55556	4.84035	4.6387
TXNDC17	-0.246986	0.779325	0.359703	-0.0888415	-0.379646	-0.875487	-0.219259	2.56242	1.54782	2.4566	2.53661	2.40135	2.21136	0.314178	-0.262857	-0.626288
S100A13	-0.124452	0.616191	0.698549	-0.0869355	4.12203	3.89243	3.83839	4.99041	4.03146	4.87831	4.34787	4.58961	4.83005	4.0048	4.49164	4.23576
DDAH2	-0.282508	0.810549	0.303028	-0.0856077	-3.9478	-5.54515	-4.15891	-1.0285	-0.227632	-0.705709	-0.724651	-0.978971	-1.42549	-5.35244	-2.96869	-2.46841
PFN2	-0.138258	0.656827	0.606414	-0.0838418	-0.473854	-1.28377	-0.569796	0.158452	0.24826	0.690721	-0.0245536	0.00829743	0.0568505	-0.0822141	-0.315575	-0.0432445
ALDOB	-0.233828	0.784266	0.350584	-0.0819766	-5.43025	-5.36956	-5.42805	-2.71908	-5.27365	-2.35395	-2.64517	-2.67159	-5.42485	-5.36441	-3.51358	-5.55197
VAPA	-0.240137	0.789624	0.340762	-0.0818297	-1.52442	-3.48602	-3.23724	1.34758	-1.1069	-1.02176	-1.39148	-0.188345	-0.220629	-3.52435	-1.02564	-1.23748
SPR	-0.276875	0.816777	0.291986	-0.0808436	-5.39603	-5.52012	-5.41349	-2.97843	-1.23647	-1.66031	-1.60423	-5.19712	-5.26881	-5.26615	-2.26907	-0.938221
ADAMTS7	-0.13818	0.66707	0.584091	-0.0807094	-5.5803	-5.54248	-5.60959	-4.99349	-4.07007	-5.19469	-4.28164	-5.16745	-4.57625	-5.28039	-5.47097	-5.38483
ARHGDIA	-0.100883	0.575858	0.796215	-0.0803246	3.53315	2.97849	3.23077	3.87656	3.35991	3.8634	3.83449	3.77062	3.72721	3.3827	3.45343	3.27913
ARHGAP1	-0.201425	0.760487	0.395005	-0.0795641	0.106079	-0.714418	0.134189	2.10303	2.17311	2.02862	1.84042	1.98509	1.98669	-0.214207	0.93962	0.501553
TWF1	-0.27032	0.816352	0.292736	-0.0791327	-3.71344	-5.5078	-1.36391	0.436928	-0.0355473	0.0647343	-0.189026	-0.017599	-0.597915	-3.18741	-1.93572	-2.56945
CLEC3B	-0.0973524	0.574296	0.800134	-0.0778949	2.67236	2.55736	2.79553	2.55437	1.85836	2.71836	2.53238	2.81972	2.28606	2.92615	2.56168	2.61446
A2M	-0.0856619	0.534561	0.903574	-0.0774019	6.40566	6.83474	6.54735	6.29595	6.33749	6.81054	7.02753	6.589	6.65208	6.64394	6.38499	6.44815
COPB1	-0.231758	0.798091	0.325375	-0.0754083	-5.3615	-5.36068	-5.5682	-1.33901	-3.35402	-5.14611	-2.87875	-3.1879	-2.65808	-5.1311	-5.4344	-5.44873
TAGLN2	-0.203578	0.775192	0.367374	-0.0747892	3.95676	3.01244	3.63819	5.6198	5.0332	5.70973	5.5335	6.0103	5.60268	2.57892	4.31229	4.15389
MMP3	-0.352922	0.866778	0.206266	-0.0727957	2.61859	2.8556	2.24672	-3.28042	-2.29743	-5.39583	-2.39044	-5.13187	-2.31753	2.79912	3.27095	2.63454
CP	-0.167725	0.759401	0.397066	-0.0665979	0.677313	0.866215	-0.0703239	2.07759	2.97588	2.06128	1.66482	1.59234	2.80864	1.28125	0.995309	1.25195
ADAM12	-0.12113	0.685153	0.545502	-0.0660767	-2.58446	-2.18878	-3.12224	-2.31472	-1.371	-1.95291	-2.63606	-2.43519	-1.63493	-1.73377	-2.13512	-2.23224
GART	-0.334677	0.872804	0.19627	-0.0656869	-5.49753	-5.31095	-5.38825	-1.1564	3.02415	2.06373	-1.06797	-1.36094	3.61205	-2.92487	-2.89207	-5.6234
CFL1	-0.159723	0.756261	0.403043	-0.0643754	3.67755	3.01292	3.50875	5.20097	4.65054	5.3297	4.93416	5.02969	5.1566	4.0479	3.86356	3.30686
PDLIM2	-0.242398	0.833972	0.26193	-0.0634913	-5.60389	-5.34017	-5.46525	-1.29199	-1.36915	-1.58892	-2.54583	-2.34288	-2.16364	-5.12429	-5.38954	-1.63879
HARS	-0.130746	0.71912	0.475696	-0.0621953	1.94627	1.9427	2.22596	1.1926	0.508352	0.655715	1.26153	1.09074	1.04518	1.9611	1.99305	1.90445
IARS	-0.19622	0.813005	0.298663	-0.0586038	-5.58746	-5.2911	-5.3968	-1.88872	-5.35845	-5.36286	-2.30328	-3.6032	-5.41833	-5.20836	-5.59538	-5.5795
ATP6V1G1	-0.0608179	0.514374	0.959109	-0.058331	-5.53914	-5.40022	-5.59729	-5.12116	-5.27346	-5.35229	-5.39259	-5.29587	-5.19172	-5.14029	-5.47779	-5.42041
LIPG	-0.141283	0.751219	0.412694	-0.0583065	-0.83056	-1.57544	-1.62918	-0.544056	-2.00053	-2.73589	-2.10157	-2.10027	-1.75654	-0.609719	-1.36805	-0.531824
RANGAP1	-0.264839	0.858536	0.220049	-0.0582776	-0.261827	-5.55476	-1.11357	-4.97236	-5.10212	0.108592	-1.58663	-1.17235	-0.715359	-0.732538	-5.6076	-5.49253
ATP6AP2	-0.166861	0.787261	0.345087	-0.0575815	-1.16262	-2.13887	0.54921	1.00354	1.66082	0.0979124	0.267132	0.37437	0.318592	-0.206138	0.409851	-0.152648
PFN1	-0.12392	0.727631	0.45872	-0.0568446	4.80368	4.57926	4.37303	5.91062	5.78535	5.73711	5.55093	5.90002	5.74058	5.10066	5.03518	4.60521
VPS45	-0.247903	0.854019	0.227659	-0.0564373	-1.07639	-0.209604	-5.47059	-5.09704	-5.08097	-0.75599	-1.99963	-5.20582	-1.76367	-5.23917	-0.569909	-1.42496
ATP5IF1	-0.0767129	0.602037	0.732077	-0.0561598	-5.52022	-5.9817	-5.46387	-5.04792	-5.22617	-5.41169	-5.30448	-5.4096	-5.22668	-5.22535	-5.48493	-5.54023
TGFBI	-0.139676	0.757236	0.401184	-0.0560357	6.62778	6.89377	6.89148	4.71756	6.43071	5.81976	6.13507	5.51866	5.7143	6.90741	7.08788	6.8558
VCAN	-0.136788	0.755686	0.404141	-0.0552818	3.42462	3.30213	2.76644	2.40433	2.63048	1.54919	2.31271	2.0823	1.95848	3.39872	3.28827	3.85744
NONO	-0.0786887	0.623071	0.682531	-0.0537074	-5.63437	-5.40142	-5.42778	-5.09844	-5.15654	-5.37442	-5.19134	-5.3571	-5.44223	-4.6547	-5.5372	-5.43828
FSTL3	-0.211134	0.838398	0.254293	-0.0536899	-5.33419	-1.98111	-1.34515	0.369239	0.791651	0.294495	-0.148999	-0.782873	-0.187718	-1.88101	-0.954804	-1.98286
SERPINF1	-0.0937641	0.673408	0.570448	-0.0534876	3.54199	3.78764	4.25097	4.74808	4.10183	4.5416	4.55887	4.34761	4.37789	3.8405	4.38321	4.02663
SEC24D	-0.177791	0.812702	0.299201	-0.0531952	-2.27541	-4.20882	-5.56455	-2.13842	-3.1404	-2.41978	-2.76608	-2.33666	-2.37757	-2.41853	-3.432	-5.34979
GGCT	-0.194264	0.829198	0.270212	-0.0524925	-3.35169	-5.43623	-3.53017	-0.98657	-2.35906	-1.9148	-1.33538	-1.28116	-2.49769	-5.33819	-3.21042	-2.75009
COL1A1	-0.1361	0.769837	0.377374	-0.0513607	5.42723	4.41439	5.63807	6.27096	6.44475	6.22946	6.96775	6.42289	6.25692	4.79377	5.43548	5.36467
HIST1H4A	-0.249729	0.868925	0.202697	-0.0506193	3.52136	2.98521	3.0063	-1.34866	-3.86172	-1.37125	-1.44381	-0.6365	-0.688136	2.51471	2.39443	2.28892
CXCL5	-0.108787	0.725992	0.461975	-0.050257	1.55186	1.6659	1.70574	1.22738	1.25238	1.44248	0.877781	1.03367	0.945272	2.31174	2.20638	2.1236
TXNDC5	-0.126085	0.75931	0.397239	-0.050086	5.04186	5.07059	4.61916	3.98743	5.12722	4.34474	4.33126	4.18257	3.83166	5.00896	5.58447	6.00859
HSPA13	-0.157136	0.802204	0.317959	-0.049963	-2.30181	0.642797	-1.32985	-0.664877	-1.31772	-0.142127	0.311053	0.330401	0.0926235	-1.09201	-2.12449	-1.68833
SEC23A	-0.114205	0.74052	0.43339	-0.0494954	0.567097	1.21873	0.378486	0.146571	1.28744	-0.798933	0.862484	0.498743	0.816715	0.644419	0.235561	0.426702
CMPK1	-0.140174	0.796214	0.328772	-0.0460852	0.894476	-0.959779	0.681335	1.71854	1.58435	1.64525	1.83466	1.71371	1.63629	-0.16686	0.585011	0.802391
G3BP2	-0.152556	0.814393	0.296202	-0.0451875	-5.41369	-5.3692	-5.55179	-3.22094	-5.33632	-5.31819	-5.16903	-2.32479	-5.34913	-5.32981	-5.57506	-5.547
TGFB2	-0.140576	0.802228	0.317916	-0.0446914	-0.117984	-0.367727	0.663918	2.17225	2.2266	2.05492	1.72348	1.51491	1.6438	0.175349	1.2669	1.15099
CDCP1	-0.210526	0.864607	0.209884	-0.044186	-0.0461458	-0.263605	-0.727833	-5.12595	-5.27213	-4.08821	-4.32822	-4.12324	-2.17501	-0.822123	-1.93716	-0.874969
RPLP2	-0.16239	0.830722	0.267563	-0.0434495	-5.40205	-5.4291	-5.5774	-2.13078	-3.57326	-5.29033	-5.37674	-3.30439	-3.51425	-5.31386	-5.62221	-3.29713
PSMD13	-0.155231	0.824653	0.27814	-0.0431759	-5.51547	-5.33982	-5.50399	-2.83979	-5.24679	-5.39191	-5.30443	-5.3019	-5.41228	-5.2771	-5.4399	-2.1708
PEPD	-0.0997253	0.742362	0.429805	-0.0428624	-0.0269435	0.218436	-0.762631	0.78163	-0.334532	0.56327	0.703191	0.464284	-0.23866	0.456503	0.0580769	-0.405814
SHBG	-0.111387	0.770829	0.375517	-0.0418277	0.00247836	0.364053	-0.157307	0.851168	-1.22173	-0.914577	-0.187531	-0.237978	-0.695613	0.663859	-0.195566	0.245232
ARPC5	-0.126213	0.796349	0.328528	-0.0414644	1.56799	0.850435	1.20498	2.41175	2.04119	3.12542	2.59453	2.8601	2.69121	1.40678	1.46574	0.94068
PGK1	-0.104826	0.760323	0.395315	-0.0414391	4.65677	4.64579	4.54378	5.70857	5.76334	5.96695	6.01958	5.68642	4.9762	5.38314	5.125	4.7238
SEPTIN2	-0.152585	0.833776	0.262268	-0.0400181	-2.27209	-3.12423	-2.13187	0.699565	0.331745	0.192849	-0.846682	-0.54677	-0.241503	-1.06082	-1.25868	-1.43406
RPS8	-0.161686	0.849349	0.235571	-0.0380886	-0.202994	-2.20583	-2.58873	0.330164	-1.69305	-1.81991	-2.08549	-2.47503	-1.67933	2.0985	-1.41569	-1.65319
APP	-0.125321	0.815695	0.293899	-0.0368317	1.11581	0.918398	0.197465	-0.154451	0.392966	-0.175703	-1.12121	-0.128948	-0.208437	1.375	1.69517	1.43484
GDI2	-0.191575	0.875768	0.191379	-0.0366636	0.689036	0.353161	1.20843	3.00245	3.73769	3.27537	3.19067	6.38154	3.07621	1.00789	0.161265	-0.401989
EIF3L	-0.181257	0.869532	0.201688	-0.0365575	-5.3571	-1.83701	-5.39803	-2.71456	-1.48167	-1.74185	-2.25175	-1.4575	-1.16854	-5.20948	-5.421	-1.9344
CTSS	-0.189777	0.875912	0.191142	-0.0362744	-5.38541	-5.5168	-5.35152	-5.20747	-1.66476	-1.91329	-5.27726	-1.31591	-5.45375	-5.40343	-0.903952	-5.54628
TP53I3	-0.12688	0.820356	0.285678	-0.0362467	-0.0697399	0.141208	0.766295	1.33281	1.84276	1.89637	1.98597	2.11116	1.93756	0.702449	0.158947	-0.225117
PTMS	-0.126096	0.822099	0.282617	-0.0356368	-5.5015	-3.6692	-4.63501	-5.18184	-5.29243	-5.23985	-5.61771	-3.54856	-5.24149	-3.12783	-5.60238	-5.6253
ARHGDIB	-0.116118	0.80928	0.305289	-0.0354496	0.0385364	0.56844	0.447499	0.0512424	0.670129	0.032883	-0.405372	0.365093	-0.193461	-0.733624	1.59131	1.88149
SOD2	-0.0761641	0.7346	0.444969	-0.0338907	2.39968	2.07694	1.89001	2.75185	1.80693	2.90097	2.38164	2.43274	2.56998	2.6128	2.43742	1.84879
S100A16	-0.116041	0.818477	0.288987	-0.0335344	-0.645264	-0.959715	-0.756059	-1.10286	-0.778316	-0.166316	0.291284	0.540278	0.383818	-1.33861	-1.68297	-1.90608
PA2G4	-0.100777	0.796782	0.327743	-0.0330289	0.441608	-0.795344	0.00526424	1.28476	0.880084	1.20123	1.02009	1.12268	0.946193	0.277062	0.183222	0.0730202
RAB5C	-0.0817672	0.756793	0.40203	-0.0328729	-0.476736	-1.12546	-1.59886	-1.25919	-0.800513	-0.651429	-1.29549	-0.65716	-0.900124	-0.0907202	-1.27487	-1.20322
PRKAR2A	-0.140327	0.850675	0.23332	-0.032741	-5.63413	-5.3974	-5.44607	-3.157	-2.62513	-4.41862	-3.12932	-3.90537	-2.70194	-5.24176	-5.51585	-5.34216
RPS11	-0.091164	0.784475	0.350201	-0.0319257	-0.0110438	-0.582363	-0.604579	-0.58855	1.06704	0.0233015	-0.0891166	-0.823373	0.0717156	0.233327	-0.0728336	0.531071
PTPN23	-0.148537	0.865416	0.208535	-0.030975	-5.45811	-5.31101	-5.40967	-5.18851	-1.40525	-5.34264	-5.39847	-5.28818	-3.45039	-5.38852	-2.31086	-5.38755
GBA	-0.12459	0.841712	0.248601	-0.0309732	-0.882927	-1.07012	-1.93346	-0.682313	-4.57884	-1.87274	-1.64793	-1.83283	-1.97832	-1.68981	-1.75346	-1.37051
RPL10	-0.153924	0.872411	0.196921	-0.0303109	-1.24254	-1.25394	-5.35899	-2.96192	-5.15276	-3.41701	-3.06525	-3.29105	-5.33212	-1.442	-3.60772	-1.72547
SCP2	-0.185159	0.894095	0.1615	-0.0299032	-1.75361	-3.40587	-5.60039	0.481584	0.632388	0.703565	0.412166	0.684392	0.613249	-3.03151	-3.22663	-3.28304
SGTA	-0.177331	0.890312	0.167616	-0.0297236	-3.73186	-5.37441	-2.42014	0.0192967	-1.01128	-0.0605611	-0.078353	0.326781	-0.49423	-5.21071	-3.19555	-2.86291
LDHA	-0.093707	0.804975	0.312984	-0.0293288	4.66244	4.00905	4.55319	5.70443	5.27385	5.6227	5.60071	5.68651	5.54851	4.4595	4.67711	4.41556
STX4	-0.151251	0.876482	0.190203	-0.0287685	-5.38427	-1.53859	-1.4803	0.409575	-0.13004	0.551639	-1.01882	-0.397496	-0.995233	-0.911158	-1.31788	-2.0239
VASP	-0.163384	0.890503	0.167307	-0.0273353	-3.06796	-3.84456	-3.21901	0.406231	0.487259	0.212964	-0.529324	-0.338667	-0.0569854	-5.18983	-0.569549	-1.36042
TAGLN3	-0.147389	0.882923	0.17964	-0.026477	-1.50804	2.26637	1.93111	1.94657	-1.79942	1.5319	1.80657	2.25796	-0.00261616	2.42336	-0.000544016	-1.2319
ISOC2	-0.117841	0.857166	0.222354	-0.0262025	-5.38166	-5.58062	-5.43784	-5.20201	-3.18595	-5.33286	-5.3652	-2.31745	-5.3814	-5.3737	-5.49086	-5.48529
GSR	-0.0870996	0.811883	0.300656	-0.026187	0.803247	-0.0501268	0.177579	-0.532227	-1.66869	-0.23728	-0.280795	-0.267543	-0.467954	0.115012	0.0384117	-0.122032
C1QTNF1	-0.085497	0.818095	0.28966	-0.0247651	2.10784	1.13722	1.47656	0.0299526	0.840014	0.489979	0.870283	0.76637	0.465574	1.16994	1.62656	1.69582
ETFB	-0.165807	0.902395	0.148169	-0.0245676	-5.3948	-5.54585	-5.63346	-2.01335	-2.75625	-1.39241	-4.37418	-2.28371	1.00391	-5.16296	-5.4048	-5.51955
PRNP	-0.0706871	0.789374	0.341219	-0.0241197	0.819258	0.0171843	1.06092	0.611267	0.0321387	0.889709	0.420944	0.437611	0.342768	0.313811	1.43827	0.901196
DBI	-0.11072	0.863889	0.211083	-0.023371	-0.0588311	0.887393	0.57858	1.69275	2.1946	2.37866	1.8384	2.57659	2.72213	-0.351512	0.909293	0.642561
PSMD2	-0.143301	0.899034	0.153553	-0.0220043	-1.57446	-5.51724	-5.43373	-1.45308	-0.164642	-1.79612	-2.13353	-1.38314	-1.59556	-1.98161	-2.63798	-5.34766
CASK	-0.142407	0.898468	0.154461	-0.0219964	-5.25618	-5.52948	-5.61678	-1.6458	-2.45924	-2.21715	-1.8084	-2.09648	-1.82401	-5.22546	-5.41072	-5.50511
PSMB5	-0.104209	0.876808	0.189668	-0.0197651	-2.02184	-1.99348	-2.37114	0.435759	-2.22224	-1.05355	-2.34588	-0.711434	0.50303	-1.3217	-2.74725	-1.978
CDKN2A	-0.147219	0.913236	0.130941	-0.0192769	-5.60443	-5.28813	-5.42439	-1.40623	-1.38249	-1.77281	-0.978419	-1.8893	-0.65103	-5.32146	-5.64734	-5.50762
PPP2CB	-0.0932159	0.871934	0.197709	-0.0184296	-2.62092	-2.68117	-2.96688	-0.669415	-0.729863	-1.15787	-0.882205	-1.00717	-1.01663	-1.95731	-2.40427	-2.99923
PIN1	-0.14037	0.91371	0.130191	-0.0182749	-5.38183	-5.41535	-2.71801	0.0218927	0.194874	-0.380696	-1.11255	-1.13735	-1.37793	-5.29201	-1.84347	-2.0736
EEF2	-0.0975967	0.878705	0.186549	-0.0182066	1.90352	4.4915	1.26699	3.32157	3.04964	3.56642	3.26421	3.54475	3.34106	4.31096	1.97242	1.75182
GSTM3	-0.123875	0.903888	0.145785	-0.0180591	-3.41758	-5.39347	-3.1938	-0.539116	0.348469	0.171545	-2.40806	-1.78735	-2.615	-1.69661	-1.10212	-1.67157
CLIC4	-0.0992208	0.884204	0.177549	-0.0176166	1.61003	0.750131	1.09564	3.06495	3.74876	3.55451	3.15364	3.19616	3.44743	1.72712	1.35714	1.53784
SPOCK1	-0.0842857	0.872026	0.197557	-0.0166512	2.03489	2.11704	1.19362	1.43162	1.86388	-0.891656	1.47241	0.508642	1.30744	1.79349	1.2393	1.93382
GUK1	-0.133912	0.917828	0.123705	-0.0165656	-5.50387	-4.59076	-4.51082	-1.6961	-2.05108	-1.18502	-0.929312	-0.7942	-0.800045	-5.32207	-5.45843	-5.43012
YBX1	-0.0663756	0.842386	0.247446	-0.0164244	0.862273	0.314322	0.38631	1.35757	0.905252	1.23316	1.2711	1.84664	1.35822	0.304333	0.394565	0.282288
PTPRS	-0.0986345	0.89146	0.165758	-0.0163495	-5.35378	-3.97729	-5.44532	-4.70286	-1.98698	-3.12172	-5.22308	-3.93615	-3.31867	-5.29162	-2.62991	-3.59671
FBLN1	-0.0455764	0.786615	0.34627	-0.0157817	4.53511	4.58289	4.43066	5.30191	5.13015	4.96355	5.04617	5.03965	4.9416	4.61698	4.85321	4.72011
ADAMTS12	-0.115556	0.910922	0.134601	-0.0155539	-5.41274	-5.38215	-5.56068	-2.76258	-0.498566	-3.32387	-2.5249	-2.9468	-3.14614	-2.63701	-5.51465	-5.47777
RABGGTA	-0.0996945	0.899085	0.15347	-0.0153001	-4.10598	-5.48184	-5.48099	-2.90724	-4.67013	-3.22788	-5.2799	-2.0014	-2.69162	-4.39419	-5.56355	-5.34522
RAB1A	-0.104785	0.904319	0.145096	-0.0152038	-0.791749	-0.725818	-5.37246	-0.661879	-0.396053	-0.825194	-1.03285	-1.04969	-0.972463	-0.580057	-2.37829	-2.1311
SERPINB9	-0.116803	0.9194	0.121236	-0.0141607	-4.2369	-3.52971	-3.58103	-1.8327	-2.16956	-2.03907	-0.599739	-0.200196	-0.803147	-4.04186	-5.58654	-5.45667
CDC37	-0.0979556	0.908467	0.138495	-0.0135663	-1.50791	-0.938328	0.11149	2.18204	2.63354	1.90931	1.48828	1.70518	1.86862	-0.691646	0.338148	0.269297
CPXM1	-0.0312296	0.742786	0.428982	-0.0133969	-5.57676	-5.4446	-5.37989	-5.22452	-5.21897	-5.18322	-5.28877	-5.19497	-5.17636	-5.16102	-5.54422	-5.47524
PLIN3	-0.0812952	0.892432	0.164186	-0.0133476	0.108469	-0.183347	-0.322812	1.81912	0.801345	1.72299	1.64405	1.84604	1.64073	-0.445991	0.052627	-0.303916
EEF1A1	-0.0857066	0.897878	0.155409	-0.0133196	3.51276	2.88352	3.56347	5.05087	5.02222	5.55787	5.18462	5.61283	5.37537	3.67425	3.3541	2.90378
MFAP2	-0.0667905	0.875572	0.191703	-0.0128039	0.0320024	-1.28457	-0.360645	-0.930118	-1.2512	-0.62508	-1.03	-1.10609	-1.73844	-0.240375	-0.694441	0.790474
UCHL3	-0.070146	0.884145	0.177644	-0.012461	1.03511	0.480802	-1.91501	0.394885	0.477548	1.04855	0.250977	0.312794	0.588557	-0.0444394	0.549044	0.285833
AP1B1	-0.110108	0.927123	0.109167	-0.0120201	-5.48595	-5.53819	-5.38804	-0.986795	-4.5596	-0.772092	-1.95847	-2.19624	-2.14535	-5.17972	-5.00787	-5.58237
MAPRE1	-0.088182	0.913292	0.130852	-0.0115388	-1.63878	-1.04312	-0.678289	0.190889	1.23343	-0.343207	0.529	-2.6142	-0.324078	-1.83644	1.61716	0.878576
SH3BGRL	-0.0734451	0.897292	0.15635	-0.0114832	-1.34293	-1.6256	-2.07745	0.0510573	0.203151	0.525756	0.0641384	0.174272	-0.0497139	-1.07312	-1.64509	-1.29584
TGOLN2	-0.0272703	0.751276	0.412584	-0.0112513	-5.49881	-5.43296	-5.42285	-5.10539	-5.32327	-5.38105	-5.27971	-5.1669	-5.42356	-5.18935	-5.37633	-5.56485
G6PD	-0.0687532	0.893772	0.162022	-0.0111395	-0.016349	-0.794677	0.334096	1.9357	1.04901	1.3688	1.51466	1.14105	1.33526	0.442794	0.0699115	-0.214575
FIS1	-0.106409	0.931875	0.101791	-0.0108315	-5.54832	-5.55626	-5.65093	-1.94698	-1.60698	-1.48412	-1.93948	-1.26535	-1.78379	-5.11473	-5.46274	-5.58904
SERPING1	-0.0702275	0.899705	0.152476	-0.010708	3.15758	2.98952	2.76796	2.28478	1.85722	2.35503	1.90707	1.22366	1.51265	3.64637	3.63364	3.91006
PPP1CA	-0.10647	0.933151	0.0998179	-0.0106276	-5.36902	-5.55458	-2.51373	-1.60238	-0.839404	-0.974706	-1.038	-0.913821	-1.32066	-5.37349	-2.09207	-5.47695
AP1G1	-0.0855537	0.918942	0.121954	-0.0104337	-5.48372	-4.27718	-5.4844	-3.07	-2.68232	-2.72951	-2.33461	-2.02384	-3.84906	-3.8944	-5.60001	-5.51188
METAP2	-0.0892594	0.924019	0.114006	-0.0101761	-5.5297	-5.28862	-5.44513	-4.98314	-1.09859	-5.28592	-3.13317	-5.35814	-2.31505	-5.34769	-5.58704	-5.35445
HMGB1	-0.0682828	0.905621	0.143021	-0.00976589	-2.74499	-5.30876	-5.47009	-5.02598	-5.15552	-5.34234	-5.3132	-5.35267	-5.32032	-3.37386	-3.88525	-5.39266
ATP6V1A	-0.0709987	0.915547	0.127295	-0.00903774	-2.00658	-2.23474	-2.59191	-0.516586	0.222449	-0.261148	0.0562892	-0.16936	-0.503831	-2.00127	-2.40267	-1.94168
KRT4	-0.0867297	0.931024	0.10311	-0.00894268	-5.4433	-5.2887	-1.85975	-5.1729	-5.10275	-5.26669	-5.41163	-5.14559	-5.33332	-0.653568	-5.47959	-5.59003
ERP44	-0.0481551	0.889091	0.169598	-0.00816699	-0.868012	-1.08406	0.477472	-0.944365	0.0578962	0.380732	-0.129104	-0.163533	0.00918338	0.0702613	-0.46845	-1.00976
S100A6	-0.0700779	0.92538	0.111882	-0.00784043	5.889	5.32549	6.24248	5.01686	6.15623	3.28514	5.44883	5.25482	5.61899	2.7982	6.78664	6.4282
CORO1B	-0.0813471	0.940672	0.088237	-0.00717782	-1.85808	-5.46593	-2.74279	-0.829241	-0.957372	-0.985178	-1.17229	-0.266387	-0.454326	-2.60342	-2.46552	-5.38857
NDUFV2	-0.0836945	0.943376	0.0840945	-0.00703825	-5.57143	-5.4207	-5.39877	-1.71211	-5.28046	-1.53282	-5.35237	-1.56024	-1.37953	-5.19089	-5.55561	-5.37549
FKBP15	-0.0535429	0.918313	0.122942	-0.00658266	-5.46821	-5.49148	-5.54427	-3.14364	-5.57177	-5.38528	-5.19207	-5.22501	-3.45904	-5.32409	-5.57607	-5.50712
FN1	-0.0251405	0.836298	0.257912	-0.00648404	8.21527	8.28685	8.78034	8.34223	8.48954	8.10892	8.51656	8.18402	8.37929	8.21146	8.5549	8.52777
RPL27A	-0.0809874	0.947194	0.0782688	-0.00633879	-5.4375	-5.29717	-5.51819	-0.762731	-1.684	-3.02365	-1.48123	-1.80002	-1.78674	-5.21088	-5.37737	-5.58108
SPARC	-0.0447963	0.913108	0.131143	-0.00587472	6.07635	5.63743	5.80295	6.29397	6.98303	6.93344	7.21727	6.64817	7.1662	5.27261	5.88461	5.80709
CCT8	-0.0524452	0.929073	0.106136	-0.0055663	0.0789423	-0.705115	-0.412966	1.93782	1.15599	1.42185	1.39653	1.50967	1.24237	-0.660961	0.509957	-0.206374
RTCB	-0.0633503	0.945846	0.0803225	-0.00508845	-2.6305	-3.57235	-5.4608	-0.742222	-0.35752	-1.20188	-2.33536	-1.23624	-1.39181	-1.64811	-3.24781	-3.72583
FERMT2	-0.0842009	0.959436	0.0597421	-0.00503034	-5.64059	-5.53696	-5.50705	-0.0454077	0.539879	0.420295	-1.25464	-0.864193	-1.54159	-5.36066	-5.55694	-0.686593
THBS4	-0.030056	0.892919	0.163398	-0.0049111	2.61891	2.6642	3.39373	2.40246	2.82201	2.65802	3.29055	3.19479	2.75414	2.31775	2.84446	2.33797
FABP1	-0.0359937	0.915159	0.127906	-0.00460383	0.167012	1.07902	0.92695	0.428779	-0.717665	0.78101	1.21071	0.147706	0.434347	0.221882	0.847002	0.0194151
CLNS1A	-0.016141	0.844087	0.244537	-0.00394706	-5.48656	-5.56228	-5.46956	-5.20883	-5.28875	-5.29075	-5.43944	-5.22	-5.22734	-5.34931	-5.5827	-5.3911
HSPA8	-0.0427159	0.938154	0.0921041	-0.00393431	4.35369	3.55643	4.25724	5.27614	5.0074	5.2409	5.73232	5.63774	5.6619	3.65187	3.72243	3.54182
TKFC	-0.0359897	0.92747	0.108627	-0.00390944	-5.39221	-5.40047	-5.50591	-3.64879	-4.41008	-5.34474	-4.51786	-4.22044	-4.49629	-5.29819	-5.47199	-5.4815
FUT8	-0.0299942	0.92497	0.112521	-0.00337499	-4.10437	-5.50401	-5.46144	-5.92577	-5.07893	-6.19172	-5.2143	-5.37366	-5.37542	-5.19777	-5.43632	-5.4888
QPCT	-0.0566569	0.961975	0.055928	-0.00316871	-1.53995	-1.02257	-1.51867	-5.01778	-3.12943	-5.19866	-5.21181	-3.77434	-5.18436	-0.476734	-0.817573	-1.62231
GSN	-0.0290511	0.927458	0.108646	-0.00315629	3.58968	3.75355	3.90162	4.86134	4.33314	4.68896	4.91169	4.4587	4.63519	3.46533	4.12496	3.70673
PPP2R2A	-0.040519	0.950431	0.0733464	-0.00297193	-5.59692	-5.56485	-5.59815	-4.00027	-4.97007	-3.74375	-5.26643	-5.36239	-5.21556	-2.23534	-5.59158	-5.55959
SERPINA3	-0.0498908	0.961849	0.0561175	-0.00279975	-2.25008	-5.42166	-2.63262	-0.157454	-1.06393	0.267178	-0.30696	-0.866755	-0.89379	-3.16399	-3.66114	-2.06658
EIF1AX	-0.0668281	0.97194	0.0410604	-0.00274399	-3.28203	-8.94238	-2.37567	-1.87562	-8.71988	-2.29568	-2.62766	-2.6569	-2.64119	-2.17616	-8.30572	-8.68267
PTPRG	-0.0329861	0.948557	0.0761941	-0.00251335	-0.647897	0.29571	0.497167	-1.55273	-1.71809	-1.2813	-0.934159	-1.18813	-1.86786	-0.214793	0.160131	-0.164412
PCOLCE2	-0.0449168	0.963269	0.0539886	-0.002425	-0.944067	-2.53844	-0.133637	-3.60003	-3.40698	-5.17494	-2.01001	-2.87771	-1.57578	-5.27574	-2.29546	-1.49389
C1QBP	-0.0317588	0.953681	0.0684221	-0.00217301	-5.52742	-5.55053	-5.43044	-5.07107	-5.15781	-3.43575	-5.40302	-5.15026	-2.93245	-5.29839	-5.61929	-5.57908
YKT6	-0.0415023	0.974581	0.0371457	-0.00154163	0.110773	-5.46256	-2.5127	-1.60324	-2.76148	-1.80677	-0.507996	-0.363063	-1.78953	-0.224247	-5.37193	-5.53021
EIF4G3	-0.0301893	0.974944	0.0366091	-0.0011052	-5.44646	-2.03262	-5.48766	-5.18918	-1.79667	-5.34753	-2.39753	-5.3371	-3.25187	-3.05697	-5.54832	-5.5272
DCTN1	-0.0333027	0.978068	0.0319927	-0.00106544	-2.51032	-5.35999	-5.47332	-1.81066	-2.68871	-2.00771	-0.951262	-1.17889	-1.24417	-5.40159	-5.47648	-5.3985
ISOC1	-0.0323974	0.977733	0.0324878	-0.00105252	-1.42857	-1.35834	-5.4909	-2.1999	-2.08261	-2.51122	-0.616961	-0.748038	-1.27245	-5.24099	-1.3934	-5.60532
CHI3L1	-0.00873247	0.920143	0.12007	-0.00104851	-5.63287	-5.54439	-5.37341	-5.22732	-5.24682	-5.3594	-5.31825	-5.39121	-5.36149	-5.26962	-5.6414	-5.34984
RPL22	-0.0326951	0.979421	0.0299986	-0.000980806	-5.63454	-5.4936	-5.58391	-0.813037	-0.69152	-4.37013	-1.97253	-5.19057	-5.32026	-2.91024	-1.39235	-5.6046
TNPO1	-0.0233122	0.971438	0.0418067	-0.000974607	-4.04824	-5.3171	-2.66333	-2.2606	-1.48146	-1.74916	-2.90792	-3.04844	-2.22708	-2.95414	-2.89505	-3.34739
VAT1	-0.0250738	0.974123	0.0378237	-0.000948385	0.23704	0.824808	1.85373	2.94783	3.84159	3.97673	2.92811	3.06581	3.45748	1.37898	1.81605	1.18575
GPS1	-0.025731	0.974921	0.0366433	-0.00094287	-5.44272	-5.51936	-5.42605	-5.05414	-2.26068	-5.2976	-5.37758	-5.3354	-1.79171	-5.2384	-5.66892	-5.43415
FGB	-0.0155849	0.96035	0.0583675	-0.000909651	-0.017358	-0.730105	0.447941	0.132663	-0.615266	-0.0354673	0.440779	0.0873615	0.293067	-1.21408	-0.0157329	-0.315476
PFDN4	-0.025323	0.97677	0.033909	-0.000858677	-5.51059	-5.2979	-2.04754	-2.62836	-2.65366	-3.19671	-3.50896	-5.16961	-5.1884	-1.85506	-3.48076	-1.98003
ZFYVE26	-0.0390719	0.985346	0.021298	-0.000832151	1.8639	1.48104	0.772964	-5.10631	2.04982	-5.21214	-5.36606	-5.32408	2.92252	0.946874	1.60311	1.30135
NPC2	-0.0269028	0.982871	0.0249255	-0.000670565	-1.45409	-0.843513	-2.21847	-5.22033	-1.57789	-2.21301	-0.395254	-0.42266	-0.367819	-1.19895	-5.59111	-5.39009
TPP1	-0.0230083	0.982333	0.0257152	-0.000591663	-1.15349	-1.34476	-0.598349	-0.0873763	0.475965	0.679784	-2.49217	-1.81012	2.18296	-2.03776	-0.604541	2.87145
STX6	-0.00661426	0.944415	0.0825077	-0.000545727	-5.52549	-5.53664	-5.47878	-5.12424	-5.13878	-5.31754	-5.34124	-5.4004	-5.331	-5.12681	-5.49839	-5.38395
GLB1	-0.0238807	0.984776	0.0221325	-0.000528539	-5.62831	-5.55983	-2.99905	-1.37483	-3.53595	-1.19572	-1.33607	-1.31587	-1.20911	-5.14478	-5.56989	-5.5747
RNASE4	-0.0229534	0.988806	0.0162403	-0.000372772	0.72167	0.295715	5.18012	3.94329	-5.30435	-0.890568	-0.222698	-0.339219	0.218462	1.13414	1.66357	1.62935
IGF2R	-0.014777	0.985282	0.0213909	-0.000316094	-1.23692	-0.544658	0.428665	-1.63499	-1.20238	-1.47178	0.00695068	0.23935	-0.0569112	-4.33622	-0.357662	-1.06891
CYGB	-0.0175309	0.989016	0.0159337	-0.000279333	-5.43407	-5.53374	-5.61649	-1.6691	-1.2138	-1.99033	-1.56042	-1.48122	-1.76207	-5.3089	-5.6704	-5.56934
C5	-0.00808017	0.97703	0.0335253	-0.00027089	1.83305	2.33638	1.25318	1.05695	0.573588	1.39349	1.61845	1.0242	1.20045	1.53811	1.49309	1.62083
SH3BGRL3	-0.00957127	0.983509	0.0239902	-0.000229617	3.64415	3.64689	3.909	5.05583	4.78926	5.5378	4.84576	5.2525	5.19454	4.10139	3.73303	3.51315
GSPT1	-0.0153768	0.990095	0.0143608	-0.000220823	-5.5311	-5.36819	-5.65103	-1.44835	-2.08719	-1.30259	-1.89011	-1.42298	-1.80577	-5.2741	-5.44169	-5.46155
B3GNT9	-0.0119709	0.988984	0.0159811	-0.000191308	-1.71182	-5.3022	-5.46632	-5.11818	-5.29203	-5.38387	-5.16899	-5.15869	-5.29554	-1.74024	-5.43807	-5.40106
AKAP12	-0.0119233	0.993248	0.00977427	-0.000116542	-5.43267	-3.08674	-5.48304	-2.66408	-1.63948	1.14952	-1.83299	-5.23557	-2.21313	0.464976	-5.55762	-2.71062
DYNLT1	-0.00821324	0.993005	0.0101268	-8.31737e-05	-5.5613	-5.33755	-5.6155	-2.86953	-2.7746	-2.21726	-2.96905	-2.82322	-2.15535	-5.28245	-5.49066	-5.60573
ADAM17	-0.00450018	0.98763	0.0179578	-8.08134e-05	-1.31274	-1.89754	-0.955185	-1.57832	-1.84657	-1.09106	-2.34434	-0.596749	-1.54008	-1.24861	-1.31068	-1.61395
PARK7	-0.0057739	0.991406	0.0124514	-7.18933e-05	1.83417	1.43675	2.0722	3.65151	3.8352	3.72843	3.52072	3.4511	3.03535	2.38192	2.09093	2.11287
FXR1	-0.00219761	0.979171	0.0303675	-6.67359e-05	-5.57168	-5.34052	-5.43939	-5.12361	-5.15674	-5.43483	-5.24555	-5.21001	-5.41033	-5.34874	-5.45867	-5.38029
MYOF	-0.00740512	0.996576	0.00494873	-3.66459e-05	-5.54302	-5.34262	-5.57091	-0.314694	0.459917	-0.427253	-0.0451752	-0.250533	-0.225283	-5.36852	-5.40968	-5.39497
IL1RAP	-0.00169937	0.993257	0.00976112	-1.65878e-05	-0.335083	-0.0163838	0.224498	-0.258415	-1.00491	-0.241477	-0.147287	-0.265634	-0.392407	-0.659154	0.0456015	-0.202692
EIF3J	-0.00256428	0.99742	0.00372703	-9.55713e-06	2.26566	2.735	3.34327	1.17416	2.85748	1.53566	1.64303	0.64922	1.03286	5.33254	2.62845	2.64053
RPL3	-0.000989258	0.999239	0.00109857	-1.08676e-06	-0.937203	-5.49217	-5.52114	-1.16016	-0.158397	-2.25592	-2.03549	-2.30912	-3.37438	-1.95388	-3.12256	-2.72361
SUMF1	0.00129044	0.999227	0.0011152	1.4391e-06	-1.36532	-5.40673	-5.40965	-0.982422	-1.42411	-0.617674	-0.828766	-0.597296	-5.29696	-2.18106	-0.886948	-5.42261
RPS15	0.00253785	0.99764	0.0034093	8.65229e-06	-3.7785	-4.07536	-5.53613	-3.58798	-1.16322	-4.1557	-2.48565	-2.89564	-2.10695	-3.92781	-5.51867	-5.37739
MIF	0.00646944	0.995726	0.00617866	3.99725e-05	-5.44686	0.703537	1.23862	0.607261	1.52441	-0.0736837	1.68874	-0.559066	-0.118138	0.0960909	-0.80504	-1.78811
SDC1	0.00273999	0.980698	0.0281195	7.70472e-05	-5.58668	-5.54827	-5.55558	-5.22546	-5.07538	-5.2053	-5.28937	-5.37949	-5.3664	-5.19723	-5.64895	-5.33168
TUBB3	0.0106168	0.993833	0.00892412	9.47453e-05	-3.05159	-3.31401	-5.38457	0.457972	0.387489	0.112597	-0.445454	0.0605563	0.107994	-2.7715	-2.34975	-5.45766
SF1	0.0035201	0.978441	0.0314438	0.000110685	-5.54458	-5.43825	-5.60222	-4.94535	-5.1343	-5.23759	-5.23575	-5.19716	-5.35937	-5.13638	-5.63001	-5.36474
ADD1	0.0139865	0.990428	0.0138763	0.000194081	-5.51242	-5.41446	-5.51311	-0.829226	-4.07038	-1.72479	-1.67298	-2.24279	-2.67301	-5.40202	-5.57341	-5.58409
MXRA5	0.00459247	0.964254	0.0525152	0.000241175	-5.48065	-5.31294	-5.57632	-5.17051	-5.14184	-5.16701	-5.33268	-5.16783	-5.25161	-5.1371	-5.56329	-5.42432
SCPEP1	0.0142948	0.98554	0.0210133	0.000300382	-5.48114	-5.43565	-5.36704	-3.90009	-2.94182	-5.30587	-5.41913	-5.30854	-5.20021	-1.60505	-5.45612	-5.52832
PAXX	0.0173074	0.986947	0.0189549	0.00032806	-5.6166	-5.43073	-5.42311	-2.91234	-2.0827	-2.94377	-5.37876	-1.43092	-1.6853	-5.16968	-5.41026	-5.43818
EIF2A	0.0202555	0.988152	0.017195	0.000348294	-5.4589	-3.64674	-5.64796	-1.41804	-1.14274	-1.51522	-1.07079	-0.720958	-0.823841	-5.30417	-5.61728	-5.41409
YWHAZ	0.0125069	0.97492	0.0366436	0.000458298	5.70318	4.09816	5.04715	6.07873	5.92578	5.71559	5.96107	5.9295	5.84709	4.4916	5.11603	5.14828
MAN2B2	0.0224995	0.985043	0.0217421	0.000489185	-5.52583	-5.53064	-5.48153	-1.96378	-1.26445	-2.11662	-1.56842	-1.99266	-5.47076	-2.01471	-5.46636	-5.50493
XPNPEP1	0.0209047	0.981761	0.0265564	0.000555154	-3.89813	0.086904	-1.06964	-1.93579	-1.00629	-2.07712	-1.30023	-0.313969	-1.94445	0.64183	-3.22794	-3.88074
COX6B1	0.0329028	0.986006	0.0203313	0.000668958	-5.50535	-5.30125	-5.53042	0.403626	0.666347	0.237633	-0.237124	0.546209	0.560163	-5.25141	-5.4699	-5.37476
OGN	0.0142932	0.965596	0.0505077	0.000721919	-2.49485	-2.42389	-2.4876	-2.41527	-0.67328	-2.32479	-2.56416	-1.66422	-2.35973	-2.08685	-2.03246	-2.19802
AREG	0.00785984	0.933249	0.0996655	0.000783355	-5.44697	-5.35104	-5.63494	-5.23108	-5.16009	-5.31786	-5.31941	-5.16759	-5.45131	-5.27889	-5.37573	-5.59619
PCK2	0.00735621	0.922996	0.115603	0.000850401	-5.37179	-5.5111	-5.47449	-5.16839	-5.29664	-5.26457	-5.31938	-5.15833	-5.29517	-5.40371	-5.43045	-5.52408
CAND1	0.00831729	0.931534	0.10232	0.000851027	-5.60113	-5.42318	-5.48284	-5.04915	-5.20632	-5.34431	-5.35541	-5.14003	-5.46122	-5.38644	-5.44638	-5.36734
RPS24	0.0311321	0.97949	0.0298975	0.000930773	-1.06455	-5.42913	-0.994631	0.143158	-0.814475	-0.993698	-0.729917	-5.34377	-0.841995	-2.48425	-0.711938	0.771759
CDV3	0.00917279	0.928635	0.106817	0.000979812	-5.44199	-5.52562	-5.43758	-5.00475	-5.35505	-5.25081	-5.18494	-5.3163	-5.43573	-5.14016	-5.47243	-5.52127
DPYSL3	0.0400761	0.974519	0.0372373	0.00149233	3.57522	-2.18377	-0.754701	3.34217	4.52258	3.21871	3.0329	2.96956	2.81883	1.11871	1.09318	0.446573
TXNRD1	0.0191546	0.945582	0.080725	0.00154625	2.26788	2.10024	2.12287	3.02318	3.10932	3.11962	3.22851	2.63991	2.84438	2.67664	2.23675	2.00199
TRIOBP	0.0407189	0.970545	0.043133	0.00175633	-1.40351	-0.369731	-5.49652	-0.901768	-2.75523	-2.6769	-2.33973	-1.4189	-3.1309	-0.254131	-5.56458	-1.13974
TRAP1	0.0406468	0.96998	0.0439738	0.0017874	-5.63011	-5.56234	-1.41472	-1.93208	-2.24809	-2.0784	-2.30262	-2.17393	-1.61566	-5.21072	-2.25345	-5.55323
CBX1	0.0307005	0.956991	0.0634228	0.00194711	-7.8459	-5.34652	-5.3918	-5.06655	-5.27969	-5.37975	-5.42766	-5.16764	-5.39257	-5.3984	-7.48662	-5.62154
BSG	0.0172843	0.924493	0.113266	0.00195773	0.487303	-0.0825358	0.0305226	0.75641	0.682888	0.426394	0.106878	0.684021	0.376968	0.0265999	0.647698	0.35511
CXCL3	0.0230974	0.940376	0.0886911	0.00204853	1.85888	1.52861	2.24977	3.10106	2.36055	2.9854	1.86965	2.34242	1.85807	2.43343	2.88469	2.55743
YWHAE	0.02595	0.939685	0.0897505	0.00232902	3.29191	3.09646	3.25116	4.31582	4.66084	4.30042	4.07988	4.28149	4.22344	3.47618	3.45475	3.24517
IPO5	0.0392702	0.954977	0.0664621	0.00260998	-1.027	-0.963041	-1.21906	0.524665	-1.59147	-0.26121	-0.100805	0.800617	0.130803	-0.439724	-2.21268	-2.95094
RPL26	0.0446301	0.958968	0.0604451	0.00269767	-3.25102	-5.36512	-3.48212	-1.21689	0.0648033	-1.83907	-2.04971	-2.0102	-2.04728	-2.35963	-3.5639	-3.32647
NIT1	0.046523	0.955582	0.0655482	0.0030495	-5.42803	-5.5797	-5.3597	-2.44924	-2.2121	-3.18859	-3.15587	-3.30449	-2.88201	-4.06242	-5.61502	-5.4767
HMCN1	0.0379762	0.943939	0.0832352	0.00316096	-5.47133	-5.45636	-3.76123	-5.00693	-3.83164	-5.3062	-5.31616	-5.14822	-5.29229	-5.13201	-5.38162	-2.79124
MINPP1	0.0348064	0.936594	0.094504	0.00328935	-1.28438	-2.10532	-2.58657	-0.839228	-0.0432422	-0.692216	-1.34181	-1.57667	-0.672148	-1.35643	-1.84696	-0.96578
PALLD	0.051825	0.955116	0.0662526	0.00343354	-4.57748	-3.29262	-5.43728	-2.46702	-2.81126	-1.55004	-2.73392	-2.02225	-1.86541	-2.80192	-5.59691	-5.42625
MRC2	0.0475435	0.951117	0.0723055	0.00343766	-1.32921	-1.05757	-0.421116	1.46982	1.74302	1.30239	1.39928	1.47799	1.14282	-0.976042	-0.422862	-1.1991
AHSA1	0.0599564	0.958714	0.0608283	0.00364705	-2.22746	-5.50599	-1.40561	0.369786	-1.26751	-0.167726	-0.550007	-0.475907	-0.410368	-5.1189	-2.34853	-1.66054
GOLGA3	0.0166004	0.856416	0.223617	0.00371213	-5.59475	-5.49543	-5.46432	-5.10647	-5.17287	-5.30073	-5.4019	-5.34291	-5.27743	-5.30209	-5.55299	-5.35684
SDF4	0.0300448	0.913174	0.131039	0.00393702	3.67569	2.96885	3.37563	2.61328	2.45635	2.57906	3.31309	2.75741	2.44987	2.4662	3.51051	2.99152
SUMF2	0.0498353	0.944986	0.0816354	0.00406833	-0.821083	-2.14123	-1.25359	0.329836	0.769255	0.870794	0.174822	0.354333	0.221971	-2.82727	-0.553677	0.0847871
PDXK	0.0739224	0.96134	0.0568812	0.00420479	-1.3775	-5.3102	-5.54772	-0.721515	-1.12829	-0.289991	-3.70715	0.590477	0.0906462	-5.30538	-0.866938	-5.62041
FAHD1	0.0189125	0.846811	0.239888	0.00453687	-5.60934	-5.28604	-5.52139	-5.20131	-5.23208	-5.15805	-5.27733	-5.3395	-5.21643	-5.24826	-5.4551	-5.58506
LANCL1	0.0410827	0.92499	0.11249	0.00462141	2.16055	2.21895	1.31592	0.281431	0.801572	0.715293	0.44111	0.439606	1.11762	2.05204	1.49518	1.70166
MARCKS	0.0587044	0.945434	0.0809508	0.00475217	-3.01257	-2.24807	-5.48399	-1.41354	-0.841404	-2.71207	-2.15044	-1.90017	-1.86139	-1.63566	-3.96545	-4.55076
PSMB4	0.0516712	0.936207	0.0951007	0.00491396	-0.868217	-1.93961	-0.971506	1.41642	0.954436	0.887541	-0.0123494	0.351901	0.938559	-1.04512	-0.391858	-0.672096
WNT5B	0.0186562	0.824692	0.278073	0.00518777	-5.42551	-5.55612	-5.55136	-5.15902	-5.26784	-5.34742	-5.40358	-5.41831	-5.3553	-5.22041	-5.41748	-5.60411
FST	0.0650625	0.945327	0.0811152	0.00527756	-0.928093	-1.57047	-0.950442	1.31433	0.554708	1.16251	-0.677894	-2.31736	-2.2363	0.824051	1.85321	1.74646
SEC31A	0.0741253	0.95091	0.0726199	0.00538297	-1.67817	-5.47047	-2.77776	-0.343353	-2.01994	0.0730134	-1.35324	0.489015	-0.573435	-3.12038	-2.76257	-5.34082
STXBP2	0.0190443	0.819005	0.288055	0.0054858	-5.41542	-5.32848	-5.50809	-4.96605	-5.37355	-5.27607	-5.25428	-5.35513	-5.27044	-5.35194	-5.40219	-5.34795
USP10	0.0233533	0.84815	0.237608	0.00554893	-5.47655	-5.39993	-5.64746	-5.02128	-5.12652	-5.34421	-5.31403	-5.15829	-5.19523	-5.351	-5.54314	-5.59439
POSTN	0.0891505	0.956581	0.0640408	0.00570927	-2.4609	-1.3057	-0.182778	4.9699	4.82556	4.94729	3.28425	2.98702	3.22439	-0.608726	1.09566	0.275861
SFRP1	0.0617305	0.937221	0.0935382	0.00577416	1.33658	0.635786	1.35279	-1.30319	-1.41998	-1.19692	-1.57171	-1.49166	-0.853458	0.601211	1.28216	1.06814
PBXIP1	0.0588851	0.93348	0.0993084	0.00584779	-8.16225	-5.54063	-5.44546	-5.07807	-5.14176	-5.23109	-5.42417	-5.27992	-5.41045	-5.12422	-5.45971	-8.2541
COL16A1	0.0678198	0.937694	0.0928103	0.00629437	-1.29552	-1.23201	-3.4203	0.545057	1.49741	0.866863	-0.110218	0.27115	0.443694	-0.794537	-1.28026	-1.97525
ATP6V1B2	0.0550432	0.921853	0.117391	0.00646156	-0.536134	-0.954931	-1.44811	0.516769	0.818403	0.669526	0.507215	0.270294	0.286153	0.0989578	-0.394199	-2.03316
EPN1	0.0796495	0.943466	0.0839579	0.0066872	-5.57319	-5.40561	-5.42593	-1.74279	-1.52776	-1.79995	-2.52372	-4.22198	-1.37898	-2.79463	-5.49252	-5.54129
ADAM9	0.0407954	0.890746	0.166915	0.00680935	3.54433	2.84126	2.957	2.71524	3.08899	2.59149	2.68128	2.55476	2.2642	2.91814	3.02439	4.05077
PPME1	0.0672056	0.932009	0.101584	0.00682705	-3.12271	-2.65772	-5.63502	-1.34849	-3.26486	-1.2632	-2.29895	-1.81435	-2.11914	-3.71848	-3.79626	-3.94806
SEZ6L2	0.0249108	0.826804	0.274383	0.00683511	-5.53096	-5.39267	-5.60068	-5.14543	-5.08306	-5.39564	-5.31871	-5.32179	-5.3535	-5.13417	-5.63064	-5.53909
AHCY	0.0509223	0.91097	0.134525	0.0068503	0.411889	-0.44352	0.139423	1.56958	1.58321	1.61994	1.52503	1.07564	1.291	0.110063	0.405007	0.168242
HMGA2	0.0215374	0.799739	0.322398	0.00694361	-5.35981	-5.41497	-5.5892	-5.15288	-5.16142	-5.21324	-5.24478	-5.18397	-5.38181	-5.33631	-5.40986	-5.46401
CDH2	0.0330979	0.86014	0.217356	0.00719403	3.51955	3.43836	4.07064	2.82659	3.22198	3.38409	3.16981	3.28016	3.30151	3.38741	3.44024	3.6835
HSPB1	0.0701166	0.930905	0.103294	0.00724265	1.4064	0.825069	0.939832	3.83614	4.05823	3.64682	3.21694	3.572	3.46557	1.6251	1.24581	1.16638
SERPINF2	0.0353703	0.86047	0.216803	0.00766837	6.79235	6.55733	7.10264	6.43375	7.23188	6.40659	6.72573	6.54507	6.87171	6.15398	6.99453	7.02131
COL5A3	0.027045	0.810897	0.302409	0.00817865	-5.61155	-5.31046	-5.5926	-5.17693	-5.10257	-5.21104	-5.39475	-5.16534	-5.23553	-5.30979	-5.46685	-5.59516
VTN	0.0526206	0.897595	0.155863	0.00820159	3.76011	3.46375	3.53548	2.62741	2.21244	1.98458	2.25397	2.18999	2.6036	3.26667	3.71176	3.24205
ISLR	0.0788664	0.930319	0.104203	0.00821814	-3.79239	-0.166548	-2.32062	0.852937	1.37216	0.588698	-0.527579	-0.71884	-0.541413	0.30132	-1.33326	-1.11918
WHAMM	0.0590693	0.907775	0.139593	0.00824565	2.84867	2.85334	2.99101	1.50699	0.0504517	1.21759	1.84375	1.82326	1.76621	1.85479	1.9088	1.91682
CPA4	0.0868762	0.935078	0.0968418	0.00841325	-2.03132	-4.2879	-1.90723	-0.540944	-0.398238	-0.00625402	0.379489	-0.822556	-0.517199	-5.31371	-2.08399	-1.33517
GDI1	0.0759289	0.920604	0.119347	0.0090619	0.427778	-0.372214	0.822123	3.12535	3.00502	2.74219	2.34867	2.42475	2.52459	0.387584	1.06587	0.543211
MAP1LC3B	0.0909736	0.933122	0.0998629	0.00908489	-5.58634	-3.69984	-2.07296	-0.551049	-0.0951053	0.364293	-1.39726	-0.917611	-1.21273	-3.8047	-2.48492	-2.36962
C3	0.0508776	0.870835	0.199529	0.0101515	4.31498	5.38681	4.16399	4.70132	4.88137	5.25994	5.13269	4.57033	5.49055	4.92863	4.33642	3.94453
SDC2	0.0300228	0.788596	0.342641	0.010287	-5.46202	-5.53782	-5.484	-4.99536	-5.30179	-5.24212	-5.18711	-5.16708	-5.38745	-5.34026	-5.52179	-5.59957
RARRES2	0.0887787	0.922774	0.115951	0.010294	-1.94907	-5.37168	-5.38295	-5.12519	-1.27173	-5.17589	-5.1662	-4.38827	-2.91335	-3.53214	-3.31448	-5.49473
BIN1	0.089925	0.920788	0.119059	0.0107064	-5.44511	-5.40202	-5.41459	-2.15506	-3.19476	-2.40022	-3.05919	-2.72083	-2.52624	-5.38455	-5.43177	-5.42872
ACTB	0.0528811	0.866487	0.20675	0.0109332	7.27769	6.7091	7.00165	7.90322	8.12957	8.07004	7.89875	7.77729	7.92266	7.01514	7.14307	7.01708
C4A	0.0379205	0.812394	0.299749	0.0113666	3.07103	3.50419	3.2051	2.67186	2.63051	2.83848	3.10544	2.78954	2.82679	3.18935	2.97139	2.81112
FGF2	0.11278	0.931786	0.101929	0.0114956	-0.865334	-0.860978	-5.43543	-5.0854	-5.20742	-5.19758	-5.38013	-5.19613	-5.24562	-5.36946	-1.33583	-0.80166
ACOT7	0.110778	0.929373	0.105671	0.011706	-2.15965	-2.53575	-5.52277	-0.922429	-1.99466	-1.17372	-0.0614178	-1.37984	-0.398984	-2.01628	-5.53337	-5.58374
SLK	0.0288285	0.745567	0.423591	0.0122115	-5.4587	-5.3449	-5.62902	-5.18913	-5.1738	-5.17004	-5.25274	-5.36337	-5.45007	-5.23458	-5.44471	-5.39307
PAFAH1B3	0.0304625	0.74715	0.420531	0.0128104	-5.45569	-5.29636	-5.53519	-5.06315	-5.31962	-5.43504	-5.17442	-5.32122	-5.37452	-5.32083	-5.61377	-5.48307
PCOLCE	0.108517	0.913105	0.131148	0.0142317	1.91997	2.08422	2.07841	-1.83721	0.0380098	-1.37952	-0.893601	-1.17601	-0.948576	2.21473	1.79011	1.26613
ADAMTS2	0.11628	0.918551	0.122569	0.0142523	-5.37903	-5.373	-5.39751	-2.62779	-1.2586	-1.47424	-2.35963	-1.78025	-2.04393	-5.13301	-5.41174	-5.47928
GPC6	0.111421	0.912566	0.131998	0.0147074	-5.48689	-5.38245	-1.13986	-4.45961	-5.36888	-5.38709	-5.3256	-5.35744	-1.139	-5.31975	-5.4211	-5.33042
URM1	0.0318648	0.726109	0.461742	0.0147133	-5.48435	-5.46153	-5.39881	-5.01162	-5.32901	-5.35042	-5.32017	-5.2847	-5.23004	-5.37694	-5.40904	-5.60603
PFDN2	0.0622966	0.844734	0.24343	0.0151649	0.512354	-0.287524	0.439628	1.14715	1.25291	1.21483	0.803072	1.03561	1.04486	-0.179615	0.61892	0.582711
ATOX1	0.109922	0.905918	0.142548	0.0156691	-1.32669	-1.55052	0.723315	1.88489	0.882184	2.50068	1.11858	2.22888	1.49394	0.19222	-0.983247	-1.59603
NAE1	0.0940388	0.884964	0.176309	0.0165799	-2.16903	-5.43516	-3.96017	-2.04101	-1.70637	-2.56573	-3.16942	-2.907	-3.32358	-2.30385	-2.86757	-3.8703
GALNT2	0.0519858	0.79219	0.336082	0.0174715	1.11553	-0.038476	0.780531	0.361966	0.712892	0.859002	0.863324	0.286139	0.560613	0.415264	0.82014	0.534055
GMPPB	0.127812	0.909297	0.137177	0.0175328	-5.4147	-5.45825	-5.35971	-2.04232	-1.75597	-1.69356	-1.83554	-2.22459	-2.22316	-5.19679	-5.54374	-5.46756
ACBD3	0.12704	0.903308	0.146711	0.0186382	-5.44233	-5.50668	-5.40091	-2.19169	-2.3096	-1.89949	-3.0721	-1.44916	-2.81715	-5.21524	-5.43665	-5.52263
FUCA2	0.106879	0.885417	0.175571	0.0187648	-0.981714	-3.23668	-2.41465	-5.21309	-2.89258	-1.89956	-3.26551	-4.0232	-4.04277	-1.73196	-2.09101	-2.1251
STK24	0.0367365	0.698085	0.518526	0.0190488	-5.6312	-5.29519	-5.39711	-5.08512	-5.2207	-5.32754	-5.30851	-5.28436	-5.31711	-5.22604	-5.474	-5.56727
SPTBN1	0.106411	0.876833	0.189625	0.0201781	0.50552	-0.387686	0.622585	1.95431	2.96276	2.2576	2.14816	2.03571	2.12659	-0.242828	0.362538	0.846452
PTPN1	0.137263	0.899556	0.152715	0.020962	-4.10109	-5.4006	-5.35483	-2.01724	-1.50519	-0.658544	-1.73021	-2.56606	-2.31405	-5.11524	-2.62854	-5.50697
ITGBL1	0.114811	0.878176	0.187417	0.0215176	-3.1732	-5.32353	-2.34713	-2.55694	-0.275635	-2.05329	-2.18491	-3.15943	-1.99409	-2.85132	-2.51781	-3.71102
L3HYPDH	0.13712	0.895893	0.158601	0.0217475	-5.63174	-5.3527	-5.55206	-5.2175	-5.17906	-0.814238	-5.27451	-5.4231	-5.42009	-1.38979	-5.44015	-5.62238
VCP	0.120906	0.880685	0.183302	0.0221624	3.58325	0.0522629	1.01585	4.23709	1.50323	3.12353	3.12077	2.67171	2.86428	0.419602	1.89903	1.8144
REEP5	0.0331155	0.626484	0.67465	0.0223414	-5.3424	-5.28418	-5.4135	-5.03141	-5.22399	-5.37956	-5.2032	-5.28013	-5.27358	-5.31131	-5.42589	-5.37962
IST1	0.0673082	0.793327	0.334012	0.0224818	-1.03576	-1.49987	-2.10133	-1.08828	-1.72607	-0.908562	-0.869004	-1.4441	-1.61946	-2.09014	-1.43109	-1.30993
EIF2S1	0.108735	0.86356	0.211631	0.0230118	-1.51176	-3.12235	-1.98083	0.180441	-0.241429	-0.141833	-1.26999	-0.28773	-0.439439	-1.55199	-1.59246	-2.32856
THBS2	0.100419	0.852745	0.229813	0.0230776	3.25501	2.72435	3.35502	2.01928	2.26387	1.756	1.68463	1.44979	1.26862	3.26904	3.59355	3.50538
PCNP	0.0466446	0.69948	0.515644	0.024052	-5.37256	-5.42384	-5.6416	-5.10755	-5.32806	-5.13609	-5.1497	-5.3295	-5.3149	-5.22106	-5.6633	-5.6111
FKBP3	0.0952382	0.8369	0.256872	0.0244641	-0.336796	-0.949978	-0.499084	0.546201	0.966718	0.716845	0.507522	0.833269	0.714509	-0.729585	-0.542478	-0.910761
CEP170	0.0797574	0.804987	0.312963	0.0249611	-4.27031	-5.57374	-5.51821	-5.12314	-5.24069	-4.61605	-3.99501	-5.28631	-5.26008	-5.25715	-5.51354	-5.50859
STC2	0.0519493	0.705317	0.503656	0.0261645	2.6474	2.92549	2.51489	2.24684	3.01057	2.85094	2.4943	2.61621	2.59528	2.58826	2.93274	2.65764
CLU	0.201397	0.909261	0.137233	0.0276384	2.54957	1.64389	1.8455	-5.08368	-2.39916	-3.23275	-2.37517	-1.87153	-5.42426	1.68034	0.816049	1.28954
CBX3	0.0435404	0.636916	0.650825	0.0283372	-5.57609	-5.28939	-5.40573	-5.02841	-5.10471	-5.34642	-5.35692	-5.20043	-5.31402	-5.32564	-5.4337	-5.38129
BPNT1	0.133653	0.859356	0.218672	0.029226	-2.4357	-2.4615	-4.07911	-0.610248	-3.12052	-0.187854	-2.05102	-0.926941	-2.08289	-2.09528	-2.52437	-4.01633
PBDC1	0.180234	0.893162	0.163007	0.0293794	-5.47248	-5.35339	-5.57117	-0.800585	-1.72009	-0.826043	-1.62463	-1.39771	-1.61512	-5.18072	-5.43181	-5.57517
ALDOA	0.0824147	0.772043	0.373247	0.030761	5.3528	5.10865	5.55501	6.15439	5.96064	6.61397	6.03596	5.78521	6.16702	5.49501	5.65997	5.1078
RBP4	0.0717171	0.742472	0.429591	0.030809	2.15499	2.97074	2.69789	3.20736	3.24306	3.02885	3.20115	2.82442	2.97066	2.94655	2.66996	2.25984
NECAP2	0.156513	0.87182	0.197898	0.0309737	-2.5543	-5.56709	-3.47647	-1.12944	-1.05369	-0.83685	-1.58572	-2.46373	-1.73685	-5.33084	-1.99841	-2.44138
HDGF	0.113523	0.824785	0.277909	0.0315491	-3.54535	-5.34082	-4.89173	-5.06497	-5.35686	-5.26576	-5.29848	-5.35213	-5.45411	-2.98828	-5.42914	-5.62447
HMGN2	0.0525549	0.659488	0.600583	0.0315636	-5.60739	-5.30765	-5.54722	-5.09844	-5.08519	-5.25607	-5.32196	-5.13658	-5.43396	-5.21508	-5.50488	-5.60482
GNAS	0.141562	0.856523	0.223435	0.03163	-2.04377	-5.41179	-5.4715	-2.99966	-5.18282	-5.32391	-2.91184	-4.09259	-3.80617	-5.18347	-5.66727	-5.62149
IGHA1	0.196665	0.892084	0.164748	0.0324002	1.2081	-5.44398	-5.60781	-5.16809	-5.23893	-5.41297	-5.32415	-5.22673	-5.23693	-0.0530242	-5.40013	-5.60271
GNB1	0.0999727	0.79091	0.338414	0.0338321	-0.52824	-1.38996	-1.82452	0.0333773	-0.410755	0.267994	-1.00382	-0.632528	-1.09302	-0.937356	-0.118357	-0.666858
HBA1	0.0929912	0.775676	0.366475	0.0340789	6.99553	5.96062	5.70409	5.46918	6.16038	5.73295	5.56057	5.25051	5.45887	6.56727	6.1579	6.46968
CAPZA1	0.11232	0.807582	0.30832	0.0346304	1.5663	1.33313	1.82445	3.52303	2.62341	3.36547	2.92303	2.70462	2.66116	1.82506	1.81007	1.63793
COL5A1	0.0891723	0.759764	0.396378	0.0353459	3.44052	3.18101	3.50141	3.8726	4.77824	4.24811	3.75772	4.27694	4.06662	3.46274	3.49581	3.42702
COL11A1	0.0994448	0.780852	0.356878	0.0354897	-0.741132	-0.809481	-0.317793	-0.0197147	-0.653001	-0.0868884	0.00689914	0.317825	0.0496337	-1.5384	-1.24989	-0.810745
PRDX1	0.119731	0.813221	0.29828	0.0357134	4.87256	3.98422	4.76141	5.90734	6.41019	6.16602	5.75262	6.0826	5.83236	4.34022	4.71166	4.66389
VPS26A	0.166584	0.861759	0.214644	0.0357561	-0.657378	-1.29243	-5.5869	-1.87804	-0.818629	-3.9655	-3.56225	-1.66002	-2.75061	-0.759241	-3.42493	-3.04133
HYPK	0.145552	0.842726	0.246864	0.0359315	-5.59955	-5.32344	-5.57682	-2.17442	-3.59632	-4.46546	-5.20795	-4.15887	-4.26489	-2.77177	-5.58863	-5.6172
HINT2	0.0529001	0.621306	0.686625	0.0363225	-5.58917	-5.47908	-5.36898	-5.04216	-5.25957	-5.31971	-5.26415	-5.28693	-5.40109	-5.22	-5.60253	-5.60137
HLA-C	0.0917404	0.759094	0.39765	0.0364806	-1.6192	-1.92192	-1.69267	-2.78294	-3.15832	-2.6157	-2.08975	-2.12119	-2.81941	-2.54427	-2.56814	-2.19842
EIF3M	0.147934	0.842483	0.247281	0.0365813	-1.58181	-0.938853	-2.16792	-2.50791	-2.32432	-4.08381	-4.08269	-3.49416	-3.21919	-0.296779	-1.63456	-1.76485
ADSL	0.14227	0.834648	0.26076	0.0370983	-5.37305	-5.30183	-5.64913	-5.23175	-2.27469	-5.22614	-5.29002	-5.31628	-2.9203	-5.39705	-5.54934	-5.43722
RARRES1	0.11767	0.803212	0.316147	0.037201	-2.00097	-1.97813	-2.84454	-1.00911	-0.88651	-2.82632	-1.91444	-2.52307	-2.92627	-0.768509	-2.28478	-1.83453
ACTA2	0.211874	0.884389	0.177248	0.0375541	-5.34904	-1.89396	-5.52464	-0.581561	-2.19147	-1.04077	-0.0610658	-0.496819	-0.933834	-5.38948	-5.5034	-5.46807
IL11	0.135629	0.823169	0.28074	0.0380766	-5.57153	-5.38577	-3.17085	-3.52446	-5.3547	-5.3825	-5.26856	-2.97466	-4.85099	-5.11921	-5.64409	-5.34608
EIF3G	0.152494	0.840269	0.251078	0.0382877	-4.06501	-2.03508	-2.96805	-0.816871	-0.585307	-0.700137	-1.27395	-1.02687	-0.954394	-3.27435	-2.19939	-3.35646
PPT1	0.106727	0.777423	0.363228	0.0387663	-1.4419	-2.17993	-1.49575	-0.265213	-0.638533	-0.580447	-1.03544	-0.911424	-1.10346	-2.25357	-1.16434	-0.773897
CBR3	0.190522	0.867201	0.205562	0.0391642	-1.67376	-5.35824	-5.54822	-1.64141	-2.59253	-1.84838	-3.67384	-2.63287	-1.87277	-0.581955	-5.42061	-5.62362
HABP2	0.195569	0.87033	0.200366	0.0391853	-1.06523	-0.538176	-1.77384	-5.00068	-5.18383	-2.95861	-1.61904	-2.09003	-1.66863	-1.15825	-5.60653	-5.55131
RAB10	0.149253	0.831724	0.265823	0.0396748	-1.41268	-2.67564	-4.36186	-0.905904	-1.88863	-1.33291	-3.05052	-2.88797	-2.37184	-1.34793	-3.31165	-0.503228
PEA15	0.235789	0.884635	0.176846	0.0416983	-2.30541	-4.48643	-2.59913	0.807918	4.1746	0.718356	1.45408	0.442892	-0.0520596	-4.19701	0.501454	-3.25418
NUDT5	0.182484	0.853419	0.228673	0.0417292	-3.57964	-4.26025	-5.55661	-1.15478	-1.34706	-0.871452	-2.22785	-1.64538	-2.27424	-3.27257	-3.05933	-5.38532
NUCB2	0.181578	0.850579	0.233482	0.0423952	1.92383	1.01852	1.2602	3.5976	0.236955	3.86014	-0.131814	0.403627	3.11289	1.41092	4.636	1.37615
MVP	0.133154	0.80189	0.318524	0.0424128	-1.94221	-0.652704	-0.875168	0.611864	0.355799	0.0793892	0.373345	-0.0437065	-0.222047	-0.247581	-1.19359	-1.88837
SLC39A10	0.165681	0.836291	0.257923	0.0427329	-6.69843	-5.36028	-5.61755	-3.29402	-4.83002	-2.16552	-5.3584	-4.28122	-5.31059	-3.1454	-5.41239	-5.4519
LMAN1	0.211561	0.868469	0.203454	0.0430429	-5.41823	-5.40094	-2.60731	-1.4748	-3.50317	-0.647045	-5.41604	-1.03094	-1.12766	-1.70244	-5.64824	-5.39554
NEDD8	0.170416	0.834923	0.260284	0.0443566	-1.14236	-0.909673	-2.14594	1.52201	1.71433	1.81359	-0.733509	0.841726	1.22237	-0.585231	-0.466922	-0.448968
B2M	0.0959059	0.721271	0.471387	0.0452088	5.48809	5.09581	4.33716	4.00781	5.03476	4.47138	4.3292	4.36598	4.52405	5.14475	4.81683	4.67877
ITIH1	0.0625621	0.602143	0.731822	0.0457843	2.69562	3.11993	3.02702	2.8357	3.11662	2.84169	2.90555	2.69967	2.92096	2.97138	2.55853	3.20513
BCAT1	0.186874	0.842695	0.246918	0.0461424	-2.37067	-3.24115	-3.22598	0.0365107	0.998177	0.247441	-0.844789	-0.244759	-0.952499	-0.7711	-2.91717	-2.94659
ABI3BP	0.281061	0.891911	0.165028	0.0463829	-5.48275	-1.39158	-5.51306	2.63358	3.33871	2.65025	1.10651	0.962078	1.35496	-5.19433	-0.609492	-3.07094
HMGN3	0.0646799	0.605496	0.72381	0.046816	-5.51766	-5.46188	-5.61933	-4.95513	-5.10509	-5.20806	-5.23509	-5.38021	-5.28598	-5.28538	-5.48146	-5.5871
MDH1	0.141354	0.78335	0.352271	0.049795	2.4114	2.2423	2.36653	3.90341	3.33155	4.07406	3.81532	3.71882	3.6454	2.34785	2.14079	1.81295
TUBB	0.157435	0.801024	0.320082	0.0503923	1.21618	1.38074	1.6834	3.51548	3.94615	2.99189	2.41677	2.93655	2.98046	3.09227	1.43797	0.925218
HBD	0.0865276	0.656631	0.606845	0.0525089	5.65903	5.48839	5.81041	5.27402	5.40273	5.60128	5.0881	5.39069	5.53313	6.2355	5.30056	5.16873
CAST	0.17476	0.80791	0.307733	0.0537794	-5.50376	-5.51056	-5.56431	-3.18312	-2.6126	-5.33919	-5.38397	-2.97105	-4.05718	-5.22796	-5.55455	-5.56739
BAX	0.213998	0.839577	0.252266	0.0539844	-3.77202	-5.47946	-2.78361	-0.70128	-0.228844	-1.46372	-1.82834	-1.30057	-1.58188	-2.486	-3.05512	-5.46101
AOC3	0.108833	0.704941	0.504425	0.0548979	1.02661	1.03097	0.222997	-0.479141	0.773984	0.535353	0.975186	0.512073	0.464738	0.462401	0.0834519	-0.0400707
TAX1BP3	0.132788	0.750624	0.413838	0.0549528	-0.919749	-0.00820019	-1.51506	-0.0638728	-0.741849	-0.395126	-0.0193692	-0.31556	-0.0914837	-0.50312	-1.60119	-1.90986
RBM6	0.154107	0.780689	0.35718	0.0550439	3.70164	3.79033	3.20408	1.05954	2.69335	2.62988	1.35254	1.89064	3.10394	3.07412	3.26214	3.47079
SEC23B	0.215231	0.836975	0.256743	0.0552591	-5.41189	-1.85114	-1.34899	-1.95332	0.420717	-1.78629	-5.40445	-1.57056	-1.11602	-1.21045	-2.26833	-1.65248
THBS1	0.110344	0.70115	0.512206	0.0565186	5.43999	5.95182	5.40546	4.57409	4.571	5.2477	4.67965	4.76448	5.16547	5.07079	5.8569	4.99072
PDGFC	0.0609341	0.52276	0.93578	0.057021	-5.4698	-5.42026	-5.36272	-5.04101	-5.27291	-5.14218	-5.28836	-5.22195	-5.42178	-5.17565	-5.59298	-5.37376
LUM	0.107415	0.688435	0.538608	0.0578545	3.29096	3.06568	4.21303	3.37815	3.82103	3.97624	3.29005	3.36875	3.60138	2.83482	4.10256	3.90303
CD248	0.218999	0.831473	0.266259	0.0583104	-1.54172	-2.23424	-3.83908	-3.33662	-4.17291	-5.20656	-5.34068	-5.14619	-5.37746	-0.28669	-2.67617	-2.81793
VBP1	0.218212	0.829013	0.270533	0.0590335	-1.63764	-5.42261	-2.1034	0.448101	-0.994519	0.675673	-1.64743	-0.899721	-1.24257	-3.37327	-1.69726	-1.4834
PACS1	0.0618872	0.514073	0.959956	0.059409	-5.57205	-5.35706	-5.38563	-5.03526	-5.25262	-5.18863	-5.28933	-5.17093	-5.35304	-5.36646	-5.44671	-5.53611
SHISA5	0.251327	0.848812	0.236484	0.0594346	-5.6168	-5.40365	-0.398967	-1.16179	-5.23595	-1.60119	-5.42152	-5.15186	-5.33752	-1.34752	-1.98632	-1.68157
RPL35A	0.182774	0.797495	0.326452	0.0596668	-2.3116	-5.44905	-5.43256	-3.28365	-4.43805	-3.76519	-5.22444	-5.39156	-3.7947	-3.15334	-2.87128	-5.34143
TOR1B	0.201638	0.813084	0.298524	0.0601938	-5.58993	-2.79437	-2.81	-2.61004	-1.52983	-1.60227	-2.19927	-2.23441	-5.34987	-1.8297	-4.15228	-2.38073
SBSN	0.0662256	0.530768	0.913847	0.0605201	-5.49115	-5.36262	-5.49487	-4.95479	-5.15655	-5.26727	-5.30165	-5.17801	-5.29414	-5.3219	-5.50939	-5.5195
C7	0.0790113	0.586136	0.770692	0.0608933	1.46415	1.84423	2.09418	1.51377	1.26197	1.47011	1.53298	1.41577	1.71202	1.43567	1.71574	1.36216
RPL13	0.216667	0.815637	0.294001	0.0637003	-2.74437	-4.02121	-5.37539	-1.62633	-2.26992	-2.40477	-2.26325	-2.59765	-2.40119	-1.52619	-5.56977	-5.38395
IARS2	0.219357	0.811295	0.301701	0.0661801	-5.46007	-5.56226	-5.53891	-5.00904	-1.77484	-1.62165	-3.22787	-5.22473	-5.27557	-5.34994	-3.26913	-3.93567
RPL19	0.208601	0.801642	0.318971	0.0665375	-5.44173	-5.47346	-5.51128	-1.28894	-5.3511	-5.21352	-5.36899	-2.84809	-5.24378	-5.14497	-5.58112	-5.3447
EPB41L2	0.0667409	0.496529	1.01005	0.0674118	-5.47955	-5.31114	-5.46981	-5.18521	-5.11753	-5.15684	-5.30816	-5.17214	-5.22961	-5.2897	-5.53596	-5.58496
PLTP	0.117006	0.666683	0.584927	0.0684402	0.152802	0.377223	-0.161272	-0.232967	-0.305797	-0.0766191	-0.166688	-0.565045	-1.07494	0.540014	0.177578	0.14041
GLA	0.178455	0.762436	0.391311	0.0698314	-2.63376	-2.54359	-2.38355	-2.68941	-1.69417	-2.70762	-2.03991	-5.03278	-3.25229	-1.50464	-1.75844	-2.13476
PDAP1	0.0734009	0.509738	0.972173	0.0713584	-5.47618	-5.50926	-5.39787	-4.97421	-5.12301	-5.33486	-5.16177	-5.31979	-5.36402	-5.38939	-5.64277	-5.37808
COPS3	0.24559	0.81518	0.29481	0.0724023	-5.61667	-5.48859	-5.60066	-5.0544	-0.257722	-5.42757	-5.28133	-5.26198	-2.16209	-5.38645	-5.49057	-5.33673
GASK1B	0.251821	0.816833	0.291886	0.073503	-0.313632	-5.44608	-5.52043	-3.4426	-1.40502	-3.27165	-1.91351	-5.37512	-5.4036	-2.80408	-2.59446	-2.81957
EIF5A	0.112124	0.634568	0.656154	0.0735705	3.27893	2.71979	3.54669	4.00008	3.93007	4.03329	3.32609	3.64205	3.62191	3.16554	3.51428	3.56623
RIDA	0.301865	0.829932	0.268936	0.0811824	-5.36624	-5.57913	-5.63911	-0.933023	-0.787767	-0.613065	-1.44068	-1.79458	-1.3866	-5.15604	-5.55307	-5.39856
ANXA7	0.162478	0.700824	0.512875	0.0833307	-5.48372	-3.85162	-5.61114	-5.11301	-5.16297	-3.83314	-5.15813	-5.37486	-5.31718	-3.98982	-5.62527	-4.5652
FAM49B	0.246903	0.789922	0.340218	0.0840008	-5.38618	-3.98372	-4.81617	-1.87558	-0.983598	-1.70288	-2.59146	-2.66	-2.32968	-3.84638	-3.21888	-5.58316
UXS1	0.0735448	0.449414	1.15388	0.0848621	-5.41482	-5.50139	-5.36189	-5.04499	-5.08049	-5.30908	-5.23137	-5.3177	-5.2854	-5.30657	-5.60801	-5.4049
C12orf10	0.254263	0.78996	0.340148	0.0864871	-4.3224	-5.30735	-4.59138	-1.42812	-2.7827	-1.30903	-2.81875	-2.35273	-2.99177	-2.19226	-5.57306	-5.33798
EIF4H	0.223135	0.762426	0.391331	0.0873195	-1.73802	-3.14945	-2.46007	-0.962653	-2.89502	-2.77205	-1.49766	-1.15406	-2.43194	-2.64806	-2.11401	-5.47034
CTSZ	0.195165	0.729419	0.455181	0.0888355	0.949436	0.786972	0.763001	2.63818	3.62039	2.85832	2.3232	1.93997	1.91282	1.52679	1.11678	1.62575
TFPI	0.125453	0.608654	0.716305	0.0898625	1.50588	1.10941	1.99254	1.51324	2.01301	0.947758	1.0551	1.13532	1.37774	1.87369	1.83655	1.05072
HMGA1	0.0708228	0.413376	1.27447	0.0902618	-5.44851	-5.31933	-5.55255	-5.21115	-5.28965	-5.20181	-5.26027	-5.36718	-5.45492	-5.22872	-5.59674	-5.54013
NDRG1	0.15586	0.652249	0.616506	0.0960885	0.0629209	-1.88232	-0.436701	-0.254605	-0.908997	-0.81022	-1.11876	-0.590171	-0.770543	-1.58035	-0.244305	-0.860953
RPL30	0.13856	0.615659	0.699798	0.096964	-0.0992173	-0.0225445	-0.301573	0.812078	-0.0522189	0.780873	0.684165	0.220985	0.0436612	0.245842	-0.430559	-0.478057
FUBP3	0.108651	0.536796	0.897555	0.0975205	-5.37183	-5.39927	-5.5714	-5.23998	-4.51576	-5.27619	-5.16754	-5.21942	-5.22132	-5.30033	-5.62941	-5.4883
EIF5	0.0838091	0.443861	1.17182	0.0982092	-5.52822	-5.29793	-5.64504	-5.20972	-5.08647	-5.30329	-5.28344	-5.37976	-5.38335	-5.29966	-5.66827	-5.55905
FBN1	0.127199	0.577329	0.792534	0.10081	4.48773	4.00183	4.9294	4.17037	3.67693	3.97617	3.95933	3.87546	3.64658	4.46078	4.18994	4.34714
ATP5F1D	0.353483	0.820244	0.285875	0.101052	-0.0943641	-5.55649	-5.36252	-0.284103	-0.499915	0.523522	-0.139288	-0.88343	-1.02192	-5.34457	-0.635226	-5.37034
C9	0.113845	0.538817	0.892134	0.101565	0.566547	0.517265	1.1258	1.32095	0.975616	1.19944	1.04464	0.976927	1.13986	0.427468	0.57336	0.860288
HNRNPM	0.28747	0.780802	0.356972	0.102619	-5.49026	-5.33657	-5.37686	-5.08953	-4.67737	-0.752717	-5.42202	-5.43003	-5.34981	-1.39396	-5.37678	-5.47552
LGALS1	0.20427	0.699428	0.515752	0.105352	6.01303	5.03207	5.95263	7.37382	6.9804	7.41759	7.01901	6.9677	7.03011	5.38703	5.48544	5.65463
UGP2	0.212087	0.70757	0.499055	0.105843	0.0804341	-0.332875	-0.261744	2.02534	0.984519	1.76137	1.31285	1.10565	1.34953	-0.59086	0.061046	-0.253687
IGFBP7	0.17157	0.640742	0.642185	0.11018	5.97833	5.62107	5.57689	6.14168	7.4649	7.09789	5.8915	6.49627	6.64909	5.78897	6.0053	6.0202
KARS	0.271025	0.74186	0.430782	0.116753	-1.27933	-2.6272	-2.37141	0.956098	0.761279	0.534341	0.144044	-0.0727602	-0.380295	-1.37076	-1.21333	-2.75927
LOXL4	0.156804	0.596474	0.745469	0.116892	-5.61691	-5.45531	-5.64756	-5.1403	-3.85281	-5.16756	-5.15235	-5.4166	-5.21611	-5.1828	-5.46877	-5.38465
PEBP1	0.1974	0.658505	0.602734	0.11898	2.11935	1.49623	2.18075	3.32573	3.26092	3.911	3.20643	1.93467	3.10308	2.2996	2.27503	2.29076
HEXA	0.219511	0.68534	0.545108	0.119657	1.41827	1.2781	0.686706	1.0082	1.63041	1.80867	2.31813	2.32909	1.06592	1.0447	-0.889557	0.645013
RAD23A	0.254384	0.718942	0.476053	0.1211	-3.96583	-5.4266	-5.5895	-4.44292	-3.6174	-4.63788	-5.70219	-1.88444	-5.39706	-5.16089	-5.62057	-5.4413
COL1A2	0.120297	0.496708	1.00953	0.121443	6.20039	5.89776	5.50359	5.16263	5.43906	5.60087	5.35213	5.29782	5.37657	5.64087	5.7117	5.70343
CNDP2	0.272789	0.728481	0.457036	0.124675	-1.44155	-2.22168	-0.627269	1.17331	0.5398	0.697044	0.639154	0.891219	0.130066	-2.19704	-1.25257	-1.72791
MARCKSL1	0.208536	0.6585	0.602744	0.125694	-0.642886	-0.518456	0.176083	1.52872	0.705796	0.888334	1.07541	0.596293	0.640372	-0.85778	-0.19084	-0.377081
MDK	0.189092	0.630635	0.665122	0.125769	-0.810497	-0.869795	-0.394685	0.383182	0.475772	1.1871	-0.231059	0.242684	-0.188095	-0.941914	0.21399	-0.25908
RPS15A	0.314444	0.755621	0.404264	0.127119	0.410084	-1.22121	-5.54889	0.500155	-0.193789	-0.334035	-1.39308	-1.89621	-1.22447	-0.356384	-2.01528	-1.38893
SNX12	0.279487	0.728365	0.457267	0.1278	-2.35115	-2.24929	-3.50614	-0.156067	0.0484542	-0.0117841	-0.385474	-0.981902	-1.12306	-3.69555	-2.04096	-1.67594
HIST2H2BE	0.418558	0.807324	0.30878	0.129242	0.951372	-0.203763	0.152991	-5.1297	-5.08101	-5.19871	-5.2984	-5.3826	-5.35828	-1.10679	0.176551	-0.0506481
SPP2	0.132597	0.493605	1.01857	0.135059	-0.0941477	-0.660247	0.0454414	-0.577715	-0.82895	-0.517932	-0.863918	-0.162297	-0.802869	-0.772263	-0.2306	-0.597185
DLD	0.279391	0.707618	0.498957	0.139404	-2.02819	-2.54197	-1.60118	0.236515	0.0539528	0.504171	-0.739348	-0.520722	-1.39238	-1.71521	-3.08415	0.398758
GSS	0.319576	0.73576	0.442694	0.141474	0.247393	-0.32088	-0.586564	1.78016	1.51432	2.12	1.72421	3.20957	1.45349	-0.844874	-1.44192	-1.26352
PSMD9	0.3213	0.736264	0.441705	0.14192	-5.37414	-5.40719	-5.62588	-1.73103	-1.7938	-2.54465	-4.09767	-2.86211	-3.08599	-3.2966	-5.5216	-5.54052
EFEMP1	0.260473	0.685014	0.545795	0.142165	2.5547	2.4129	2.28341	4.87717	1.76374	0.582442	2.17194	1.12972	2.15981	2.36811	2.4667	2.61525
AFP	0.144251	0.497173	1.00818	0.145432	6.91007	6.78665	6.63009	5.67597	6.33663	6.49459	6.43119	6.20397	6.4076	6.65226	5.98317	6.29032
RHOA	0.297946	0.705444	0.503396	0.149985	0.816511	-0.33233	0.147382	1.75412	0.943343	0.944829	0.0618143	1.44918	0.172215	3.21061	-1.51627	-0.891367
PACSIN2	0.103444	0.364655	1.45539	0.150551	-5.55063	-5.35144	-5.49809	-4.95826	-5.10879	-5.41232	-5.39492	-5.35588	-5.28337	-5.34354	-5.61908	-5.5034
VCAM1	0.17934	0.558385	0.840669	0.150765	-0.772619	-0.560547	0.480798	0.434175	0.0204452	0.929446	0.203567	-0.136718	0.0326067	-0.618893	-0.0656498	0.0407476
NIT2	0.267951	0.675545	0.565876	0.151627	-0.623502	-3.37735	-1.52274	-0.693034	0.166071	0.228527	-1.02202	-0.722761	-0.653903	-2.53193	-1.27057	-1.22855
ADRM1	0.257763	0.664952	0.588677	0.151739	-6.49826	-5.55697	-5.63344	-5.1513	-2.47374	-5.35454	-5.40992	-5.31389	-5.39041	-5.26918	-5.4309	-5.40054
GLRX5	0.332832	0.723603	0.466729	0.155342	-2.87918	-5.49744	-5.4887	-2.03919	-5.19554	-5.30757	-5.38538	-5.4035	-5.4323	-5.37006	-5.41758	-1.3958
FASN	0.347817	0.732567	0.448968	0.156159	-3.16559	-1.52489	-5.63783	-1.84505	-1.48388	-2.81601	-1.69161	-2.17078	-1.64344	-2.15542	-5.5212	-5.37771
COPZ1	0.423645	0.774333	0.368974	0.156314	-5.46825	-5.34841	-5.58762	0.0362188	-1.44068	-0.355613	-1.51803	-1.13182	-1.60405	-5.3107	-5.61673	-5.52491
COPS2	0.273376	0.670702	0.576256	0.157535	-5.61718	-5.35981	-5.53864	-2.26702	-4.2278	-4.59774	-5.22816	-3.6858	-3.9376	-5.30218	-5.52944	-5.56526
MYH9	0.203247	0.584002	0.775954	0.15771	3.66201	4.55327	3.62176	3.43687	3.47798	3.36568	2.72439	2.47506	4.2921	4.23159	3.67757	3.49737
RAB14	0.242268	0.633815	0.657865	0.15938	-2.1082	-2.93272	-2.68363	-0.186139	-1.04503	-0.732301	-1.62402	-1.21753	-1.82407	-2.16121	-2.24502	-2.06979
CXCL1	0.180781	0.54181	0.884141	0.159836	4.17953	3.80909	4.10824	4.32084	5.18222	4.86307	3.83292	5.11205	4.41564	4.09593	4.02824	3.89353
FGG	0.330503	0.71225	0.489544	0.161796	0.0383481	0.41511	-0.865088	-3.7189	-3.68064	-3.72606	-1.84486	-1.89277	-1.63777	-2.11927	-3.14132	-2.88425
PPIA	0.30076	0.688436	0.538605	0.161991	4.31993	4.29887	5.23859	7.05922	6.87172	7.31189	6.70723	6.6327	6.18892	5.05041	4.58019	4.13621
DUSP3	0.429401	0.768901	0.379131	0.162799	-5.34841	-5.30338	-1.92815	-0.422825	-0.69181	0.524654	-0.629693	-0.701923	-0.613065	-2.82017	-5.52901	-5.45247
PURA	0.106112	0.343456	1.5418	0.163604	-5.38544	-5.32982	-5.51029	-4.94959	-5.30634	-5.18148	-5.22075	-5.2458	-5.24249	-5.40258	-5.57374	-5.61428
PXDN	0.169155	0.510999	0.968606	0.163844	2.89915	2.34552	2.9313	2.99536	3.72915	3.11986	2.72217	2.18519	2.61323	3.35111	3.06291	3.07079
PSMD5	0.396566	0.75091	0.413289	0.163896	-5.62417	-5.44484	-5.42517	-0.639996	-2.15623	-1.05303	-2.19482	-1.88661	-2.38568	-5.13522	-5.65251	-5.46799
SVEP1	0.108187	0.348508	1.52074	0.164524	-5.57643	-5.46433	-5.41975	-4.97282	-5.08926	-5.2187	-5.27428	-5.30013	-5.43238	-5.30815	-5.57788	-5.4976
ALDH1A3	0.214043	0.585357	0.772612	0.165372	2.14504	3.52913	2.23804	3.22084	2.22911	2.97497	1.84558	2.07173	1.94496	3.50498	3.27714	2.40849
TGFBR3	0.100141	0.31124	1.6839	0.168627	-5.48942	-5.3733	-5.36756	-5.01079	-5.32606	-5.13635	-5.38891	-5.36242	-5.34332	-5.14299	-5.57435	-5.49233
SEPTIN11	0.365513	0.723865	0.466207	0.170405	-3.32765	-5.50663	-3.93266	-1.73943	-1.8219	-1.4573	-1.69759	-2.42775	-1.21597	-3.5781	-5.57801	-5.48122
CSRP1	0.31643	0.686308	0.543073	0.171844	1.43808	1.36125	0.983329	3.24831	4.74762	3.71797	2.8089	3.18556	2.80271	2.93714	1.02244	0.841223
LCN1	0.44639	0.765324	0.385857	0.172243	1.2203	-5.55867	-2.63223	-2.88375	-2.23373	-2.84853	-1.41743	-5.15745	-5.25744	1.41459	-1.68622	-5.51099
FSTL1	0.232443	0.59522	0.748505	0.173985	4.61097	4.58015	5.07308	5.6618	5.84325	6.39089	5.90679	5.60747	5.80239	4.81867	4.18219	4.44797
PAIP1	0.339944	0.700397	0.513756	0.174648	-5.42042	-5.4646	-1.54942	-3.62481	-3.2816	-4.92343	-2.46795	-2.65683	-4.71556	-5.39977	-5.56607	-5.49777
USP14	0.336568	0.697216	0.520322	0.175124	-1.83815	-2.16671	-1.65444	0.84827	0.853893	0.355612	0.288882	0.650532	0.153822	-1.83015	-1.98307	-2.90094
PGLS	0.253023	0.615215	0.700838	0.177328	0.17521	-0.382672	0.315522	1.45077	1.54715	1.46161	1.17993	1.11957	1.17631	0.588058	-0.932766	-0.0816548
DNAJC8	0.404756	0.736132	0.441965	0.178888	0.396464	-5.28249	-5.58622	-5.19858	-5.08179	-5.31603	-5.30896	-5.32274	-5.33839	-1.3973	-5.62146	-5.50833
FTH1	0.275265	0.631704	0.66268	0.182413	0.632683	-0.270546	-0.378647	0.839969	0.911719	1.32789	-0.995009	1.91063	1.28207	-0.415687	0.369997	-0.740529
SPTAN1	0.399447	0.7259	0.462156	0.184607	-1.6154	-1.6856	3.58054	1.55218	0.585764	0.883179	1.48768	2.19444	1.67285	-1.13075	-1.2555	-2.06475
PSMA6	0.203127	0.527068	0.92394	0.187677	-0.0454996	-0.762145	0.0220671	0.683834	-0.392244	0.47027	-0.48871	-1.17419	0.207901	0.194545	0.0960552	-0.0780871
MYL6	0.25032	0.590193	0.760741	0.190429	3.31532	2.7956	3.27457	4.36765	4.69566	4.79535	4.69813	3.88925	4.00631	3.30258	2.93149	2.91449
DNPH1	0.376663	0.703116	0.508165	0.191407	-1.39549	-5.54299	-1.96572	-1.54627	-0.0516451	-1.76259	-1.22014	-5.29668	-1.97568	-1.82499	-1.83107	-2.37612
FBLN5	0.402125	0.717623	0.478702	0.192498	-2.20812	-5.40714	-5.38698	-0.906541	-1.08566	-1.00691	-1.58159	-5.19093	-3.7416	-2.46731	-1.38317	-4.0495
FARSB	0.307788	0.646867	0.62846	0.193432	-5.39609	-5.43008	-5.5421	-2.68593	-2.85976	-4.21187	-3.49957	-4.37929	-3.81336	-5.27459	-5.4894	-5.51635
RPS19	0.281656	0.62104	0.687242	0.193566	0.106619	-0.453629	-0.664953	1.45654	1.5662	1.37595	0.432545	1.14103	1.35587	-1.02363	-0.0767937	-0.132241
CLTC	0.336138	0.669043	0.57983	0.194903	3.04454	3.47275	1.13349	-0.126485	-0.446905	0.278061	1.0523	0.524258	0.418448	2.41102	0.720505	0.212079
SEC14L2	0.417047	0.723293	0.467348	0.194906	-2.05409	2.17813	-2.23666	1.71007	1.2029	2.47888	0.626588	1.09427	1.01203	2.26758	-2.01174	-2.21178
PGAM1	0.231241	0.55519	0.848946	0.196311	3.48639	3.4739	3.59904	4.83764	5.09999	5.26353	4.36491	4.20811	4.34357	3.90419	3.93265	3.6196
EDIL3	0.189933	0.487204	1.0374	0.197037	5.35404	5.39296	4.84182	4.53231	4.13124	4.73242	4.35144	4.13061	4.41941	5.30579	4.82298	4.81497
TPI1	0.251377	0.580385	0.784917	0.19731	4.64093	4.39832	4.69619	5.22483	6.21126	6.43577	5.35571	5.49486	5.71899	5.0413	4.31999	4.1682
AP2A2	0.290743	0.620297	0.688968	0.200312	-2.09678	-1.61585	-2.20648	-0.88364	-1.03233	-1.06934	-0.971857	-0.758275	-1.36054	-0.829997	-3.33177	-3.39644
ATRN	0.451305	0.734705	0.444763	0.200724	-0.657198	-1.9241	-3.85952	-1.89299	-5.23628	-1.62243	-5.44504	-5.32208	-5.43133	-0.480135	-0.0831314	-1.13863
MMP2	0.211136	0.515736	0.955296	0.201697	5.37504	4.76756	5.31306	4.14147	4.7239	4.04169	4.42725	3.89052	4.23451	5.12272	5.18231	4.23861
ANXA2	0.20389	0.495923	1.01181	0.206298	5.01307	5.14044	4.29824	4.99568	4.23639	4.35453	5.01163	4.92032	4.71994	4.65032	3.77349	3.73933
CST1	0.106468	0.258165	1.95364	0.208	-5.36016	-5.38076	-5.35425	-5.04886	-5.15519	-5.37291	-5.35719	-5.23058	-5.23853	-5.30696	-5.60986	-5.56781
PIN4	0.451599	0.726312	0.461338	0.20834	-5.58354	-5.29456	-1.11755	-2.44031	-1.0981	-1.8461	-1.11783	-5.34375	-0.8306	-1.86755	-5.58751	-5.34254
PLA2G15	0.403393	0.698502	0.517664	0.208822	-5.3421	-5.31375	-2.96884	-2.49164	-1.58786	-2.54553	-1.05305	-2.1103	-5.37809	-5.25105	-5.53063	-3.34697
CHID1	0.243666	0.548639	0.866071	0.211032	1.18762	0.529351	1.27955	1.90034	1.25516	2.85843	1.09628	1.30059	1.5961	0.27616	1.52772	1.7516
MGAT5	0.329273	0.639106	0.645873	0.212669	-2.13821	-5.40253	-5.54356	-5.0935	-3.9529	-5.36767	-5.26658	-5.20163	-5.24619	-2.88227	-5.39944	-5.47789
RTRAF	0.423415	0.703924	0.506508	0.214463	-0.816122	-0.937804	-2.11199	-0.812952	-5.20344	-1.88969	-1.86263	-3.73218	-3.1936	-5.23105	-0.0804068	-0.212613
JUP	0.392426	0.684243	0.547419	0.214821	-1.86536	-5.38439	-0.845432	-5.04173	-2.74795	-4.18461	-3.66175	-2.43102	-3.18174	-2.31288	-5.45582	-5.3808
TNFAIP3	0.222429	0.511755	0.966474	0.214972	-5.53825	-5.39612	-5.55888	-5.19967	-3.6991	-5.25944	-4.76137	-5.25416	-5.85775	-5.24392	-5.41318	-5.45564
HPRT1	0.251987	0.551294	0.859106	0.216483	-0.773222	-0.862892	-1.29869	0.703554	0.358095	0.227597	0.0180488	-0.20213	-0.166088	-0.256883	-1.28019	-1.27024
DLG1	0.393385	0.680243	0.555878	0.218674	-4.93049	-5.55167	-5.44796	-2.13762	-2.56951	-2.06107	-2.58096	-3.58002	-2.39163	-5.36682	-5.52065	-5.61855
NCAPD2	0.412749	0.690649	0.533975	0.220398	-5.35534	-1.39189	-2.5887	-5.22512	-5.29222	-5.19498	-5.33971	-5.17991	-5.35584	-5.12686	-5.50644	-1.01598
ADAM10	0.189515	0.44453	1.16965	0.221666	1.32407	0.431705	1.48254	0.940801	1.5523	1.17573	1.26135	0.944621	1.05363	0.160055	1.12444	1.22597
GFPT1	0.450328	0.709055	0.496031	0.223377	-2.95792	-5.366	-5.48678	-1.31636	-1.34769	-1.77316	-1.05743	-2.05963	-1.62679	-5.39169	-5.46432	-5.35002
SPON1	0.305825	0.602587	0.730757	0.223484	-1.80132	-1.05349	-2.7476	-2.05998	-1.58658	-2.19649	-1.93388	-2.16488	-4.01183	-0.162367	-2.72709	-2.28036
TLN1	0.297762	0.589349	0.762806	0.227134	1.75268	0.611522	0.903565	3.10051	2.93644	3.11997	2.27411	2.33874	2.27461	1.6378	0.977061	1.13579
RPS13	0.356648	0.641413	0.640675	0.228496	-4.49937	-5.48158	-3.71156	-3.37669	-3.14728	-4.27928	-5.17091	-5.27986	-5.26728	-4.089	-5.46543	-1.36317
NOMO2	0.411306	0.679282	0.557917	0.229475	-5.37383	-5.49078	-4.41772	-1.10448	-2.7923	-3.01527	-4.73047	-1.22032	-4.38203	-3.29433	-5.54554	-5.48953
HNRNPA1	0.299927	0.588373	0.765197	0.229503	1.33477	1.15441	1.37879	0.554592	-0.648257	0.280154	-0.803775	-0.688477	-0.142621	1.62911	1.09142	1.16923
NUTF2	0.303553	0.591956	0.756438	0.229619	-0.107176	-0.773231	0.339417	1.2676	2.01655	1.91298	0.880055	1.11611	1.26693	-0.357517	-0.174527	0.103767
SCYL2	0.368413	0.647108	0.627923	0.231335	4.34437	7.11171	4.37658	6.05189	2.57353	3.59785	3.67058	4.34199	4.39035	6.05801	3.42066	3.96386
PTPRJ	0.461294	0.700961	0.512594	0.236457	-1.56743	-0.711544	-1.58661	-1.24861	-5.13747	-1.29906	-5.41122	-5.37661	-0.711535	-0.508555	-0.828493	-1.48207
CPN1	0.350267	0.62488	0.678349	0.237604	-0.0887304	1.196	2.09116	-0.315708	3.03951	1.75329	1.39475	1.46577	2.50643	0.809586	-0.287324	-0.315297
CRELD2	0.429021	0.680878	0.554531	0.237906	-5.57884	-5.12272	-4.65775	-2.44308	-1.40868	-1.84141	-2.81875	-2.16749	-2.24855	-5.3821	-5.49315	-5.51655
GPI	0.225264	0.469628	1.09041	0.24563	2.60661	2.2451	2.4731	3.30229	4.0052	3.4633	2.82606	2.6531	3.11259	2.93365	2.73436	2.48425
APOB	0.303238	0.562333	0.830502	0.25184	0.0311414	0.0752005	-1.21018	-1.84596	-2.45253	-2.0435	-1.10817	-2.30369	-2.02504	-0.838331	-1.807	-1.18303
UBLCP1	0.255418	0.495961	1.0117	0.258407	-5.52321	-5.4631	-5.48114	-3.43009	-5.19926	-5.38368	-5.0493	-5.46644	-4.96406	-5.28338	-5.66857	-5.58122
NEGR1	0.372012	0.611961	0.708488	0.263566	-2.88825	-1.79085	-2.8608	-5.00632	-1.39583	-3.46394	-2.1926	-2.76306	-3.26623	-2.81021	-3.05327	-5.5527
RAB11B	0.28494	0.52352	0.933682	0.266043	1.011	0.252498	1.98366	2.19095	1.62437	2.68978	1.9512	1.6125	1.98938	0.751672	0.935407	0.802441
PSAP	0.203973	0.401704	1.3158	0.268387	3.15417	3.223	2.83561	2.74987	3.76692	3.14659	2.38843	2.58317	2.69879	3.48166	3.27358	3.22669
LTBP1	0.417727	0.63756	0.649368	0.271258	5.20863	5.77833	7.9965	7.14571	7.28447	7.3301	7.54037	8.49365	7.90117	4.35304	4.85003	5.09912
TINAGL1	0.226715	0.4344	1.2029	0.272716	0.295231	-0.973677	-0.615302	0.346984	-0.0820741	0.0120764	0.0660017	-1.14021	-0.562968	-0.0635393	-0.47536	-0.20098
GNPDA2	0.585003	0.723795	0.466347	0.272815	-1.22897	-5.5759	-5.41096	0.165003	-0.0887605	-0.584321	0.301721	-0.368193	-0.10466	-5.16068	-5.5363	-5.36581
RPS6	0.4268	0.640434	0.642879	0.27438	-1.53792	-2.93638	-3.2806	-1.09669	-1.16478	-2.34762	-0.000800164	-2.13426	-5.455	-1.08456	-2.50738	-3.74279
BAMBI	0.529281	0.692541	0.530028	0.280534	-1.59019	-0.887134	-5.42935	-4.94899	-5.25909	-5.13964	-5.26555	-5.17251	-5.45485	0.536321	-5.51665	-5.55685
EFHD2	0.293934	0.510063	0.971253	0.285484	0.523324	0.14608	0.214764	0.742381	1.4381	0.938306	0.596728	0.807384	0.841829	-1.49219	0.888746	0.596856
TSTA3	0.561711	0.703053	0.508294	0.285514	-5.61532	-5.35393	-5.56969	-0.846948	-0.377695	-0.115077	-1.67353	-2.00761	-1.20525	-5.13535	-5.63348	-5.59371
ATXN10	0.775096	0.77427	0.369091	0.286081	6.0179	6.06203	6.19527	4.3925	-5.30642	2.82108	-1.06879	-5.25432	4.82972	5.51795	5.48466	6.02257
TNC	0.241103	0.43723	1.19353	0.287765	3.77669	3.46491	3.71145	2.6586	3.09334	3.07321	2.86106	2.32172	2.54426	3.18373	3.67289	3.74793
CLIC1	0.391485	0.598851	0.739731	0.289594	1.99241	1.27826	1.93099	3.56462	5.56368	4.07551	3.10685	3.2484	3.17498	2.65161	2.04265	1.83207
DDAH1	0.46801	0.647659	0.626695	0.293299	-2.19016	-5.50584	-2.29597	-1.80247	-1.57328	-1.59649	-1.19043	-2.05713	-1.712	-5.18395	-2.04477	-5.58398
ALCAM	0.369502	0.569158	0.813099	0.300442	2.88729	-0.214224	0.443596	-0.797839	-0.335439	-0.875126	0.136811	0.625199	-0.19118	-0.969516	-0.546536	-0.163533
VWA1	0.12832	0.19577	2.35277	0.301908	-5.62956	-5.30647	-5.37136	-5.03075	-5.14854	-5.28871	-5.41313	-5.41381	-5.46182	-5.2914	-5.48111	-5.48404
CAP2	0.533216	0.673503	0.570244	0.304063	-5.40398	-5.4544	-5.44705	-1.30411	-0.455634	-1.57244	-2.06496	-1.92762	-2.51065	-5.24887	-5.55479	-5.53001
FBLN2	0.443369	0.62165	0.685827	0.304074	-0.597412	-5.42434	-2.28529	-0.544555	-0.352491	-1.35819	-1.78636	-2.08844	-1.13125	-3.59109	-2.54007	-2.08528
KRT6B	0.448259	0.622577	0.683677	0.306464	-0.883138	-0.200057	-0.0386496	-1.9095	-1.02221	-2.65416	-1.07365	-1.08861	-5.2672	-0.0857759	-1.54039	-0.341646
A4GALT	0.112063	0.148087	2.75549	0.308788	-5.43949	-5.32293	-5.41009	-5.05758	-5.10741	-5.22003	-5.38009	-5.3222	-5.38495	-5.30546	-5.43247	-5.40473
CTNND1	0.273331	0.456842	1.13023	0.308928	-5.45968	-5.56328	-5.44082	-5.23826	-3.41258	-5.13901	-5.17143	-5.14284	-5.31773	-5.13732	-5.57179	-5.55252
TUBB2A	0.61798	0.706373	0.501498	0.309915	-5.63859	-5.46572	-5.58391	-0.0212612	0.345984	0.332017	-1.20055	-1.28423	-1.19865	-5.34732	-5.37528	-5.33331
AP3B1	0.32691	0.515042	0.957237	0.31293	-5.63649	-5.55564	-5.5927	-5.21369	-2.71403	-5.33299	-5.2156	-5.31312	-5.21267	-5.19385	-5.53082	-5.54095
GNPNAT1	0.474897	0.632256	0.661418	0.314106	-5.35039	-5.56671	-3.95586	-1.35006	-1.63948	-1.99219	-2.58101	-2.76304	-2.97736	-3.29776	-5.5955	-5.48942
ADAM19	0.358582	0.544148	0.877928	0.314809	-0.918401	-0.817635	-2.69819	-3.27821	-0.496524	-1.22463	-2.2915	-2.83668	-2.75431	-1.53944	-1.21034	-0.9528
ANXA1	0.157076	0.248858	2.0066	0.315189	3.52226	3.31859	3.15372	3.41202	3.26303	3.28378	3.37167	3.3374	3.02648	3.50064	3.00663	2.76814
HDLBP	0.401458	0.570808	0.808924	0.324749	-0.242183	-0.459339	-1.06059	-0.941284	-1.80887	-0.955473	0.035917	-1.69569	-1.46521	0.949458	-2.5421	-3.15886
ACTN1	0.381816	0.554313	0.851228	0.325012	2.50402	2.17047	2.44949	4.75738	4.22854	4.52636	3.91469	3.81328	3.99864	2.6374	1.99626	1.9851
CDH11	0.601373	0.68243	0.551248	0.331506	-2.19541	3.46846	-1.40763	3.162	2.42102	-1.12965	3.22285	2.98212	-0.704078	-2.0852	-1.8727	-0.832429
SWAP70	0.331201	0.499274	1.0021	0.331895	0.399854	1.39722	-0.0247859	-0.945076	-0.941292	-0.614697	-0.947962	-1.35527	-0.705928	0.640958	-0.11459	-0.23319
LAMB1	0.411043	0.566572	0.819668	0.336919	3.78694	3.30373	2.93926	1.95247	0.496214	1.74162	1.24081	0.617556	0.824694	3.33141	2.83418	2.90532
OSBP	0.377037	0.537304	0.896189	0.337896	-5.49991	-5.32504	-5.60956	-3.56907	-3.70489	-3.68727	-5.19345	-5.39579	-2.82986	-5.39191	-5.48941	-5.35753
PRKCSH	0.355421	0.515525	0.955886	0.339742	2.13476	-0.252597	0.467227	2.86475	2.30025	1.6845	1.09645	1.56098	1.31301	0.903628	1.66721	0.525068
MOB1B	0.52283	0.637324	0.649902	0.339788	-3.10165	-2.9936	-5.52616	-0.528643	-0.673374	-0.385693	-1.37318	-1.85027	-1.27602	-2.66928	-5.59794	-3.57942
PFAS	0.499755	0.62211	0.684758	0.342211	-2.03177	-2.4314	-5.61729	-3.12929	-1.9718	-5.30209	-3.3718	-2.26589	-1.55654	-5.29645	-5.3842	-5.60729
LASP1	0.352397	0.506925	0.980155	0.345404	0.567197	0.793422	0.746396	2.15246	2.42341	2.38683	1.40368	2.14423	2.1581	0.746819	0.34057	0.161941
YWHAB	0.309652	0.460687	1.11814	0.346235	2.67406	2.78824	2.66311	3.98692	3.92789	4.18249	3.54879	3.54615	3.78612	2.58062	2.7953	2.10782
LONP1	0.503139	0.618694	0.692703	0.348526	-0.498337	-0.160895	-5.42007	-1.00981	-0.992538	-1.59837	-3.58774	-0.952305	-1.67381	-0.110181	-3.17688	-3.19793
RNH1	0.303767	0.447157	1.16115	0.352718	1.54591	1.57233	1.43404	2.14579	1.4691	2.57455	2.36484	2.19816	2.08507	0.694269	0.872674	0.704118
PABPC4	0.491164	0.604576	0.726005	0.356587	-5.40579	-5.4414	-5.57244	-2.18564	-2.13105	-2.13675	-3.70388	-2.62269	-3.13473	-5.24764	-5.50157	-5.60953
CTTN	0.397455	0.535556	0.900891	0.358063	0.141252	0.235225	-0.14309	1.75827	3.15246	2.30401	0.972768	0.580951	1.90357	0.504157	1.04835	0.0536141
PROCR	0.273566	0.403614	1.30895	0.358084	2.38011	2.09043	2.22365	2.16801	0.833048	1.88696	1.63366	2.03504	0.839758	1.56678	2.38161	1.48397
AEBP1	0.463761	0.584942	0.773634	0.358781	1.59474	0.117869	2.08084	-1.3618	0.564948	-0.974118	-1.9935	-1.39642	-0.743143	1.77262	0.556348	1.04401
RBP1	0.694304	0.694315	0.526338	0.365438	-5.46424	-5.3897	-5.60056	0.462895	0.816309	0.442739	-0.775916	-0.626964	-1.03718	-5.38763	-5.52861	-5.54208
EHD2	0.548192	0.628159	0.670798	0.367727	-5.51891	-5.57705	-3.73553	-1.73858	-0.806435	-2.78094	-2.37782	-1.37487	-3.19321	-5.35956	-5.53565	-5.60549
UBQLN2	0.52496	0.614382	0.702792	0.368938	-5.62558	-5.30753	-5.58842	-2.24515	-1.64313	-2.77193	-5.38362	-2.30391	-2.21166	-5.40742	-5.44855	-5.57635
PPIF	0.597636	0.645508	0.631492	0.377402	-5.64024	-5.33515	-5.43604	-1.16938	0.12261	-1.68593	-5.37122	-5.21937	-2.4453	-2.04441	-2.27362	-5.37601
FLNB	0.330785	0.45316	1.14191	0.377726	1.54014	1.63087	2.16345	2.88934	2.83788	3.471	2.23515	2.65976	2.71464	2.15456	0.797396	1.98646
FKBP1A	0.259454	0.363609	1.45954	0.378683	2.00908	1.61135	1.83547	2.62316	2.63174	2.82557	2.23484	2.24019	2.64085	1.51382	1.65729	1.69265
GIT1	0.379852	0.491967	1.02337	0.388728	0.225091	-0.79203	-0.301651	-0.817832	0.674541	0.294616	-1.01373	-1.84793	-1.63107	0.54169	0.291908	0.662754
CCL26	0.535438	0.604397	0.726432	0.388959	-5.61091	-5.28975	-5.45272	-2.49578	-2.0417	-2.01943	-1.98751	-5.38289	-2.45536	-5.17688	-5.61006	-5.51023
FKBP9	0.46308	0.557834	0.842092	0.389956	1.03705	-0.262652	-0.508597	1.22633	1.27127	1.23635	1.65716	1.23244	1.12109	-2.8574	-0.315037	0.38302
PPA1	0.308504	0.416361	1.26409	0.389978	-0.188968	-0.593624	-0.637921	-0.17013	0.153222	0.857135	0.00368835	0.836606	-0.771129	-0.689825	-0.949425	-0.861228
ADSS	0.712338	0.682819	0.550425	0.392088	-5.5767	-5.55024	-5.39127	0.168749	1.5833	1.30183	-2.07297	-1.51479	-1.24305	-1.95157	-5.58303	-5.37296
LY96	0.277334	0.372453	1.42487	0.395164	-5.53123	-5.5023	-5.3549	-3.74942	-5.27819	-5.15747	-5.24938	-5.37565	-5.27031	-5.11882	-5.64501	-5.57837
BMP2	0.451369	0.54251	0.882279	0.398234	-5.40869	-5.32649	-5.51028	-5.13209	-2.83059	-2.59408	-5.32084	-5.2634	-5.30574	-2.6931	-5.50781	-5.41955
TPM3	0.685663	0.668085	0.581896	0.398984	-3.14239	-5.44744	-1.57304	0.110443	-0.595007	-1.12338	-5.43927	-5.29399	-5.24073	-2.25835	0.989001	1.35853
TF	0.721346	0.680019	0.556353	0.401323	3.3787	3.17409	3.92475	-2.27625	-1.88032	-3.85263	0.749171	1.51758	2.61065	-1.40623	-1.94349	-3.38741
LRRC59	0.480713	0.555678	0.84768	0.407491	-2.54241	-2.74798	-0.800571	-0.114014	-2.49631	-1.0368	-2.45224	0.449092	-1.31028	-2.59055	-2.44235	-4.27603
SIAE	0.459099	0.540367	0.887989	0.407675	3.08518	1.58958	1.0125	-0.738407	-0.689785	-0.114672	0.062162	-0.830542	-0.575096	1.73976	0.340222	0.653291
TFPI2	0.298014	0.387297	1.36849	0.407827	5.0286	4.3145	4.96074	3.59852	4.05654	3.67021	3.74552	3.58729	3.29118	4.22827	4.31162	4.67715
STIP1	0.303229	0.393625	1.3451	0.407874	1.42291	0.0667152	1.57858	2.01422	1.91262	1.83136	1.45832	1.62855	1.44321	0.871275	0.95723	0.648464
FAM177A1	0.365752	0.461393	1.11593	0.408155	-5.56368	-5.51007	-5.37741	-5.21314	-2.68198	-5.34794	-5.34223	-5.31787	-5.19569	-5.11179	-5.45199	-5.46915
PSMC3	0.432841	0.518077	0.948762	0.410663	-5.43963	-5.36373	-5.48554	-3.26574	-2.36514	-3.48467	-3.95017	-4.32261	-3.68178	-5.34225	-5.37372	-5.33097
FUCA1	0.486132	0.556208	0.846305	0.411415	-5.03423	-3.6902	-4.33047	-2.05097	-2.86226	-2.60291	-2.57506	-2.33066	-2.49479	-5.26161	-5.42045	-5.40526
GC	0.328226	0.41871	1.25598	0.412245	5.94643	7.43174	7.38513	5.56855	7.27071	6.11647	6.65836	5.69172	6.00684	6.84954	6.42517	6.11805
EIF3I	0.549445	0.593355	0.753032	0.41375	-1.40574	-5.35097	-2.63418	-0.406603	-1.12337	0.138353	-1.70019	-1.97452	-1.57828	-5.19399	-2.06895	-1.56325
COL2A1	0.514733	0.572639	0.804302	0.414001	-1.58508	-0.941073	-0.616974	-0.72054	-1.2835	-0.966365	0.0924637	0.164795	-0.771829	-5.37519	-1.17477	-2.13741
SLC3A2	0.489906	0.556451	0.845674	0.414301	-1.71079	-5.28528	-2.40065	-0.976219	-2.04726	-1.79126	-1.94205	-1.9544	-2.48473	-5.35439	-2.59859	-2.81673
CORO1C	0.265541	0.338	1.5649	0.415546	3.5253	2.78392	3.76227	2.7875	3.18336	3.05359	2.98921	2.5198	2.66787	2.32195	3.38373	3.62015
PGD	0.377543	0.465836	1.1021	0.416092	2.18327	1.5954	0.980139	2.93803	3.48903	2.75687	2.5278	2.50948	2.69506	2.00849	1.05295	0.8837
TUBB4A	0.677832	0.653047	0.61474	0.416691	-5.59213	-5.43245	-2.4084	0.340557	-1.72395	-0.121636	-1.58776	-1.15193	-0.0124354	-5.40458	-5.48999	-5.35831
ADAMTSL2	0.679648	0.65183	0.617433	0.419637	-1.2342	-1.61886	-2.25958	-5.23688	-0.958548	-5.41282	-5.14772	-5.19523	-5.43945	-0.21759	-5.61831	0.819506
SET	0.510307	0.563215	0.828243	0.422658	-5.57803	-1.85022	-3.4213	-3.26558	-3.5008	-5.38269	-2.18107	-5.30969	-5.39428	-5.14137	-5.48348	-2.55058
CXCL8	0.314615	0.393786	1.34452	0.423005	7.32012	7.56752	6.44455	5.88063	6.84334	6.60051	5.70681	6.02029	6.05676	7.19533	6.77745	7.01233
PLG	0.286583	0.356782	1.48688	0.426116	3.3835	3.85431	3.97471	3.00525	3.0848	2.37402	2.57252	2.60758	2.77073	3.62004	3.23644	3.1498
LTBP3	0.267445	0.331134	1.59451	0.426444	-0.432242	-1.0663	-0.696781	-1.24958	-0.98105	-1.42491	-1.38581	-1.96043	-1.50364	-1.32454	-0.504096	-0.777017
KHDRBS1	0.370756	0.448785	1.1559	0.428558	-5.50623	-5.57542	-5.50595	-5.08104	-2.72585	-5.23023	-5.30827	-5.1425	-5.18511	-5.2954	-5.42993	-5.48804
CAPN1	0.711045	0.657826	0.604222	0.429629	-1.31113	-2.53575	-3.08648	1.05426	0.348223	0.841963	1.21367	1.39468	1.03659	-1.43595	-5.63207	-5.53212
HSPD1	0.481843	0.538788	0.892211	0.429906	-0.382516	-0.312006	-0.654048	1.90598	2.37977	2.04918	1.41782	1.19382	1.53643	-0.472376	-0.241148	-1.33923
EIF3A	0.416721	0.489008	1.03207	0.430085	-6.23508	-5.76468	-4.17043	-3.17404	-3.77919	-5.23555	-5.43622	-5.31675	-5.4319	-3.64776	-5.50851	-5.51815
PTBP1	0.566569	0.585912	0.771245	0.436963	-2.67729	-2.23748	-1.7239	0.126496	0.378475	0.0987139	-0.45129	-0.282123	0.0631985	-2.46628	-0.971177	-5.32674
TRNT1	0.652572	0.628358	0.670342	0.437447	-5.62959	-5.30399	-5.5458	-0.737838	-1.14667	-0.603166	-2.53849	-2.74357	-1.16762	-5.30638	-5.62449	-5.50195
IL6	0.543925	0.570745	0.809083	0.44008	2.36458	1.7988	1.41477	5.08972	5.44453	5.23418	3.93946	4.12434	4.27382	1.39207	2.28602	2.06734
COL4A5	0.338393	0.405381	1.30265	0.440807	-5.64095	-5.5801	-5.49158	-5.15296	-3.26872	-5.33527	-5.41782	-5.25662	-5.26486	-5.38253	-5.66568	-5.51241
NANS	0.605962	0.602089	0.731952	0.443535	-0.521609	-2.22769	-5.43889	-0.488626	-0.642716	-0.755945	-2.45511	-1.8278	-2.22348	0.730877	-2.57465	-5.36108
TUBB6	0.54957	0.571493	0.807192	0.443608	-0.614403	-0.565723	-1.91309	0.465154	-0.332371	0.136684	0.0886512	0.307554	0.473515	0.097979	-2.33338	-4.75549
IGFBP6	0.291743	0.347849	1.52347	0.444461	1.93429	2.06743	2.28303	3.18488	3.46756	3.27354	2.18156	2.60199	2.39173	2.52406	2.43248	2.32845
UBR4	0.516239	0.547727	0.868471	0.448339	-5.629	-5.38984	-5.35421	-4.99502	-2.67519	-2.015	-5.32296	-2.24765	-5.44142	-5.35551	-5.3818	-5.40633
RPL38	0.519186	0.549317	0.86429	0.448727	-1.6565	-2.35143	-2.50435	-0.166582	-1.34096	-1.27901	-0.784403	-0.740026	-1.16183	-1.60641	-2.56581	-5.55546
ENAH	0.621003	0.604582	0.72599	0.450842	-3.77404	-5.31656	-3.9383	-0.552246	-0.847318	-0.340663	-1.42895	-1.7374	-1.82505	-5.31599	-2.59896	-5.58879
PCMT1	0.4137	0.466886	1.09886	0.454597	-0.201355	0.269159	-0.291186	1.74782	2.4085	2.05166	1.00888	1.07605	0.971046	0.390491	0.277127	-0.221197
LIN7C	0.514757	0.535692	0.900523	0.463551	-2.9534	-2.71362	-2.51492	-0.508454	-1.11167	-0.461924	-0.943285	-1.07161	-1.28382	-5.16972	-2.40988	-2.47422
NLN	0.364384	0.412714	1.27679	0.465241	-5.36227	-5.34051	-5.63674	-2.95355	-5.31418	-5.20475	-5.34262	-5.23605	-5.28578	-5.29569	-5.40166	-5.43651
TNPO2	0.59844	0.582867	0.778762	0.466043	-5.57142	-5.51425	-5.52921	-5.04114	-1.58558	-1.53663	-5.3886	-5.26307	-5.18904	-1.41494	-5.57362	-5.5396
ITGAV	0.481087	0.510398	0.970307	0.466802	-2.28733	-1.27226	-1.87364	-1.3775	-1.80072	-1.25199	-0.659352	-0.854007	-0.670177	-3.13804	-2.91872	-4.50966
SEPTIN8	0.392484	0.432758	1.20837	0.474266	-5.55486	-5.44519	-5.49541	-5.16797	-2.67737	-5.36373	-5.15524	-5.24581	-5.326	-5.38257	-5.56022	-5.38958
WDR61	0.56669	0.557194	0.843748	0.478143	-5.47375	-5.49664	-5.51619	-1.47528	-5.36191	-2.17859	-5.37572	-5.20352	-5.27496	-5.17959	-2.25816	-5.61055
APOC3	0.643982	0.597255	0.74358	0.478852	1.17028	0.159334	1.15353	1.05735	0.554598	1.56877	0.294724	1.89848	1.89281	-5.21053	1.32461	1.59988
AKR1C3	0.282819	0.306127	1.7078	0.482999	2.4974	1.77957	2.25225	1.70165	1.71283	1.92148	1.26617	1.28902	1.0672	2.10934	2.313	2.12354
HSPB6	0.269397	0.287653	1.7976	0.484268	-5.61451	-5.57031	-5.36212	-4.27376	-4.57026	-5.14938	-5.44545	-5.35726	-5.27978	-5.2459	-5.37904	-5.44929
NUDT9	0.533227	0.530883	0.913534	0.487121	-5.57984	-5.34519	-5.52169	-3.00138	-1.93393	-3.08032	-5.23375	-2.9282	-3.1646	-5.27197	-5.58386	-5.47934
LGALS3BP	0.330696	0.357703	1.48317	0.490476	4.37043	3.95378	3.3618	3.11051	3.63477	3.30773	3.24222	2.49574	2.56077	4.29875	3.71193	3.44545
HSPE1	0.368384	0.395027	1.33998	0.493626	1.9072	1.45324	1.7399	3.11205	2.69735	3.01611	2.41995	2.44944	2.7108	2.01696	1.08333	1.03507
RPS21	0.450108	0.466308	1.10065	0.49541	-1.35761	-0.393747	1.11169	1.12078	0.904939	1.88323	0.643531	0.56674	1.21591	-0.870999	-0.583157	-0.403383
NID1	0.525562	0.520196	0.942874	0.495539	1.10576	1.78362	1.53402	0.82349	0.162194	1.43601	-0.104774	-0.463929	-2.02746	2.8217	1.58661	1.87957
ECH1	0.594393	0.56073	0.834622	0.496093	-5.46399	-5.31082	-5.50003	-1.84073	-1.41248	-1.46339	-3.4158	-3.33778	-3.20034	-3.55301	-5.6361	-5.41477
AIMP1	0.502211	0.495646	1.01262	0.508548	-1.96228	-2.08296	-0.877878	0.723337	1.29028	0.741012	0.0133521	0.217947	-0.48366	-1.85563	-1.53057	-1.54321
AK1	0.409121	0.42241	1.24328	0.508654	1.01349	1.94531	1.84623	2.42669	2.75693	2.54606	2.60786	1.96573	2.63639	1.37219	1.57702	-0.079197
RPS20	0.477433	0.475918	1.07121	0.511433	-0.279971	-1.52794	-0.730978	0.98837	0.917982	0.803791	0.472734	0.413845	0.672948	-0.471837	-2.01451	-1.76653
FAH	0.377943	0.387595	1.36738	0.516792	-0.483018	-0.476892	-0.940836	0.185633	-0.35741	-0.103031	-0.260955	0.451601	-0.278164	-0.681704	-1.75745	-1.91654
FKBP4	0.424532	0.428011	1.22428	0.519745	0.220823	-1.2356	-0.381481	1.60557	0.253916	1.23431	0.591379	0.286865	0.390191	-0.167515	-0.863858	-1.08671
PVR	0.439356	0.440223	1.18369	0.520064	1.51682	0.566471	0.51566	1.26939	2.09049	2.16508	1.81629	1.79883	1.68864	0.846358	0.366699	-1.02906
KRT2	0.441818	0.440827	1.18171	0.522102	4.21147	3.40214	5.04611	1.95642	2.99764	2.25681	2.49689	3.28061	1.8942	3.70667	3.03241	2.80891
GOSR2	0.430587	0.427951	1.22448	0.527247	-5.58165	-5.51539	-5.57143	-5.19195	-5.30538	-2.46516	-5.32358	-5.25335	-5.39281	-5.35999	-5.43359	-5.45117
SRI	0.429828	0.425915	1.23136	0.529274	-1.0537	-2.26507	-0.739969	-0.923384	0.540294	0.481879	-0.831685	-0.451939	-0.4404	-2.12775	-0.965969	-1.72118
GOT2	0.466372	0.453621	1.14044	0.53187	-0.617364	-1.46338	-0.231569	0.58298	1.56863	1.10572	0.125586	0.368785	0.70322	-1.05824	-0.265891	-1.72668
HSPA1B	0.253477	0.227777	2.1343	0.540996	1.91049	1.66061	2.38553	2.2368	2.37561	2.42489	1.36591	2.00134	2.03024	2.03224	1.62187	2.42146
IGFBP4	0.252706	0.223132	2.16403	0.546864	1.87228	1.59972	1.80826	1.73628	1.69497	1.05258	0.93781	1.2375	1.00031	1.53504	1.73568	1.80152
CNBP	0.373425	0.360251	1.47293	0.550027	-1.12185	-1.63419	-1.53132	-1.06594	0.174623	-0.0124831	-1.13608	-2.0064	-0.474697	-1.67841	-1.3173	-0.818821
GLRX3	0.697683	0.57433	0.800048	0.55818	-4.18309	-2.3629	-1.7378	-0.410437	-0.983771	-0.514587	-0.467242	0.0947367	-0.519108	-2.55197	-5.51169	-5.42341
PPIB	0.380402	0.361363	1.46848	0.558614	4.17281	4.67216	4.28003	5.7402	4.8426	5.73759	5.03636	5.2056	5.08425	3.87127	4.38053	3.58497
SARNP	0.416952	0.394324	1.34255	0.559778	-5.52676	-5.31793	-5.55504	-5.21479	-5.1259	-2.7023	-5.20421	-5.3806	-5.29985	-5.22359	-5.47828	-5.35791
MYDGF	0.315021	0.291005	1.78088	0.561017	3.44908	3.1662	2.6071	2.49307	1.63693	2.39554	2.4852	2.53275	2.17368	2.42348	2.21967	2.02301
IRF3	0.40121	0.378086	1.40321	0.562983	-5.44899	-5.31709	-5.58697	-5.14633	-2.93553	-5.39653	-5.365	-5.23762	-5.28555	-5.24166	-5.66717	-5.44169
GBE1	0.34302	0.318621	1.65008	0.566011	1.60642	2.07554	2.03372	2.70864	2.34939	2.71203	2.22327	2.18442	2.3066	2.48744	1.49249	0.733423
AP3M1	0.562031	0.494436	1.01615	0.571105	-5.38207	-5.57446	-5.41322	-1.4444	-5.15942	-3.4098	-5.387	-5.28306	-5.19996	-2.95907	-5.52728	-5.39918
CNPY3	0.542986	0.481633	1.05399	0.572304	-2.46374	-2.62885	-2.40866	-0.658187	-2.39327	-0.804912	-0.843773	-1.70325	-1.67565	-5.34946	-2.49067	-2.55273
RANBP1	0.546529	0.482815	1.05046	0.574106	-1.64485	-3.68155	-1.59834	0.699877	-0.537094	0.224111	-1.50175	-0.745589	-1.03496	-1.59805	-1.61679	-3.31988
BMP6	0.458109	0.417495	1.26017	0.577296	-5.50748	-5.46033	-5.53967	-4.95725	-2.30866	-5.35661	-5.38164	-5.18474	-5.2734	-5.13241	-5.46436	-5.4421
PDGFD	0.270091	0.224681	2.15405	0.581789	-4.15266	-5.29783	-5.3803	-4.96019	-5.16863	-5.29617	-5.23101	-5.18121	-5.24329	-5.17431	-5.61933	-5.42718
NUDT21	0.67845	0.550312	0.861677	0.584605	-1.18537	-1.49187	-5.60067	-5.15254	-5.24352	-5.35196	-5.36527	-5.19804	-5.26294	-1.20905	-5.52188	-5.53943
KRT1	0.546041	0.472989	1.08012	0.58979	6.63698	5.28678	7.94929	3.79262	4.33128	4.24678	4.23213	4.90815	3.85017	5.77448	5.2403	4.96225
SNRPF	0.619119	0.516604	0.952869	0.589939	-1.87101	-2.1833	-5.52812	-5.11512	-5.10857	-5.38493	-5.40638	-5.37865	-5.24314	-1.78694	-5.55579	-5.53487
ITIH3	0.273555	0.218952	2.19131	0.599445	4.64032	4.59927	4.78298	4.15367	4.62157	3.87691	4.17835	4.12804	3.5941	4.68709	4.42654	4.01927
TNFRSF11B	0.556622	0.471546	1.08453	0.603673	-5.53457	-5.56905	-5.372	-5.09889	-2.98987	-4.85286	-6.34793	-6.8841	-5.41818	-2.55365	-6.04793	-5.50517
HINT1	0.646594	0.521608	0.938961	0.607127	1.32922	-0.0587378	1.23618	1.75089	5.63028	4.87826	1.43769	1.7949	2.32993	2.39355	1.8392	1.09123
PLPBP	0.673814	0.529802	0.916475	0.617534	-5.40386	-5.55756	-2.71816	-1.01518	-0.777442	-0.979247	-3.70821	-1.763	-3.6092	-5.23018	-3.22879	-2.95496
OS9	0.585369	0.481226	1.05521	0.617689	-5.4722	-2.63617	-5.39167	-5.09349	-5.34662	-2.02571	-5.19182	-5.34224	-5.29988	-2.53994	-5.50475	-5.59944
PTK2	0.328587	0.269738	1.89037	0.621151	-5.35922	-5.35377	-5.40733	-5.0062	-3.75592	-5.35594	-5.35151	-5.37763	-5.33991	-5.24204	-5.39375	-5.50504
PITPNB	0.590499	0.480059	1.05872	0.625172	-1.25948	-0.656613	-2.96961	-0.130718	2.10887	-0.886927	-0.0618493	-0.392242	-0.547852	-2.66013	-1.5518	-2.1236
GNB4	0.452723	0.38337	1.38319	0.626203	-5.51437	-5.35445	-5.55831	-2.565	-5.31617	-5.175	-5.35667	-5.36528	-5.37885	-5.23426	-5.50231	-5.36228
SH3KBP1	0.485742	0.407029	1.2968	0.629909	-5.61308	-5.28278	-5.3989	-4.31613	-2.77639	-3.40446	-5.43622	-4.30905	-3.85393	-5.2629	-5.48817	-5.35593
FTL	0.55844	0.45455	1.13749	0.63522	0.734657	-1.44436	-2.32103	-0.518242	0.307344	0.725274	-3.27383	0.0170711	0.123141	-1.11191	-0.637645	-0.983821
NAP1L1	0.603392	0.481975	1.05297	0.635354	-5.63515	-5.41946	-5.60757	-1.60055	-3.59785	-2.19937	-3.67786	-3.81024	-4.15294	-5.21591	-5.4296	-5.39376
RPS2	0.516274	0.423541	1.23943	0.639884	-1.32551	-2.39424	-1.76852	1.05501	-0.007461	0.137427	-0.631352	-1.34617	-0.883999	-0.452798	-2.28229	-1.80432
PRSS1	0.536363	0.436725	1.1952	0.641063	6.87543	6.77695	5.89943	4.10491	5.57089	4.83303	4.38943	3.91914	4.24499	7.07595	5.28227	5.93067
HNRNPK	0.433723	0.347661	1.52425	0.661101	-0.204905	-2.59457	-0.40527	-0.777436	-0.680176	0.165541	-1.33894	-1.08696	-0.730303	-0.829763	-1.2053	-1.9079
ENO3	0.675298	0.50725	0.979232	0.661273	-5.34858	-5.44051	-1.53453	-4.96563	-5.24445	-2.07481	-5.39937	-5.28234	-5.43129	-1.51828	-5.41467	-5.61433
DUT	0.41691	0.326982	1.61272	0.672358	-5.4486	-5.56197	-5.44214	-4.991	-3.11155	-5.27078	-5.36496	-5.17847	-5.40911	-5.25616	-5.51905	-5.59976
PHGDH	0.621743	0.469459	1.09093	0.678278	-5.54223	-5.32997	-2.39272	-1.62955	-3.28573	-3.17808	-5.2925	-2.91144	-3.55477	-5.25505	-2.68895	-5.38603
CSF1	0.469721	0.367221	1.44528	0.678877	0.0868115	-1.09141	-0.119318	-1.50219	-0.376075	-1.76897	-1.38154	-1.45388	-2.74768	-1.28162	-0.895767	0.171008
VCL	0.413404	0.317591	1.65476	0.684085	2.60075	1.55516	2.46544	3.47512	3.50556	3.40739	3.19366	2.69158	2.84284	1.86146	1.9607	1.97875
AFM	0.263138	0.164563	2.60329	0.685024	3.00694	3.71712	3.47837	3.44104	3.20594	2.87325	2.60281	2.90953	3.23542	2.87887	3.42365	3.09356
TKT	0.43996	0.336614	1.57083	0.691103	2.36037	2.98224	3.05972	3.71381	4.90207	3.90606	3.60341	3.1103	3.44165	3.42963	2.55324	2.14628
TFRC	0.47096	0.361367	1.46846	0.691588	-2.51777	-2.12217	-2.09406	-0.274882	-0.502264	-1.32668	-1.12099	-1.80681	-1.30212	-1.69351	-2.68994	-3.05023
UBE2D2	0.724851	0.514019	0.960107	0.695935	-5.46527	-5.30464	-5.44641	-5.01721	-1.07089	-1.65435	-5.27518	-5.35009	-5.1819	-1.40935	-5.58898	-5.50239
ITCH	0.402566	0.301242	1.73101	0.696844	-5.38976	-5.41567	-5.44456	-5.07649	-3.2532	-5.18937	-5.44613	-5.30969	-5.348	-5.12081	-5.49846	-5.46135
CFI	0.289479	0.187582	2.41441	0.698921	0.729329	1.00998	1.58368	1.16956	1.7201	1.05479	0.7629	1.18305	1.43535	0.672432	0.926677	0.550159
RPL15	0.684464	0.489754	1.02987	0.704909	-2.53977	-5.41641	-5.39055	-1.14916	-2.47392	-1.57398	-3.19989	-2.81301	-2.88266	-2.6382	-5.62839	-5.48842
AGFG1	0.457187	0.343202	1.54287	0.705381	-5.4047	-5.40682	-5.40717	-5.03742	-2.72486	-5.29163	-5.22358	-5.13874	-5.42433	-5.33734	-5.50989	-5.38185
CAPZB	0.478197	0.357039	1.48584	0.710527	1.70101	1.16483	1.43555	3.17576	3.29961	3.46755	2.3722	2.17481	2.51241	1.8551	1.44716	1.01344
LPP	0.382651	0.274933	1.86285	0.71282	-3.5094	-5.37192	-5.48916	-5.20693	-5.31607	-5.39004	-5.39595	-5.35726	-5.31642	-5.33045	-5.61796	-5.56139
CCDC124	0.798457	0.537876	0.894654	0.714343	-5.50038	-5.28179	-5.39635	-1.32511	-1.12014	-1.25475	-2.07756	-0.942927	-5.3695	-5.30829	-5.49898	-5.47201
PSAT1	0.828785	0.550084	0.862276	0.714641	-3.59675	-2.36856	-3.51877	0.397995	0.686568	0.583724	-0.242187	0.340618	0.27857	-5.29917	-3.93333	-3.93301
AKR1C2	0.422439	0.305532	1.7106	0.722627	1.01004	0.0997988	1.02889	0.197025	1.26382	-0.0901081	-0.295263	-0.140722	-0.948961	1.08346	0.498833	0.777482
DNASE2	0.592671	0.429462	1.2194	0.722702	-1.39141	-1.31865	-1.01179	-0.980075	0.188643	-0.341103	-0.350357	-0.174059	-0.217012	-4.3675	-1.59121	-1.71029
SNX1	0.68955	0.480962	1.05601	0.728169	-2.54162	-5.36465	-5.59534	-2.26188	-2.22628	-2.16885	-5.43294	-3.07672	-3.31632	-5.18157	-5.6462	-1.64217
RPS5	0.800923	0.528216	0.9208	0.73749	-1.17913	-4.5261	-5.53833	-0.644785	-0.470271	-0.869306	-1.55285	-1.36689	-0.738707	-4.3722	-4.50551	-5.49732
PYGL	0.350096	0.228575	2.12926	0.745446	2.95097	3.40697	3.28545	2.82846	3.27277	2.05598	2.58403	2.16755	2.06746	3.18659	2.67627	3.01813
AMY1A	0.350701	0.228289	2.13107	0.747368	1.92954	2.33032	1.45655	1.09146	0.63132	1.67205	1.30857	1.2569	1.13948	1.41796	1.11196	0.772158
TMEM132A	0.97377	0.583307	0.777673	0.757275	0.665253	0.290723	1.6708	-0.408542	1.08272	-1.28029	2.17966	2.57628	2.57629	0.0709536	-5.65732	-5.56782
TIGAR	0.888062	0.549016	0.865081	0.768246	-5.53781	-1.79254	-1.40763	-0.118189	1.04134	-0.124254	-0.151288	-0.153301	0.0676384	-2.0852	-5.50113	-5.44417
TBCA	0.586057	0.402797	1.31188	0.768834	0.0934177	1.18396	1.48453	3.17827	3.5449	3.24284	1.77843	2.56323	2.37759	1.08212	0.799956	0.610254
DCTN3	0.522842	0.360523	1.47184	0.769539	-5.60663	-5.41289	-5.37108	-2.26791	-5.12288	-5.25015	-5.26241	-5.40029	-5.41347	-5.18483	-5.42117	-5.48642
RPS27L	0.682943	0.457024	1.12966	0.771492	-0.372803	-3.19567	-0.407641	0.778705	0.382356	0.572982	-0.00769886	0.178843	0.3973	-2.90333	-0.848254	-3.15659
LRRN4	0.541489	0.37058	1.43214	0.775488	-0.259518	1.06242	2.19323	-0.106414	3.08201	1.38191	0.557964	0.0588798	0.934529	1.02271	0.299844	1.23078
[truncated: 686 more rows]
