# Supplementary material for: DPP4 inhibition impairs senohemostasis to improve plaque stability in atherosclerotic mice
Source: J Clin Invest. 2023 Jun 15;133(12):e165933. doi: 10.1172/JCI165933 (PMC10266795; doi:10.1172/JCI165933)
Supplement: Supplemental table 4 [file jci-133-165933-s219.xlsx]

## Sheet: Sheet1
Accession	sortID	GenSymbol	Protein names	PW-V6-ID	Core pathway	Pathway	Sub-pathway1	# PSMs	034 53Y - N	033 76Y - N	027 51Y - N	09 56Y - N	06 69Y - N	034 53Y - P	033 76Y - P	027 51Y - P	09 56Y - P	06 69Y - P	ON-Ave	OP-Ave	Ratio ON/OP	t-test (Ratio ON/OP)	log2-Ratio ON/OP	log10-t-test (Ratio(ON/OP)	Call (Ratio ON/OP>1.25, or <0.8, p<0.05)
P23946	654	CMA1	Chymase (EC 3.4.21.39) (Alpha-chymase) (Mast cell protease I)	1808	Extracellular Matrix (ECM)	ECM		29	0.824622	1.0355	0.744498	1.03036	0.797726	1.19372	1.2828	1.05954	0.983723	1.28837	0.886542	1.16163	0.763188	0.0127813	-0.389889	1.89343	1
P27487	664	DPP4	Dipeptidyl peptidase 4 (EC 3.4.14.5) (ADABP) (Adenosine deaminase complexing protein 2) (ADCP-2) (Dipeptidyl peptidase IV) (DPP IV) (T-cell activation antigen CD26) (TP103) (CD antigen CD26) [Cleaved into: Dipeptidyl peptidase 4 membrane form (Dipeptidyl peptidase IV membrane form); Dipeptidyl peptidase 4 soluble form (Dipeptidyl peptidase IV soluble form)]	1830	Extracellular Matrix (ECM)	ECM	Digestive_metabolism	3	0.794117	1.02147	0.927459	0.788039	0.805231	0.990465	1.22113	1.18971	0.956132	1.09551	0.867263	1.09059	0.795224	0.0127555	-0.330568	1.8943	1
Q15661	89	TRYB1	Tryptase alpha/beta-1 (Tryptase-1) (EC 3.4.21.59) (Tryptase I) (Tryptase alpha-1)	1882	Extracellular Matrix (ECM)	ECM		118	0.591405	0.898169	1.04424	1.105	0.769848	0.986432	1.27063	1.451	0.95401	1.65886	0.881733	1.26419	0.697471	0.0479249	-0.519794	1.31944	1
P14207	1193	FOLR2	Folate receptor beta (FR-beta) (Folate receptor 2) (Folate receptor, fetal/placental) (Placental folate-binding protein) (FBP)	3629	Cellular metabolism	Endocytosis		14	0.685873	1.07961	0.779533	1.11566	0.687288	1.08967	1.49863	1.44239	1.01662	1.11871	0.869593	1.2332	0.705149	0.0289429	-0.504	1.53846	1
Q5KU26	1270	COL12	Collectin-12 (Collectin placenta protein 1) (CL-P1) (hCL-P1) (Nurse cell scavenger receptor 2) (Scavenger receptor class A member 4) (Scavenger receptor with C-type lectin)	3859	Cellular metabolism	Phagosome		6	0.835446	0.980368	0.834032	0.991592	0.896369	1.00337	1.37773	1.08634	0.930664	1.42612	0.907561	1.16484	0.779126	0.0410476	-0.360071	1.38671	1
P13498	95	CY24A	Cytochrome b-245 light chain (Cytochrome b(558) alpha chain) (Cytochrome b558 subunit alpha) (Neutrophil cytochrome b 22 kDa polypeptide) (Superoxide-generating NADPH oxidase light chain subunit) (p22 phagocyte B-cytochrome) (p22-phox) (p22phox)	3890	Cellular metabolism	Phagosome	Osteoclast differentiation	3	0.683905	1.03851	0.97028	0.824872	0.725887	1.04289	1.41343	1.47684	0.894583	1.05491	0.848691	1.17653	0.721349	0.0386534	-0.47123	1.41281	1
P04839	96	CY24B	Cytochrome b-245 heavy chain (EC 1.-.-.-) (CGD91-phox) (Cytochrome b(558) subunit beta) (Cytochrome b558 subunit beta) (Heme-binding membrane glycoprotein gp91phox) (NADPH oxidase 2) (Neutrophil cytochrome b 91 kDa polypeptide) (Superoxide-generating NADPH oxidase heavy chain subunit) (gp91-1) (gp91-phox) (p22 phagocyte B-cytochrome)	3893	Cellular metabolism	Phagosome		18	0.745899	0.934257	0.97028	1.07592	0.754837	1.00821	1.43209	1.48737	1.07923	1.12741	0.896239	1.22686	0.730512	0.0218523	-0.45302	1.6605	1
Q15080	1278	NCF4	Neutrophil cytosol factor 4 (NCF-4) (Neutrophil NADPH oxidase factor 4) (SH3 and PX domain-containing protein 4) (p40-phox) (p40phox)	3897	Cellular metabolism	Phagosome	Osteoclast differentiation	3	0.837414	1.00142	0.907022	1.05653	0.741971	1.12758	1.56516	1.01168	1.21506	1.05129	0.908872	1.19415	0.761101	0.0366995	-0.39384	1.43534	1
Q9Y2Q3	100	GSTK1	Glutathione S-transferase kappa 1 (EC 2.5.1.18) (GST 13-13) (GST class-kappa) (GSTK1-1) (hGSTK1) (Glutathione S-transferase subunit 13)	4098	Cellular metabolism	Peroxisome	Free Radical	21	0.809861	1.10567	0.962494	1.03618	0.849192	1.00418	1.43858	1.26245	1.12805	1.14409	0.95268	1.19547	0.796909	0.0296406	-0.327513	1.52811	1
Q9BXD5	1464	NPL	N-acetylneuraminate lyase (NALase) (EC 4.1.3.3) (N-acetylneuraminate pyruvate-lyase) (N-acetylneuraminic acid aldolase) (Sialate lyase) (Sialate-pyruvate lyase) (Sialic acid aldolase) (Sialic acid lyase)	5069	Metabolism	Carbohydrate metabolism	Metabolism others	7	0.712442	0.996407	0.813595	1.11372	0.860986	1.03805	1.39477	1.01455	1.17792	1.04694	0.899431	1.13445	0.792837	0.0467204	-0.334904	1.33049	1
P35610	102	SOAT1	Sterol O-acyltransferase 1 (EC 2.3.1.26) (Acyl-coenzyme A:cholesterol acyltransferase 1) (ACAT-1) (Cholesterol acyltransferase 1)	5548	Metabolism	lipid metabolism	Metabolism others	3	0.793133	0.955308	0.976119	1.07883	0.845975	1.11871	1.60573	1.31126	1.06119	1.09044	0.929873	1.23747	0.751433	0.0268555	-0.412283	1.57097	1
P24557	103	THAS	Thromboxane-A synthase (TXA synthase) (TXS) (EC 5.3.99.5) (Cytochrome P450 5A1)	5884	Metabolism	lipid metabolism		7	0.975179	1.05956	1.03548	1.08077	0.731248	1.08241	1.44102	1.21268	1.31269	1.12959	0.976448	1.23568	0.790212	0.0212808	-0.339688	1.67201	1
P00813	1623	ADA	Adenosine deaminase (EC 3.5.4.4) (Adenosine aminohydrolase)	6133	Metabolism	NucleotideMetabolism	Adenine-hypoxanthine pathway	14	0.790181	0.974354	0.841818	1.07495	0.773065	0.911422	1.0548	1.26915	1.06756	1.29272	0.890874	1.11913	0.796042	0.0383013	-0.329084	1.41679	1
P15088	1699	CBPA3	Mast cell carboxypeptidase A (MC-CPA) (EC 3.4.17.1) (Carboxypeptidase A3)	6839	Metabolism	Digestive_metabolism	Digestive_metabolism	46	0.55106	0.978363	0.555697	1.22616	0.468557	1.1671	1.30876	1.08155	1.09833	1.22892	0.755968	1.17693	0.64232	0.0252906	-0.638636	1.59704	1
Q6PIU2	1702	NCEH1	Neutral cholesterol ester hydrolase 1 (NCEH) (EC 3.1.1.-) (Arylacetamide deacetylase-like 1)	6919	Metabolism	Digestive_metabolism		6	0.747867	0.977361	0.820407	1.11275	0.704443	1.01305	1.91243	1.08634	1.48142	1.04114	0.872566	1.30687	0.667674	0.0510847	-0.582784	1.29171	1
P29350	2175	PTN6	Tyrosine-protein phosphatase non-receptor type 6 (EC 3.1.3.48) (Hematopoietic cell protein-tyrosine phosphatase) (Protein-tyrosine phosphatase 1C) (PTP-1C) (Protein-tyrosine phosphatase SHP-1) (SH-PTP1)	13110	Responsive Signaling pathway	Interferon-gamma pathway	B cell activation	10	0.800021	0.954305	0.923567	0.850074	0.701227	1.04289	1.9741	1.23278	1.11319	1.09406	0.845839	1.2914	0.654976	0.0377956	-0.610485	1.42256	1
P04233	2212	HG2A	HLA class II histocompatibility antigen gamma chain (HLA-DR antigens-associated invariant chain) (Ia antigen-associated invariant chain) (Ii) (p33) (CD antigen CD74) [Cleaved into: Class-II-associated invariant chain peptide (CLIP)]	13796	Cell Process	T cell activation	EMT	12	0.722282	1.02748	0.94303	1.04878	0.814881	0.971914	1.31038	1.19449	1.20127	1.03896	0.911291	1.1434	0.796999	0.0289229	-0.327351	1.53876	1
O60711	2230	LPXN	Leupaxin	13970	Signaling Pathway	VEGF signaling pathway	Angiogenesis	5	0.828558	0.980368	0.674427	0.832627	0.814881	0.966268	1.8386	1.05667	1.2989	1.15786	0.826172	1.26366	0.653794	0.0266616	-0.613092	1.57411	1
Q9Y2J2	2280	E41L3	Band 4.1-like protein 3 (4.1B) (Differentially expressed in adenocarcinoma of the lung protein 1) (DAL-1) [Cleaved into: Band 4.1-like protein 3, N-terminally processed]	14702	Responsive Signaling pathway	Dopamine receptor pathway	Tight junction	24	0.580581	0.957312	0.890478	1.08367	0.797726	1.03886	1.22762	1.20789	1.06756	1.01648	0.861954	1.11168	0.77536	0.0305373	-0.367063	1.51517	1
O75352	125	MPU1	Mannose-P-dolichol utilization defect 1 protein (Suppressor of Lec15 and Lec35 glycosylation mutation homolog) (SL15)					3	0.812813	1.06156	0.785372	1.09434	0.716237	1.05418	1.72906	1.46153	1.20127	1.20934	0.894065	1.33108	0.671686	0.0150568	-0.574142	1.82227	1
Q9Y3Z3	2529	SAMH1	Deoxynucleoside triphosphate triphosphohydrolase SAMHD1 (dNTPase) (EC 3.1.5.-) (Dendritic cell-derived IFNG-induced protein) (DCIP) (Monocyte protein 5) (MOP-5) (SAM domain and HD domain-containing protein 1) (hSAMHD1)					57	0.834462	0.980368	0.937191	1.0071	0.80952	1.01547	1.43858	1.12462	1.06756	1.04694	0.913728	1.13863	0.802478	0.0316163	-0.317466	1.50009	1
Q9HBF4	2759	ZFYV1	Zinc finger FYVE domain-containing protein 1 (Double FYVE-containing protein 1) (SR3) (Tandem FYVE fingers-1)					2	0.794117	0.885138	0.893397	0.93828	0.843831	1.07999	1.3185	1.14089	0.860625	1.06941	0.870953	1.09388	0.796202	0.0204751	-0.328794	1.68877	1
Q86VR2	3042	RETR3	Reticulophagy regulator 3					3	0.696697	0.851056	0.584893	1.05169	0.884575	0.941265	1.11728	0.888213	1.13123	1.06796	0.813782	1.02919	0.790702	0.0509636	-0.338793	1.29274	1
P00488	2984	F13A	Coagulation factor XIII A chain (Coagulation factor XIIIa) (EC 2.3.2.13) (Protein-glutamine gamma-glutamyltransferase A chain) (Transglutaminase A chain)					153	0.683905	0.949293	0.830139	1.19321	0.604727	1.16872	1.29416	1.60606	0.987968	1.12814	0.852254	1.23701	0.688964	0.0310056	-0.537499	1.50856	1
Q9H3H1	3543	MOD5	tRNA dimethylallyltransferase (EC 2.5.1.75) (Isopentenyl-diphosphate:tRNA isopentenyltransferase) (IPP transferase) (IPPT) (hGRO1) (tRNA isopentenyltransferase 1) (IPTase)					3	0.459545	1.00443	0.476868	1.24264	0.348469	1.105	1.85401	1.17822	1.04846	1.31447	0.706389	1.30003	0.543363	0.0315408	-0.880011	1.50113	1
